# Supplementary material for: BRAFV600E/pTERT double mutated papillary thyroid cancers exhibit immune gene suppression
Source: Front Endocrinol (Lausanne). 2024 Dec 9;15:1440722. doi: 10.3389/fendo.2024.1440722 (PMC11663634; doi:10.3389/fendo.2024.1440722)
Supplement: Supplementary file 6 [file Table1.xlsx]

## Sheet: NanoString Immune Gene Panel
Supplementary Table 1
nCounter® PanCancer Immune Profiling Panel Gene List
Gene
ABCB1
ABCC4
ABCF1
ABL1
ACVR1B
ACVRL1
ADA
ADIPOQ
ADIPOR2
ADM2
AEN
AGTR1
AHR
AICDA
AIRE
AKT3
ALAS1
ANGPT1
ANGPTL1
ANXA6
APOM
APP
AR
ARG1
ARG2
ARHGDIB
ATG10
ATG12
ATG16L1
ATG5
ATG7
ATM
AVPR1A
AVPR2
B2M
B3GAT1
BATF
BATF3
BAX
BCAP31
BCL10
BCL2
BCL2L11
BCL3
BCL6
BDNF
BID
BLNK
BMP2
BMP4
BMP8A
BMP8B
BRAF
BST1
BST2
BTK
BTLA
C14orf166
C1QA
C1QB
C1QBP
C1R
C1S
C2
C3
C4A_B
C4BPA
C5
C6
C7
C8A
C8B
C8G
C9
CALCA
CALCRL
CALR
CAMP
CANX
CARD9
CASP1
CASP10
CASP2
CASP3
CASP8
CBLB
CCBP2
CCL11
CCL13
CCL15
CCL16
CCL17
CCL18
CCL19
CCL2
CCL20
CCL21
CCL22
CCL23
CCL24
CCL26
CCL3
CCL4
CCL5
CCL7
CCL8
CCND3
CCR1
CCR10
CCR2
CCR5
CCR6
CCR7
CCR8
CCRL1
CCRL2
CD14
CD160
CD163
CD164
CD19
CD1A
CD1D
CD2
CD209
CD22
CD24
CD244
CD247
CD27
CD274
CD276
CD28
CD34
CD36
CD3D
CD3E
CD3EAP
CD4
CD40
CD40LG
CD44
CD45R0
CD45RA
CD45RB
CD46
CD48
CD5
CD53
CD55
CD58
CD59
CD6
CD7
CD70
CD74
CD79A
CD79B
CD80
CD81
CD82
CD83
CD86
CD8A
CD8B
CD9
CD96
CD97
CD99
CDH5
CDKN1A
CEACAM1
CEACAM6
CEACAM8
CEBPB
CETP
CFB
CFD
CFH
CFI
CFP
CHGB
CHIT1
CHUK
CIITA
CISH
CKLF
CLCF1
CLDN4
CLEC4A
CLEC4E
CLEC5A
CLEC6A
CLEC7A
CLU
CMKLR1
CMTM8
CNTFR
CR1
CR2
CRABP1
CRABP2
CRADD
CRLF1
CSF1
CSF1R
CSF2
CSF2RB
CSF3R
CTF1
CTLA4
CTLA4_TM
CTNNB1
CTSC
CTSG
CTSS
CUL9
CX3CL1
CX3CR1
CXCL1
CXCL10
CXCL11
CXCL12
CXCL13
CXCL14
CXCL16
CXCL17
CXCL2
CXCL9
CXCR1
CXCR2
CXCR3
CXCR4
CXCR6
CYBB
CYR61
CYSLTR2
DEFB1
DEFB103A
DEFB103B
DEFB4A
DPP4
DUOX2
DUSP4
EBI3
EDN3
EDNRB
EEF1G
EGF
EGFR
EGR1
EGR2
ENG
ENTPD1
EOMES
ERAP2
EREG
ESR1
ESRRA
ESRRG
ETS1
F2RL1
FABP4
FADD
FAS
FCAR
FCER1A
FCER1G
FCGR1A_B
FCGR2A
FCGR2A_C
FCGR2B
FCGR3A_B
FCGRT
FGF11
FGF12
FGF17
FGF2
FGF7
FGF9
FGFR3
FKBP5
FLT1
FLT4
FN1
FOS
FOXP3
FYN
G6PD
GAPDH
GATA3
GBP1
GBP5
GDF15
GFI1
GHR
GLP1R
GNAI1
GNLY
GP1BB
GPI
GPR183
GUSB
GZMA
GZMB
GZMK
HAMP
HAVCR2
HFE
HLA_A
HLA_B
HLA_C
HLA_DMA
HLA_DMB
HLA_DOB
HLA_DPA1
HLA_DPB1
HLA_DQA1
HLA_DQA2
HLA_DQB1
HLA_DRA
HLA_DRB1
HLA_DRB3
HLA_G
HLA_H
HPRT1
HRAS
HSPA5
ICAM1
ICAM2
ICAM3
ICAM4
ICAM5
ICOS
ICOSLG
IDO1
IFI16
IFI35
IFIH1
IFIT2
IFITM1
IFNA1_13
IFNA2
IFNAR1
IFNAR2
IFNB1
IFNG
IFNGR1
IGF1
IGF1R
IGF2
IGF2R
IKBKAP
IKBKB
IKBKE
IKBKG
IKZF1
IKZF2
IKZF3
IL10
IL10RA
IL11RA
IL12A
IL12B
IL12RB1
IL13
IL13RA1
IL15
IL16
IL17A
IL17B
IL17D
IL17F
IL17RD
IL18
IL18R1
IL18RAP
IL19
IL1A
IL1B
IL1R1
IL1R2
IL1RAP
IL1RL1
IL1RL2
IL1RN
IL2
IL20
IL21
IL21R
IL22
IL22RA1
IL22RA2
IL23A
IL23R
IL26
IL27
IL28A
IL28A_B
IL29
IL2RA
IL2RB
IL2RG
IL3
IL32
IL4
IL4R
IL5
IL6
IL6R
IL6ST
IL7
IL7R
IL8
IL9
ILF3
INHBB
IRAK1
IRAK2
IRAK3
IRAK4
IRF1
IRF3
IRF4
IRF5
IRF7
IRF8
IRGM
ITGA2B
ITGA4
ITGA5
ITGA6
ITGAE
ITGAL
ITGAM
ITGAX
ITGB1
ITGB2
ITLN1
ITLN2
JAK1
JAK2
JAK3
JUN
KCNJ2
KDR
KIR_Activating_Subgroup_1
KIR_Activating_Subgroup_2
KIR_Inhibiting_Subgroup_1
KIR_Inhibiting_Subgroup_2
KIR3DL1
KIR3DL2
KIR3DL3
KIT
KITLG
KL
KLK6
KLKB1
KLRAP1
KLRB1
KLRC1
KLRC2
KLRC3
KLRC4
KLRD1
KLRF1
KLRF2
KLRG1
KLRG2
KLRK1
LAG3
LAIR1
LAMP3
LCK
LCN10
LCN2
LCN6
LCP2
LEF1
LGALS3
LGMN
LIF
LIFR
LILRA1
LILRA2
LILRA3
LILRA4
LILRA5
LILRA6
LILRB1
LILRB2
LILRB3
LILRB4
LILRB5
LITAF
LTA
LTB4R
LTB4R2
LTBP2
LTBP3
LTBR
LTF
LY96
LYN
MAF
MALT1
MAP4K1
MAP4K2
MAP4K4
MAPK1
MAPK11
MAPK14
MAPKAPK2
MAPT
MARCO
MASP1
MASP2
MBL2
MBP
MCL1
MDK
MET
MIF
MME
MR1
MRC1
MS4A1
MSR1
MUC1
MX1
MYD88
NAMPT
NCAM1
NCF4
NCR1
NFATC1
NFATC2
NFATC3
NFIL3
NFKB1
NFKB2
NFKBIA
NFKBIZ
NGFR
NLRP3
NOD1
NOD2
NOS2
NOTCH1
NOTCH2
NOX4
NOX5
NPR1
NPR3
NR4A1
NR5A2
NRP2
NT5E
OAZ1
OSGIN1
OSMR
PAK3
PAX5
PDCD1
PDCD1LG2
PDCD2
PDGFB
PDGFD
PDGFRB
PDIA3
PECAM1
PGF
PIGR
PIK3R3
PLA2G2A
PLA2G2E
PLAU
PLAUR
PLXNB3
PLXNC1
PML
PNOC
POLR1B
POLR2A
POU2F2
PPARG
PPBP
PPIA
PRDM1
PRDX1
PRF1
PRKCA
PRKCB
PRKCD
PRKCQ
PSMB10
PSMB5
PSMB7
PSMB8
PSMB9
PSMC2
PSMD7
PTAFR
PTGDS
PTGER4
PTGS2
PTK2
PTK2B
PTPN2
PTPN22
PTPN6
PTPRC
PYCARD
RAC3
RAET1G
RAF1
RAG1
RAG2
RARB
RARG
RARRES3
RASGRP3
RBP5
RBP7
RELA
RELB
ROBO3
RORC
RPL19
RPL8
RPS11
RUNX1
RXFP1
RXRG
S100A1
S100A10
S100A11
S100A5
S100A6
S100A8
S100A9
S1PR1
sCTLA4
SCTR
SDC3
SDC4
SDHA
SELE
SELL
SELPLG
SEMA3D
SEMA3E
SEMA6A
SERPING1
SH2D1A
SHC3
SIGIRR
SKI
SLAMF1
SLAMF6
SLAMF7
SLC2A1
SLPI
SMAD3
SMAD5
SOCS1
SOCS3
SPINK5
SPP1
SRC
SSTR2
STAB2
STAT1
STAT2
STAT3
STAT4
STAT5A
STAT5B
STAT6
STC1
SYK
TAGAP
TAL1
TAP1
TAP2
TAPBP
TBK1
TBP
TBX21
TCF4
TCF7
TERT
TFRC
TG
TGFA
TGFB1
TGFB2
TGFB3
TGFBI
TGFBR1
TGFBR2
THY1
TICAM1
TIGIT
TIRAP
TLR1
TLR2
TLR3
TLR4
TLR5
TLR7
TLR8
TLR9
TMEM173
TMPRSS6
TNF
TNFAIP3
TNFAIP6
TNFRSF10C
TNFRSF11A
TNFRSF11B
TNFRSF12A
TNFRSF13B
TNFRSF13C
TNFRSF14
TNFRSF17
TNFRSF19
TNFRSF1B
TNFRSF21
TNFRSF4
TNFRSF8
TNFRSF9
TNFSF10
TNFSF11
TNFSF12
TNFSF13B
TNFSF15
TNFSF4
TNFSF8
TOLLIP
TOR2A
TP53
TRAF1
TRAF2
TRAF3
TRAF4
TRAF5
TRAF6
TUBB
TUBB3
TYK2
UBB
UBE2L3
ULBP2
VAV3
VCAM1
VEGFA
VEGFB
VIPR1
VTN
WFDC2
XBP1
XCL1
XCR1
YWHAZ
ZAP70
ZBTB16
ZC3HAV1L
ZEB1
