# Supplementary material for: BRAFV600E/pTERT double mutated papillary thyroid cancers exhibit immune gene suppression
Source: Front Endocrinol (Lausanne). 2024 Dec 9;15:1440722. doi: 10.3389/fendo.2024.1440722 (PMC11663634; doi:10.3389/fendo.2024.1440722)
Supplement: Supplementary file 8 [file Table3.xlsx]

## Sheet: S Tab 3
Supplementary Table 3 Genotypic Distribution of the BRAF and TERT Mutation, Tumor Infiltrating Lymphocyte and Background Lymphocytic Thyroiditis Status in 147 Mayo Samples
WT, wild type; MUT, mutated; Bneg, BRAF WT; Tneg, TERT WT; TIL, tumor infiltrating lymphocyte
order	BRAF_Status	allTERT_Status	TERT225	TERT250	Tumor infiltrating lymphocyte	Background lymphocytic thyroiditis
13	WT	WT	WT	WT	0	0
20	WT	WT	WT	WT	2	2
69	WT	WT	WT	WT	0	0
79	WT	WT	WT	WT	1	0
138	WT	WT	WT	WT	0	0
140	WT	WT	WT	WT	1	2
142	WT	WT	WT	WT	0	0
144	WT	WT	WT	WT	0	0
146	WT	WT	WT	WT	1	0
149	WT	WT	WT	WT	0	0
150	WT	WT	WT	WT	0	0
151	WT	WT	WT	WT	0	0
153	WT	WT	WT	WT	0	0
154	WT	WT	WT	WT	1	0
161	WT	WT	WT	WT	0	0
163	WT	WT	WT	WT	0	0
164	WT	WT	WT	WT	3	3
168	WT	WT	WT	WT	0	0
169	WT	WT	WT	WT	0	0
177	WT	WT	WT	WT	0	1
178	WT	WT	WT	WT	0	0
180	WT	WT	WT	WT	0	0
184	WT	WT	WT	WT	3	3
185	WT	WT	WT	WT	0	0
187	WT	WT	WT	WT	0	0
188	WT	WT	WT	WT	0	0
189	WT	WT	WT	WT	0	0
192	WT	WT	WT	WT	1	2
195	WT	WT	WT	WT	0	0
200	WT	WT	WT	WT	0	0
201	WT	WT	WT	WT	0	0
202	WT	WT	WT	WT	0	0
205	WT	WT	WT	WT	0	1
207	WT	WT	WT	WT	0	0
209	WT	WT	WT	WT	0	2
215	WT	WT	WT	WT	1	0
217	WT	WT	WT	WT	1	2
219	WT	WT	WT	WT	2	2
220	WT	WT	WT	WT	1	0
223	WT	WT	WT	WT	1	0
224	WT	WT	WT	WT	1	2
227	WT	WT	WT	WT	0	0
228	WT	WT	WT	WT	0	0
229	WT	WT	WT	WT	0	0
231	WT	WT	WT	WT	0	0
232	WT	WT	WT	WT	0	0
234	WT	WT	WT	WT	0	0
237	WT	WT	WT	WT	0	3
238	WT	WT	WT	WT	3	3
143	WT	MUT	C228T_pos	WT	1	1
173	WT	MUT	WT	C250T_pos	1	0
176	WT	MUT	WT	C250T_pos	1	0
179	WT	MUT	C228T_pos	WT	1	2
211	WT	MUT	WT	C250T_pos	0	n/a (NO NORMAL)
1	MUT	WT	WT	WT	2	2
2	MUT	WT	WT	WT	0	0
7	MUT	WT	WT	WT	1	1
10	MUT	WT	WT	WT	0	2
15	MUT	WT	WT	WT	0	1
17	MUT	WT	WT	WT	1	2
18	MUT	WT	WT	WT	3	1
19	MUT	WT	WT	WT	2	2
22	MUT	WT	WT	WT	1	0
26	MUT	WT	WT	WT	0	0
27	MUT	WT	WT	WT	1	2
28	MUT	WT	WT	WT	0	0
29	MUT	WT	WT	WT	1	0
32	MUT	WT	WT	WT	0	0
33	MUT	WT	WT	WT	3	3
35	MUT	WT	WT	WT	0	0
37	MUT	WT	WT	WT	1	0
38	MUT	WT	WT	WT	0	0
42	MUT	WT	WT	WT	1	3
44	MUT	WT	WT	WT	1	0
46	MUT	WT	WT	WT	2	1
47	MUT	WT	WT	WT	1	0
48	MUT	WT	WT	WT	2	1
49	MUT	WT	WT	WT	2	0
50	MUT	WT	WT	WT	0	0
52	MUT	WT	WT	WT	3	2
53	MUT	WT	WT	WT	3	0
55	MUT	WT	WT	WT	2	2
57	MUT	WT	WT	WT	0	2
58	MUT	WT	WT	WT	1	0
59	MUT	WT	WT	WT	0	0
60	MUT	WT	WT	WT	1	3
62	MUT	WT	WT	WT	1	2
64	MUT	WT	WT	WT	1	1
67	MUT	WT	WT	WT	3	3
74	MUT	WT	WT	WT	3	2
78	MUT	WT	WT	WT	1	0
80	MUT	WT	WT	WT	0	0
81	MUT	WT	WT	WT	0	0
82	MUT	WT	WT	WT	3	2
83	MUT	WT	WT	WT	1	0
84	MUT	WT	WT	WT	0	0
85	MUT	WT	WT	WT	1	1
88	MUT	WT	WT	WT	0	2
89	MUT	WT	WT	WT	1	0
92	MUT	WT	WT	WT	0	0
93	MUT	WT	WT	WT	2	2
94	MUT	WT	WT	WT	1	0
95	MUT	WT	WT	WT	0	0
97	MUT	WT	WT	WT	1	0
98	MUT	WT	WT	WT	3	2
99	MUT	WT	WT	WT	1	0
100	MUT	WT	WT	WT	2	2
101	MUT	WT	WT	WT	1	0
102	MUT	WT	WT	WT	1	0
103	MUT	WT	WT	WT	1	0
104	MUT	WT	WT	WT	0	0
105	MUT	WT	WT	WT	2	3
106	MUT	WT	WT	WT	0	0
107	MUT	WT	WT	WT	2	3
108	MUT	WT	WT	WT	0	0
109	MUT	WT	WT	WT	0	2
110	MUT	WT	WT	WT	1	1
111	MUT	WT	WT	WT	1	2
112	MUT	WT	WT	WT	0	3
113	MUT	WT	WT	WT	1	0
114	MUT	WT	WT	WT	0	0
117	MUT	WT	WT	WT	2	3
118	MUT	WT	WT	WT	0	0
119	MUT	WT	WT	WT	1	0
120	MUT	WT	WT	WT	0	0
121	MUT	WT	WT	WT	1	1
122	MUT	WT	WT	WT	1	0
123	MUT	WT	WT	WT	0	0
124	MUT	WT	WT	WT	0	0
126	MUT	WT	WT	WT	0	0
127	MUT	WT	WT	WT	0	3
128	MUT	WT	WT	WT	3	3
129	MUT	WT	WT	WT	0	0
130	MUT	WT	WT	WT	2	0
132	MUT	WT	WT	WT	0	0
133	MUT	WT	WT	WT	0	0
135	MUT	WT	WT	WT	0	0
5	MUT	MUT	C228T_pos	WT	1	1
12	MUT	MUT	C228T_pos	WT	1	0
16	MUT	MUT	WT	C250T_pos	1	0
40	MUT	MUT	C228T_pos	WT	0	0
66	MUT	MUT	C228T_pos	WT	1	2
73	MUT	MUT	WT	C250T_pos	1	0
77	MUT	MUT	WT	C250T_pos	1	2
86	MUT	MUT	C228T_pos	WT	0	0
115	MUT	MUT	WT	C250T_pos	0	0
134	MUT	MUT	C228T_pos	WT	0	0
