# Supplementary material for: BRAFV600E/pTERT double mutated papillary thyroid cancers exhibit immune gene suppression
Source: Front Endocrinol (Lausanne). 2024 Dec 9;15:1440722. doi: 10.3389/fendo.2024.1440722 (PMC11663634; doi:10.3389/fendo.2024.1440722)
Supplement: Supplementary file 10 [file Table5.xlsx]

## Sheet: Supp_Tab 5_Mayo_Samples
Supplementary Table 5
Gene	Mayo mut/wt vs wt/wt log2FC	critical p_value	BY.adj.P	Gene	Mayo mut/mut vs wt/wt log2FC	critical p_value	BY.adj.P	Gene	Mayo mut/mut vs mut/wt log2FC	critical p_value	BY.adj.P	Gene	Mayo wt/mut vs wt/wt log2FC	critical p_value	BY.adj.P	Yellow highlight indicates critical p-value <0.05. Bold indicates BY.adj.P <0.05 Red indicates log2 Fold Change >0 Green indicates log2 Fold Change <0
SEMA3D	-0.69	0.039	0.662458	SEMA3D	-3.53	0	0	SEMA3D	-2.84	0	0	SEMA3D	-1.75	0.055	1
NR5A2	-2.07	0	0	NR5A2	-3.01	0	0	NR5A2	-0.94	0.001	0.0771452	NR5A2	-2.22	0.025	1
EDN3	-1.11	0	0	EDN3	-2.86	0	0	EDN3	-1.75	0.001	0.0771452	EDN3	1.1	0.124	1
BMP8A	0.31	0.373	1	BMP8A	-2.74	0	0	BMP8A	-3.05	0	0	BMP8A	-0.2	0.804	1
FGF12	-1.34	0	0	FGF12	-2.55	0	0	FGF12	-1.2	0	0	FGF12	-0.61	0.325	1
CALCA	1.89	0	0	CALCA	-2.39	0	0	CALCA	-4.28	0	0	CALCA	-2.68	0.004	1
AR	-1.38	0	0	AR	-2.36	0	0	AR	-0.99	0	0	AR	-1.33	0.047	1
ESR1	-1.55	0	0	ESR1	-2.02	0.002	0.198373	ESR1	-0.46	0.207	1	ESR1	-2.46	0.007	1
PGF	-0.29	0.17	1	PGF	-1.97	0	0	PGF	-1.67	0	0	PGF	-0.22	0.7	1
AVPR1A	-0.18	0.583	1	AVPR1A	-1.96	0.001	0.115718	AVPR1A	-1.79	0.001	0.0771452	AVPR1A	-1.85	0.024	1
NPR3	-0.76	0	0	NPR3	-1.92	0	0	NPR3	-1.16	0	0	NPR3	-0.92	0.049	1
BMP8B	0.32	0.292	1	BMP8B	-1.73	0	0	BMP8B	-2.05	0	0	BMP8B	0.86	0.183	1
KCNJ2	-1.12	0	0	KCNJ2	-1.66	0.001	0.115718	KCNJ2	-0.54	0.104	1	KCNJ2	-1.22	0.088	1
KIT	-0.1	0.679	1	KIT	-1.66	0	0	KIT	-1.56	0	0	KIT	-0.13	0.827	1
VIPR1	0.12	0.562	1	VIPR1	-1.64	0	0	VIPR1	-1.76	0	0	VIPR1	-1.48	0.007	1
CRLF1	-0.92	0.007	0.171283	CRLF1	-1.58	0.033	1	CRLF1	-0.66	0.159	1	CRLF1	-3.94	0	0
CHGB	-0.72	0.008	0.190711	CHGB	-1.56	0.006	0.416584	CHGB	-0.84	0.041	1	CHGB	-0.23	0.774	1
FGF11	-0.5	0.003	0.0867883	FGF11	-1.54	0	0	FGF11	-1.04	0	0	FGF11	0.38	0.397	1
CYR61	-0.15	0.587	1	CYR61	-1.48	0.006	0.416584	CYR61	-1.33	0.001	0.0771452	CYR61	-0.56	0.444	1
ANGPT1	-0.32	0.008	0.190711	ANGPT1	-1.45	0	0	ANGPT1	-1.13	0	0	ANGPT1	-0.78	0.026	1
CXCL14	-0.73	0.025	0.472317	CXCL14	-1.45	0.048	1	CXCL14	-0.72	0.097	1	CXCL14	-0.2	0.853	1
HSPA5	-0.29	0.196	1	HSPA5	-1.44	0.001	0.115718	HSPA5	-1.15	0.001	0.0771452	HSPA5	-0.33	0.56	1
AGTR1	0.28	0.22	1	AGTR1	-1.43	0.001	0.115718	AGTR1	-1.71	0	0	AGTR1	-1.39	0.012	1
BCL2	-0.75	0.012	0.261386	BCL2	-1.36	0.024	1	BCL2	-0.61	0.167	1	BCL2	-0.99	0.22	1
RXFP1	-0.13	0.443	1	RXFP1	-1.36	0	0	RXFP1	-1.23	0	0	RXFP1	0.12	0.76	1
TNFRSF11B	-0.15	0.501	1	TNFRSF11B	-1.36	0	0	TNFRSF11B	-1.21	0	0	TNFRSF11B	-0.04	0.94	1
CD24	-0.99	0	0	CD24	-1.35	0.013	0.768169	CD24	-0.36	0.381	1	CD24	-0.54	0.479	1
NR4A1	0.24	0.273	1	NR4A1	-1.35	0.001	0.115718	NR4A1	-1.59	0	0	NR4A1	0.23	0.671	1
DUOX2	-0.76	0.001	0.0375301	DUOX2	-1.33	0.002	0.198373	DUOX2	-0.57	0.084	1	DUOX2	-0.3	0.606	1
RAG2	-0.18	0.532	1	RAG2	-1.33	0.011	0.686506	RAG2	-1.15	0.009	0.430949	RAG2	-0.84	0.237	1
XBP1	-0.39	0.287	1	XBP1	-1.33	0.043	1	XBP1	-0.95	0.091	1	XBP1	-1.01	0.253	1
NOX5	-0.63	0.018	0.360939	NOX5	-1.28	0.019	0.917692	NOX5	-0.64	0.134	1	NOX5	-2.44	0.001	1
PNOC	-0.28	0.424	1	PNOC	-1.26	0.071	1	PNOC	-0.98	0.055	1	PNOC	-0.59	0.543	1
IL22RA1	-0.56	0.003	0.0867883	IL22RA1	-1.22	0.002	0.198373	IL22RA1	-0.65	0.028	0.972029	IL22RA1	-1.44	0.006	1
CD8B	-0.45	0.095	1	CD8B	-1.21	0.029	1	CD8B	-0.76	0.066	1	CD8B	-0.66	0.402	1
FLT1	-0.04	0.846	1	FLT1	-1.21	0.004	0.312927	FLT1	-1.16	0.001	0.0771452	FLT1	-0.41	0.502	1
RAC3	-0.59	0.042	0.698464	RAC3	-1.21	0.015	0.833168	RAC3	-0.62	0.175	1	RAC3	-0.16	0.81	1
EDNRB	-0.22	0.131	1	EDNRB	-1.2	0	0	EDNRB	-0.98	0	0	EDNRB	-0.62	0.131	1
BMP2	0.55	0.033	0.58749	BMP2	-1.17	0.004	0.312927	BMP2	-1.72	0	0	BMP2	0.04	0.945	1
GNAI1	-0.33	0.075	1	GNAI1	-1.17	0.002	0.198373	GNAI1	-0.84	0.002	0.135474	GNAI1	-0.29	0.583	1
KLRG2	-0.86	0	0	KLRG2	-1.17	0.004	0.312927	KLRG2	-0.31	0.239	1	KLRG2	-0.35	0.539	1
TAL1	-0.19	0.356	1	TAL1	-1.17	0.001	0.115718	TAL1	-0.98	0.002	0.135474	TAL1	-0.83	0.081	1
IL21	-0.55	0.035	0.613268	IL21	-1.15	0.016	0.838408	IL21	-0.6	0.137	1	IL21	0.07	0.921	1
NT5E	-0.93	0.001	0.0375301	NT5E	-1.15	0.064	1	NT5E	-0.22	0.578	1	NT5E	-1.17	0.179	1
CXCL10	0.94	0.002	0.0645867	CXCL10	-1.14	0.018	0.89268	CXCL10	-2.07	0	0	CXCL10	1.72	0.013	1
CNTFR	-0.25	0.18	1	CNTFR	-1.13	0.006	0.416584	CNTFR	-0.88	0.003	0.19376	CNTFR	0.09	0.859	1
LTF	0.43	0.105	1	LTF	-1.12	0.016	0.838408	LTF	-1.55	0	0	LTF	0.09	0.89	1
KITLG	-0.15	0.297	1	KITLG	-1.06	0.002	0.198373	KITLG	-0.91	0	0	KITLG	-0.93	0.062	1
KDR	0.02	0.921	1	KDR	-1.05	0.003	0.264498	KDR	-1.07	0	0	KDR	-0.6	0.232	1
PAK3	0.02	0.93	1	PAK3	-1.05	0.017	0.858416	PAK3	-1.07	0.002	0.135474	PAK3	-0.45	0.461	1
CXCL9	1.09	0.002	0.0645867	CXCL9	-1.03	0.107	1	CXCL9	-2.12	0	0	CXCL9	2.93	0.002	1
EGR2	0.82	0.001	0.0375301	EGR2	-1.02	0.006	0.416584	EGR2	-1.84	0	0	EGR2	0.63	0.253	1
HLA_DRB3	-0.25	0.535	1	HLA_DRB3	-1.01	0.198	1	HLA_DRB3	-0.75	0.217	1	HLA_DRB3	-1.76	0.102	1
FLT4	0.14	0.374	1	FLT4	-1	0	0	FLT4	-1.13	0	0	FLT4	-0.48	0.157	1
IFITM1	0.28	0.249	1	IFITM1	-1	0.029	1	IFITM1	-1.28	0	0	IFITM1	0.04	0.955	1
LIFR	0.36	0.058	0.904939	LIFR	-0.99	0.005	0.375301	LIFR	-1.34	0	0	LIFR	-0.72	0.128	1
ESRRG	-0.02	0.948	1	ESRRG	-0.95	0.024	1	ESRRG	-0.93	0.022	0.788374	ESRRG	-0.21	0.692	1
LEF1	-0.12	0.502	1	LEF1	-0.95	0.015	0.833168	LEF1	-0.83	0.001	0.0771452	LEF1	-0.19	0.734	1
ANGPTL1	0.48	0.041	0.688014	ANGPTL1	-0.94	0.034	1	ANGPTL1	-1.42	0	0	ANGPTL1	-0.35	0.554	1
NCR1	-0.94	0	0	NCR1	-0.94	0.091	1	NCR1	0	1	1	NCR1	-0.27	0.726	1
RARB	0.05	0.77	1	RARB	-0.94	0.005	0.375301	RARB	-0.98	0	0	RARB	0	0.994	1
FOS	0.62	0.006	0.151485	FOS	-0.93	0.011	0.686506	FOS	-1.54	0	0	FOS	0.76	0.16	1
CALCRL	0.09	0.612	1	CALCRL	-0.92	0.011	0.686506	CALCRL	-1.01	0	0	CALCRL	-0.35	0.481	1
SELE	0.71	0.003	0.0867883	SELE	-0.9	0.024	1	SELE	-1.61	0	0	SELE	0.6	0.276	1
CETP	-0.01	0.963	1	CETP	-0.89	0.006	0.416584	CETP	-0.89	0.003	0.19376	CETP	-0.86	0.048	1
EGR1	0.17	0.399	1	EGR1	-0.87	0.023	1	EGR1	-1.03	0.001	0.0771452	EGR1	-0.17	0.728	1
CXCR1	-0.74	0.001	0.0375301	CXCR1	-0.85	0.08	1	CXCR1	-0.11	0.719	1	CXCR1	-0.48	0.457	1
FABP4	0.54	0.042	0.698464	FABP4	-0.85	0.109	1	FABP4	-1.39	0	0	FABP4	-0.41	0.595	1
TGFB1	-0.58	0.04	0.677372	TGFB1	-0.85	0.123	1	TGFB1	-0.28	0.51	1	TGFB1	-0.89	0.233	1
CALR	-0.24	0.102	1	CALR	-0.84	0.002	0.198373	CALR	-0.6	0.01	0.462871	CALR	-0.48	0.165	1
WFDC2	-0.38	0.015	0.310884	WFDC2	-0.84	0.011	0.686506	WFDC2	-0.46	0.048	1	WFDC2	0.03	0.945	1
CCL21	1.17	0	0	CCL21	-0.83	0.218	1	CCL21	-2	0	0	CCL21	-0.34	0.707	1
ITLN2	-0.68	0.01	0.228578	ITLN2	-0.83	0.124	1	ITLN2	-0.16	0.691	1	ITLN2	0.16	0.825	1
IL27	-0.83	0.001	0.0375301	IL27	-0.82	0.136	1	IL27	0.01	0.987	1	IL27	-1.08	0.137	1
KLRC3	0.06	0.762	1	KLRC3	-0.82	0.054	1	KLRC3	-0.88	0.003	0.19376	KLRC3	0.38	0.523	1
PRKCB	-0.21	0.492	1	PRKCB	-0.82	0.174	1	PRKCB	-0.6	0.215	1	PRKCB	-0.11	0.885	1
JUN	0.63	0.009	0.210929	JUN	-0.81	0.053	1	JUN	-1.44	0	0	JUN	0.22	0.727	1
VEGFA	-0.01	0.976	1	VEGFA	-0.81	0.006	0.416584	VEGFA	-0.8	0.005	0.272277	VEGFA	0.22	0.587	1
CD44	-0.74	0.013	0.277723	CD44	-0.8	0.161	1	CD44	-0.06	0.901	1	CD44	-0.08	0.92	1
PDGFD	0.07	0.678	1	PDGFD	-0.8	0.016	0.838408	PDGFD	-0.87	0.001	0.0771452	PDGFD	-0.49	0.318	1
SPINK5	-0.57	0.014	0.293443	SPINK5	-0.8	0.043	1	SPINK5	-0.23	0.538	1	SPINK5	-1.84	0.002	1
IL28A	-0.37	0.138	1	IL28A	-0.79	0.114	1	IL28A	-0.42	0.27	1	IL28A	-0.16	0.821	1
RAG1	-0.18	0.376	1	RAG1	-0.78	0.027	1	RAG1	-0.59	0.083	1	RAG1	-0.21	0.65	1
PIK3R3	-0.31	0.006	0.151485	PIK3R3	-0.77	0.001	0.115718	PIK3R3	-0.46	0.011	0.488792	PIK3R3	-0.8	0.006	1
TG	-0.02	0.927	1	TG	-0.76	0.016	0.838408	TG	-0.74	0.016	0.625854	TG	0.2	0.644	1
ZBTB16	-0.17	0.408	1	ZBTB16	-0.76	0.048	1	ZBTB16	-0.59	0.078	1	ZBTB16	0.38	0.468	1
AEN	-0.76	0	0	AEN	-0.75	0.027	1	AEN	0.01	0.964	1	AEN	-0.71	0.112	1
PDIA3	-0.22	0.201	1	PDIA3	-0.75	0.026	1	PDIA3	-0.52	0.045	1	PDIA3	-0.22	0.626	1
TAPBP	-0.41	0.145	1	TAPBP	-0.75	0.167	1	TAPBP	-0.34	0.421	1	TAPBP	-0.86	0.241	1
FGF17	-0.24	0.212	1	FGF17	-0.73	0.053	1	FGF17	-0.49	0.119	1	FGF17	-0.18	0.716	1
IFNB1	-0.72	0.005	0.130386	IFNB1	-0.72	0.166	1	IFNB1	0	0.998	1	IFNB1	-0.04	0.96	1
IL17D	-0.19	0.248	1	IL17D	-0.72	0.017	0.858416	IL17D	-0.53	0.057	1	IL17D	0.05	0.89	1
NFATC2	-0.12	0.452	1	NFATC2	-0.72	0.063	1	NFATC2	-0.6	0.005	0.272277	NFATC2	-0.23	0.67	1
ICAM4	-0.18	0.539	1	ICAM4	-0.71	0.24	1	ICAM4	-0.53	0.241	1	ICAM4	-0.95	0.23	1
IL2	-0.39	0.107	1	IL2	-0.7	0.169	1	IL2	-0.31	0.399	1	IL2	-0.07	0.916	1
KLRD1	0.05	0.812	1	KLRD1	-0.7	0.066	1	KLRD1	-0.75	0.015	0.603745	KLRD1	0.23	0.67	1
CCR7	-0.04	0.91	1	CCR7	-0.69	0.369	1	CCR7	-0.65	0.254	1	CCR7	-2.06	0.043	1
IL12A	-0.09	0.674	1	IL12A	-0.69	0.094	1	IL12A	-0.6	0.082	1	IL12A	0.06	0.909	1
SCTR	-0.26	0.261	1	SCTR	-0.69	0.142	1	SCTR	-0.43	0.274	1	SCTR	-0.05	0.94	1
STC1	-0.12	0.587	1	STC1	-0.69	0.077	1	STC1	-0.57	0.098	1	STC1	0.13	0.81	1
LAMP3	-0.15	0.49	1	LAMP3	-0.68	0.106	1	LAMP3	-0.54	0.083	1	LAMP3	0.42	0.494	1
SSTR2	-0.25	0.341	1	SSTR2	-0.68	0.17	1	SSTR2	-0.44	0.283	1	SSTR2	-1.35	0.041	1
ANXA6	0.15	0.497	1	ANXA6	-0.67	0.1	1	ANXA6	-0.82	0.017	0.655734	ANXA6	-0.27	0.644	1
CRABP1	0.23	0.454	1	CRABP1	-0.66	0.292	1	CRABP1	-0.89	0.05	1	CRABP1	-1.11	0.18	1
RASGRP3	0.17	0.334	1	RASGRP3	-0.66	0.048	1	RASGRP3	-0.83	0.002	0.135474	RASGRP3	-0.07	0.885	1
CD36	0.19	0.24	1	CD36	-0.65	0.038	1	CD36	-0.84	0.001	0.0771452	CD36	-0.25	0.579	1
CSF2RB	0.1	0.791	1	CSF2RB	-0.65	0.368	1	CSF2RB	-0.75	0.189	1	CSF2RB	-1.31	0.181	1
IL23A	-0.14	0.464	1	IL23A	-0.65	0.113	1	IL23A	-0.51	0.078	1	IL23A	-0.38	0.48	1
NCAM1	-0.04	0.844	1	NCAM1	-0.65	0.033	1	NCAM1	-0.61	0.049	1	NCAM1	-0.12	0.776	1
ABCB1	0.05	0.654	1	ABCB1	-0.64	0.013	0.768169	ABCB1	-0.7	0	0	ABCB1	-0.6	0.095	1
CD27	0.18	0.506	1	CD27	-0.64	0.212	1	CD27	-0.82	0.072	1	CD27	-0.02	0.978	1
CD34	0	0.998	1	CD34	-0.64	0.087	1	CD34	-0.64	0.042	1	CD34	-0.8	0.079	1
DEFB103A	-0.21	0.443	1	DEFB103A	-0.64	0.18	1	DEFB103A	-0.43	0.296	1	DEFB103A	-0.24	0.718	1
IL22	-0.31	0.208	1	IL22	-0.64	0.147	1	IL22	-0.33	0.395	1	IL22	0.06	0.922	1
NPR1	0.1	0.605	1	NPR1	-0.64	0.07	1	NPR1	-0.74	0.011	0.488792	NPR1	-0.44	0.334	1
PTGER4	-0.15	0.363	1	PTGER4	-0.64	0.069	1	PTGER4	-0.49	0.035	1	PTGER4	-0.13	0.792	1
SOCS1	0.07	0.661	1	SOCS1	-0.64	0.045	1	SOCS1	-0.72	0.006	0.311465	SOCS1	-0.34	0.43	1
GBP1	0.91	0	0	GBP1	-0.63	0.065	1	GBP1	-1.54	0	0	GBP1	1.29	0.011	1
CCL26	0.04	0.841	1	CCL26	-0.62	0.199	1	CCL26	-0.67	0.044	1	CCL26	-0.11	0.87	1
CLU	0.13	0.392	1	CLU	-0.62	0.048	1	CLU	-0.75	0.001	0.0771452	CLU	-0.21	0.627	1
IFNA1_13	-0.5	0.039	0.662458	IFNA1_13	-0.62	0.213	1	IFNA1_13	-0.12	0.749	1	IFNA1_13	-0.28	0.686	1
BST2	0.13	0.473	1	BST2	-0.61	0.088	1	BST2	-0.74	0.011	0.488792	BST2	-0.19	0.719	1
IL26	-0.34	0.198	1	IL26	-0.61	0.241	1	IL26	-0.27	0.495	1	IL26	-0.22	0.762	1
KIR3DL1	-0.38	0.127	1	KIR3DL1	-0.61	0.211	1	KIR3DL1	-0.23	0.547	1	KIR3DL1	0.35	0.594	1
KLRC4	-0.05	0.779	1	KLRC4	-0.61	0.112	1	KLRC4	-0.56	0.053	1	KLRC4	0.1	0.846	1
MASP2	-0.64	0.008	0.190711	MASP2	-0.6	0.236	1	MASP2	0.04	0.914	1	MASP2	-0.27	0.687	1
TNFRSF19	-0.66	0.002	0.0645867	TNFRSF19	-0.6	0.246	1	TNFRSF19	0.07	0.788	1	TNFRSF19	-0.8	0.262	1
ACVRL1	0.41	0.085	1	ACVRL1	-0.59	0.18	1	ACVRL1	-1	0.007	0.353465	ACVRL1	-0.23	0.704	1
CCL16	-0.16	0.394	1	CCL16	-0.59	0.11	1	CCL16	-0.43	0.13	1	CCL16	-0.79	0.121	1
GFI1	0.55	0.011	0.245377	GFI1	-0.59	0.124	1	GFI1	-1.15	0.001	0.0771452	GFI1	0.32	0.562	1
GP1BB	-0.43	0.053	0.841103	GP1BB	-0.59	0.196	1	GP1BB	-0.16	0.635	1	GP1BB	-0.97	0.117	1
C4BPA	-0.35	0.115	1	C4BPA	-0.58	0.162	1	C4BPA	-0.23	0.498	1	C4BPA	0.24	0.673	1
CCR10	-0.39	0.142	1	CCR10	-0.58	0.263	1	CCR10	-0.19	0.629	1	CCR10	-0.83	0.234	1
ENG	-0.03	0.76	1	ENG	-0.58	0.016	0.838408	ENG	-0.55	0	0	ENG	-0.28	0.436	1
TNFSF11	0.06	0.774	1	TNFSF11	-0.58	0.165	1	TNFSF11	-0.64	0.048	1	TNFSF11	0.11	0.846	1
NOS2	-0.26	0.163	1	NOS2	-0.57	0.126	1	NOS2	-0.31	0.276	1	NOS2	-0.61	0.225	1
CCBP2	0.27	0.038	0.651448	CCBP2	-0.56	0.019	0.917692	CCBP2	-0.84	0	0	CCBP2	-0.47	0.151	1
DUSP4	-0.19	0.421	1	DUSP4	-0.56	0.199	1	DUSP4	-0.37	0.329	1	DUSP4	0.4	0.52	1
IL4	-0.42	0.064	0.987458	IL4	-0.56	0.225	1	IL4	-0.14	0.701	1	IL4	-0.29	0.638	1
MASP1	-0.35	0.113	1	MASP1	-0.56	0.211	1	MASP1	-0.22	0.525	1	MASP1	-0.09	0.883	1
TOR2A	-0.19	0.27	1	TOR2A	-0.56	0.1	1	TOR2A	-0.37	0.162	1	TOR2A	-0.26	0.559	1
CEACAM8	-0.37	0.133	1	CEACAM8	-0.55	0.259	1	CEACAM8	-0.18	0.624	1	CEACAM8	-0.25	0.704	1
CRADD	-0.47	0.01	0.228578	CRADD	-0.54	0.102	1	CRADD	-0.07	0.801	1	CRADD	-0.18	0.69	1
ITGA2B	-0.22	0.137	1	ITGA2B	-0.54	0.059	1	ITGA2B	-0.32	0.175	1	ITGA2B	0.34	0.353	1
TGFBR2	0.08	0.518	1	TGFBR2	-0.54	0.048	1	TGFBR2	-0.63	0.002	0.135474	TGFBR2	-0.74	0.035	1
CD160	-0.16	0.491	1	CD160	-0.53	0.243	1	CD160	-0.37	0.297	1	CD160	0.19	0.755	1
CX3CR1	0.09	0.564	1	CX3CR1	-0.53	0.099	1	CX3CR1	-0.62	0.006	0.311465	CX3CR1	-0.4	0.39	1
CYSLTR2	-0.17	0.495	1	CYSLTR2	-0.53	0.298	1	CYSLTR2	-0.36	0.348	1	CYSLTR2	-0.85	0.204	1
LILRB1	0.42	0.088	1	LILRB1	-0.53	0.225	1	LILRB1	-0.95	0.012	0.516693	LILRB1	0.34	0.581	1
MAPT	-0.83	0	0	MAPT	-0.53	0.227	1	MAPT	0.3	0.252	1	MAPT	-0.79	0.164	1
NFKBIA	0.22	0.07	1	NFKBIA	-0.53	0.004	0.312927	NFKBIA	-0.75	0	0	NFKBIA	-0.3	0.228	1
PRDM1	0	0.994	1	PRDM1	-0.53	0.143	1	PRDM1	-0.53	0.031	1	PRDM1	-0.33	0.515	1
IL11RA	-0.13	0.175	1	IL11RA	-0.52	0.014	0.801674	IL11RA	-0.39	0.016	0.625854	IL11RA	-0.21	0.399	1
TCF4	0.05	0.694	1	TCF4	-0.52	0.057	1	TCF4	-0.58	0.006	0.311465	TCF4	-0.56	0.11	1
CD97	0.01	0.914	1	CD97	-0.51	0.063	1	CD97	-0.52	0.005	0.272277	CD97	-0.01	0.979	1
IL5	-0.33	0.183	1	IL5	-0.51	0.275	1	IL5	-0.18	0.639	1	IL5	-0.31	0.625	1
KIR3DL3	-0.3	0.278	1	KIR3DL3	-0.51	0.274	1	KIR3DL3	-0.21	0.629	1	KIR3DL3	-1	0.125	1
PLXNB3	-0.01	0.945	1	PLXNB3	-0.51	0.088	1	PLXNB3	-0.5	0.066	1	PLXNB3	-0.49	0.165	1
POLR2A	-0.33	0.069	1	POLR2A	-0.51	0.126	1	POLR2A	-0.18	0.525	1	POLR2A	-0.56	0.205	1
SEMA6A	0.16	0.184	1	SEMA6A	-0.51	0.014	0.801674	SEMA6A	-0.67	0.001	0.0771452	SEMA6A	-0.24	0.365	1
G6PD	-0.45	0.023	0.440526	G6PD	-0.5	0.226	1	G6PD	-0.05	0.873	1	G6PD	-0.46	0.416	1
IFNA2	-0.32	0.189	1	IFNA2	-0.5	0.303	1	IFNA2	-0.17	0.653	1	IFNA2	-0.3	0.65	1
ATM	-0.23	0.39	1	ATM	-0.49	0.353	1	ATM	-0.26	0.538	1	ATM	-0.59	0.398	1
CDH5	0.1	0.295	1	CDH5	-0.49	0.003	0.264498	CDH5	-0.59	0	0	CDH5	-0.11	0.654	1
IL28A_B	-0.16	0.511	1	IL28A_B	-0.49	0.281	1	IL28A_B	-0.32	0.397	1	IL28A_B	-0.26	0.673	1
IRF3	-0.66	0.012	0.261386	IRF3	-0.49	0.377	1	IRF3	0.17	0.657	1	IRF3	-0.75	0.305	1
NFATC1	0.33	0.037	0.640233	NFATC1	-0.49	0.114	1	NFATC1	-0.82	0.001	0.0771452	NFATC1	0.09	0.83	1
CD70	0.01	0.976	1	CD70	-0.48	0.483	1	CD70	-0.49	0.351	1	CD70	-0.98	0.287	1
DEFB1	-0.36	0.123	1	DEFB1	-0.48	0.287	1	DEFB1	-0.12	0.73	1	DEFB1	-0.42	0.503	1
KLRC2	0.33	0.114	1	KLRC2	-0.48	0.221	1	KLRC2	-0.82	0.015	0.603745	KLRC2	0.91	0.119	1
PRKCA	0.23	0.227	1	PRKCA	-0.48	0.252	1	PRKCA	-0.71	0.009	0.430949	PRKCA	-0.22	0.713	1
PRKCQ	-0.03	0.85	1	PRKCQ	-0.48	0.165	1	PRKCQ	-0.45	0.106	1	PRKCQ	0.17	0.718	1
STAB2	0.63	0.009	0.210929	STAB2	-0.48	0.252	1	STAB2	-1.11	0.005	0.272277	STAB2	-0.44	0.416	1
CXCR4	0.76	0.012	0.261386	CXCR4	-0.47	0.367	1	CXCR4	-1.23	0.008	0.396747	CXCR4	0.07	0.926	1
CXCR6	0.59	0.008	0.190711	CXCR6	-0.47	0.247	1	CXCR6	-1.06	0.002	0.135474	CXCR6	0.94	0.125	1
FCGRT	-0.01	0.858	1	FCGRT	-0.47	0.003	0.264498	FCGRT	-0.46	0	0	FCGRT	0.02	0.93	1
HLA_DRB1	0.23	0.535	1	HLA_DRB1	-0.47	0.499	1	HLA_DRB1	-0.71	0.229	1	HLA_DRB1	1.17	0.233	1
KIR_Activating_Subgroup_1	-0.29	0.179	1	KIR_Activating_Subgroup_1	-0.47	0.281	1	KIR_Activating_Subgroup_1	-0.17	0.599	1	KIR_Activating_Subgroup_1	-0.02	0.97	1
KIR_Inhibiting_Subgroup_1	0.06	0.734	1	KIR_Inhibiting_Subgroup_1	-0.47	0.171	1	KIR_Inhibiting_Subgroup_1	-0.54	0.059	1	KIR_Inhibiting_Subgroup_1	-0.17	0.715	1
TNFSF8	0.19	0.373	1	TNFSF8	-0.47	0.191	1	TNFSF8	-0.65	0.049	1	TNFSF8	-0.03	0.944	1
ADIPOR2	-0.05	0.757	1	ADIPOR2	-0.46	0.215	1	ADIPOR2	-0.41	0.107	1	ADIPOR2	-0.22	0.672	1
C7	0.74	0	0	C7	-0.46	0.304	1	C7	-1.2	0	0	C7	-0.34	0.567	1
IGF1	-0.01	0.979	1	IGF1	-0.46	0.29	1	IGF1	-0.45	0.218	1	IGF1	-0.31	0.59	1
MAPK11	-0.05	0.729	1	MAPK11	-0.46	0.061	1	MAPK11	-0.42	0.054	1	MAPK11	-0.3	0.326	1
PYCARD	-0.23	0.426	1	PYCARD	-0.46	0.395	1	PYCARD	-0.23	0.605	1	PYCARD	-0.6	0.407	1
RBP7	-0.18	0.208	1	RBP7	-0.46	0.122	1	RBP7	-0.28	0.2	1	RBP7	-0.93	0.026	1
TLR7	0.03	0.896	1	TLR7	-0.46	0.26	1	TLR7	-0.49	0.132	1	TLR7	0.16	0.783	1
BDNF	0.28	0.212	1	BDNF	-0.45	0.371	1	BDNF	-0.73	0.018	0.675542	BDNF	-0.02	0.979	1
DEFB103B	-0.25	0.335	1	DEFB103B	-0.45	0.342	1	DEFB103B	-0.2	0.627	1	DEFB103B	-0.17	0.789	1
IL7	-0.01	0.972	1	IL7	-0.45	0.22	1	IL7	-0.44	0.116	1	IL7	-0.05	0.922	1
HAMP	-0.16	0.441	1	HAMP	-0.44	0.27	1	HAMP	-0.28	0.355	1	HAMP	-0.4	0.453	1
IL1R2	-0.16	0.398	1	IL1R2	-0.44	0.288	1	IL1R2	-0.28	0.286	1	IL1R2	-0.35	0.54	1
ZC3HAV1L	-0.14	0.309	1	ZC3HAV1L	-0.44	0.111	1	ZC3HAV1L	-0.3	0.169	1	ZC3HAV1L	0.14	0.708	1
ATG10	-0.28	0	0	ATG10	-0.43	0.017	0.858416	ATG10	-0.15	0.232	1	ATG10	-0.02	0.935	1
C8B	-0.38	0.09	1	C8B	-0.43	0.325	1	C8B	-0.06	0.861	1	C8B	0.02	0.976	1
IFI35	-0.07	0.653	1	IFI35	-0.43	0.213	1	IFI35	-0.35	0.129	1	IFI35	0.05	0.914	1
KIR_Inhibiting_Subgroup_2	-0.03	0.901	1	KIR_Inhibiting_Subgroup_2	-0.43	0.304	1	KIR_Inhibiting_Subgroup_2	-0.4	0.209	1	KIR_Inhibiting_Subgroup_2	-0.25	0.666	1
KLRK1	0.16	0.447	1	KLRK1	-0.43	0.301	1	KLRK1	-0.6	0.066	1	KLRK1	0.41	0.478	1
LILRA3	-0.36	0.131	1	LILRA3	-0.43	0.412	1	LILRA3	-0.07	0.834	1	LILRA3	-0.39	0.586	1
NFATC3	0.17	0.198	1	NFATC3	-0.43	0.067	1	NFATC3	-0.6	0.004	0.231436	NFATC3	-0.12	0.711	1
C6	-0.21	0.268	1	C6	-0.42	0.297	1	C6	-0.21	0.452	1	C6	0.07	0.898	1
ETS1	0.35	0.033	0.58749	ETS1	-0.42	0.191	1	ETS1	-0.77	0.002	0.135474	ETS1	-0.05	0.923	1
MME	-0.72	0.003	0.0867883	MME	-0.42	0.42	1	MME	0.3	0.354	1	MME	-1.52	0.042	1
UBB	-0.12	0.436	1	UBB	-0.42	0.151	1	UBB	-0.3	0.209	1	UBB	-0.04	0.92	1
LILRA1	-0.19	0.359	1	LILRA1	-0.41	0.281	1	LILRA1	-0.23	0.488	1	LILRA1	-0.13	0.79	1
BTLA	0.54	0.049	0.791187	BTLA	-0.4	0.444	1	BTLA	-0.95	0.03	1	BTLA	0.03	0.965	1
CXCL11	1	0	0	CXCL11	-0.4	0.385	1	CXCL11	-1.4	0.002	0.135474	CXCL11	2.14	0.002	1
GHR	0.41	0.017	0.344619	GHR	-0.39	0.209	1	GHR	-0.8	0.003	0.19376	GHR	-0.23	0.588	1
IL18R1	0.32	0.071	1	IL18R1	-0.39	0.338	1	IL18R1	-0.71	0.004	0.231436	IL18R1	-0.47	0.39	1
CD247	0.65	0.011	0.245377	CD247	-0.38	0.405	1	CD247	-1.04	0.009	0.430949	CD247	0.53	0.407	1
IL20	-0.48	0.055	0.865425	IL20	-0.38	0.43	1	IL20	0.1	0.805	1	IL20	-0.12	0.851	1
IL29	-0.48	0.051	0.81872	IL29	-0.38	0.466	1	IL29	0.1	0.79	1	IL29	-0.01	0.985	1
PML	-0.15	0.463	1	PML	-0.38	0.331	1	PML	-0.23	0.451	1	PML	-0.72	0.166	1
TNFSF13B	0.52	0.01	0.228578	TNFSF13B	-0.38	0.269	1	TNFSF13B	-0.9	0.004	0.231436	TNFSF13B	1	0.059	1
CD28	0.24	0.295	1	CD28	-0.37	0.407	1	CD28	-0.61	0.084	1	CD28	0.13	0.829	1
VAV3	-0.8	0	0	VAV3	-0.37	0.387	1	VAV3	0.43	0.088	1	VAV3	0.51	0.349	1
CD7	0.56	0.085	1	CD7	-0.36	0.555	1	CD7	-0.92	0.066	1	CD7	-0.05	0.948	1
IKBKAP	-0.21	0.151	1	IKBKAP	-0.36	0.206	1	IKBKAP	-0.15	0.5	1	IKBKAP	-0.29	0.458	1
IL23R	-0.33	0.134	1	IL23R	-0.36	0.442	1	IL23R	-0.03	0.929	1	IL23R	-0.01	0.993	1
IRGM	-0.33	0.121	1	IRGM	-0.36	0.431	1	IRGM	-0.02	0.939	1	IRGM	-0.38	0.542	1
KIR3DL2	-0.27	0.264	1	KIR3DL2	-0.36	0.431	1	KIR3DL2	-0.09	0.819	1	KIR3DL2	-0.34	0.597	1
ZEB1	0.19	0.098	1	ZEB1	-0.36	0.114	1	ZEB1	-0.55	0.002	0.135474	ZEB1	0.02	0.952	1
LAG3	0.6	0.008	0.190711	LAG3	-0.35	0.405	1	LAG3	-0.95	0.01	0.462871	LAG3	1.02	0.067	1
LTB4R	-0.11	0.688	1	LTB4R	-0.35	0.467	1	LTB4R	-0.24	0.573	1	LTB4R	-0.61	0.353	1
MBL2	-0.17	0.511	1	MBL2	-0.35	0.478	1	MBL2	-0.19	0.644	1	MBL2	-0.23	0.725	1
PSMD7	-0.17	0.196	1	PSMD7	-0.35	0.176	1	PSMD7	-0.17	0.367	1	PSMD7	-0.24	0.494	1
RBP5	0.38	0.07	1	RBP5	-0.35	0.337	1	RBP5	-0.73	0.041	1	RBP5	-0.04	0.932	1
CD40	0.25	0.068	1	CD40	-0.34	0.277	1	CD40	-0.59	0.004	0.231436	CD40	0.52	0.21	1
IKZF2	-0.07	0.704	1	IKZF2	-0.34	0.252	1	IKZF2	-0.27	0.358	1	IKZF2	-0.29	0.504	1
IL18	-0.41	0.075	1	IL18	-0.34	0.515	1	IL18	0.06	0.833	1	IL18	-0.67	0.359	1
TNFRSF17	0.54	0.086	1	TNFRSF17	-0.34	0.546	1	TNFRSF17	-0.87	0.086	1	TNFRSF17	0.34	0.632	1
ALAS1	-0.22	0.001	0.0375301	ALAS1	-0.33	0.059	1	ALAS1	-0.11	0.158	1	ALAS1	-0.2	0.411	1
FKBP5	0.01	0.958	1	FKBP5	-0.33	0.396	1	FKBP5	-0.34	0.27	1	FKBP5	-0.24	0.652	1
PTPN22	0.33	0.107	1	PTPN22	-0.33	0.35	1	PTPN22	-0.66	0.035	1	PTPN22	0.49	0.352	1
SMAD5	-0.05	0.729	1	SMAD5	-0.33	0.187	1	SMAD5	-0.28	0.269	1	SMAD5	-0.09	0.789	1
CHUK	-0.17	0.293	1	CHUK	-0.32	0.294	1	CHUK	-0.15	0.532	1	CHUK	-0.3	0.467	1
CLEC6A	-0.39	0.078	1	CLEC6A	-0.32	0.513	1	CLEC6A	0.07	0.821	1	CLEC6A	-0.3	0.647	1
MAF	0.01	0.922	1	MAF	-0.32	0.092	1	MAF	-0.33	0.027	0.943209	MAF	-0.03	0.907	1
MR1	-0.25	0.125	1	MR1	-0.32	0.323	1	MR1	-0.07	0.771	1	MR1	0.04	0.933	1
NOTCH1	0.23	0.01	0.228578	NOTCH1	-0.32	0.039	1	NOTCH1	-0.55	0	0	NOTCH1	-0.13	0.573	1
PDGFRB	0.4	0.028	0.521895	PDGFRB	-0.32	0.358	1	PDGFRB	-0.72	0.008	0.396747	PDGFRB	-0.02	0.972	1
TMEM173	-0.19	0.149	1	TMEM173	-0.32	0.301	1	TMEM173	-0.14	0.459	1	TMEM173	-0.75	0.073	1
CD40LG	0.48	0.039	0.662458	CD40LG	-0.31	0.488	1	CD40LG	-0.79	0.029	1	CD40LG	-0.07	0.911	1
HLA_DOB	0.53	0.025	0.472317	HLA_DOB	-0.31	0.467	1	HLA_DOB	-0.83	0.022	0.788374	HLA_DOB	0.14	0.807	1
ITGA6	-0.16	0.101	1	ITGA6	-0.31	0.098	1	ITGA6	-0.15	0.277	1	ITGA6	-0.01	0.969	1
TRAF6	0.04	0.587	1	TRAF6	-0.31	0.045	1	TRAF6	-0.35	0.005	0.272277	TRAF6	-0.04	0.844	1
CCL11	-0.21	0.357	1	CCL11	-0.3	0.497	1	CCL11	-0.09	0.793	1	CCL11	0.07	0.903	1
CCL15	-0.37	0.106	1	CCL15	-0.3	0.491	1	CCL15	0.07	0.85	1	CCL15	-0.49	0.407	1
PDGFB	0.04	0.717	1	PDGFB	-0.3	0.127	1	PDGFB	-0.34	0.064	1	PDGFB	-0.1	0.661	1
PPARG	0.08	0.589	1	PPARG	-0.3	0.224	1	PPARG	-0.38	0.085	1	PPARG	-0.67	0.056	1
S1PR1	0.04	0.822	1	S1PR1	-0.3	0.315	1	S1PR1	-0.34	0.175	1	S1PR1	-0.62	0.117	1
XCR1	0.13	0.558	1	XCR1	-0.3	0.503	1	XCR1	-0.43	0.201	1	XCR1	0.07	0.909	1
CANX	0.01	0.969	1	CANX	-0.29	0.506	1	CANX	-0.3	0.381	1	CANX	-0.25	0.666	1
ICAM2	0.33	0.048	0.7773	ICAM2	-0.29	0.386	1	ICAM2	-0.62	0.014	0.576017	ICAM2	0.04	0.923	1
LCK	0.75	0.005	0.130386	LCK	-0.29	0.559	1	LCK	-1.04	0.012	0.516693	LCK	0.66	0.336	1
TLR2	-0.21	0.197	1	TLR2	-0.29	0.347	1	TLR2	-0.08	0.726	1	TLR2	-0.21	0.621	1
C3	0.55	0.047	0.763331	C3	-0.28	0.619	1	C3	-0.83	0.041	1	C3	0.13	0.874	1
CXCL13	1.1	0.004	0.110536	CXCL13	-0.28	0.67	1	CXCL13	-1.38	0.022	0.788374	CXCL13	0.79	0.397	1
SMAD3	0.01	0.912	1	SMAD3	-0.28	0.127	1	SMAD3	-0.29	0.072	1	SMAD3	-0.56	0.016	1
FGF7	0.56	0.044	0.723065	FGF7	-0.27	0.63	1	FGF7	-0.83	0.045	1	FGF7	0.33	0.694	1
IKBKB	-0.01	0.892	1	IKBKB	-0.27	0.263	1	IKBKB	-0.25	0.125	1	IKBKB	-0.03	0.93	1
ITLN1	-0.27	0.177	1	ITLN1	-0.27	0.497	1	ITLN1	0.01	0.985	1	ITLN1	0.1	0.855	1
KLRAP1	0.15	0.225	1	KLRAP1	-0.27	0.257	1	KLRAP1	-0.42	0.044	1	KLRAP1	0.38	0.164	1
PLA2G2E	-0.28	0.304	1	PLA2G2E	-0.27	0.63	1	PLA2G2E	0.01	0.98	1	PLA2G2E	-0.82	0.291	1
AVPR2	0.01	0.96	1	AVPR2	-0.26	0.555	1	AVPR2	-0.27	0.419	1	AVPR2	-0.89	0.136	1
CD8A	0.34	0.267	1	CD8A	-0.26	0.667	1	CD8A	-0.6	0.218	1	CD8A	0.18	0.822	1
TNFRSF10C	-0.29	0.09	1	TNFRSF10C	-0.26	0.42	1	TNFRSF10C	0.03	0.909	1	TNFRSF10C	-1.24	0.003	1
CD164	-0.09	0.596	1	CD164	-0.25	0.503	1	CD164	-0.15	0.551	1	CD164	-0.17	0.747	1
CLEC4E	0.33	0.056	0.878671	CLEC4E	-0.25	0.436	1	CLEC4E	-0.58	0.034	1	CLEC4E	0.03	0.953	1
ITGAE	-0.03	0.802	1	ITGAE	-0.25	0.255	1	ITGAE	-0.23	0.163	1	ITGAE	0.01	0.971	1
KLRG1	0.26	0.276	1	KLRG1	-0.25	0.596	1	KLRG1	-0.5	0.17	1	KLRG1	0.29	0.638	1
MAPK14	-0.13	0.135	1	MAPK14	-0.25	0.135	1	MAPK14	-0.12	0.353	1	MAPK14	-0.25	0.256	1
PDCD1	0.39	0.145	1	PDCD1	-0.25	0.591	1	PDCD1	-0.63	0.142	1	PDCD1	0.48	0.435	1
SELPLG	0.29	0.109	1	SELPLG	-0.25	0.482	1	SELPLG	-0.55	0.055	1	SELPLG	0.15	0.764	1
XCL1	-0.31	0.162	1	XCL1	-0.25	0.583	1	XCL1	0.06	0.867	1	XCL1	0.08	0.889	1
BMP4	0.32	0.133	1	BMP4	-0.24	0.488	1	BMP4	-0.56	0.104	1	BMP4	-0.87	0.065	1
CMKLR1	0.46	0	0	CMKLR1	-0.24	0.35	1	CMKLR1	-0.71	0	0	CMKLR1	0.17	0.68	1
GPR183	0.85	0.001	0.0375301	GPR183	-0.24	0.567	1	GPR183	-1.09	0.007	0.353465	GPR183	0.67	0.276	1
IL19	0.02	0.93	1	IL19	-0.24	0.59	1	IL19	-0.27	0.488	1	IL19	-0.52	0.383	1
LTBR	-0.32	0.014	0.293443	LTBR	-0.24	0.365	1	LTBR	0.08	0.66	1	LTBR	-0.34	0.353	1
MDK	0.08	0.74	1	MDK	-0.24	0.624	1	MDK	-0.31	0.344	1	MDK	0.08	0.901	1
NLRP3	0.74	0	0	NLRP3	-0.24	0.426	1	NLRP3	-0.99	0.001	0.0771452	NLRP3	-0.08	0.853	1
APP	0	0.966	1	APP	-0.23	0.19	1	APP	-0.24	0.14	1	APP	-0.36	0.147	1
CDKN1A	-0.27	0.063	0.974737	CDKN1A	-0.23	0.396	1	CDKN1A	0.04	0.851	1	CDKN1A	-0.9	0.013	1
CISH	-0.27	0.055	0.865425	CISH	-0.23	0.345	1	CISH	0.04	0.867	1	CISH	-0.32	0.357	1
DEFB4A	-0.3	0.213	1	DEFB4A	-0.23	0.642	1	DEFB4A	0.07	0.836	1	DEFB4A	-0.58	0.379	1
FCGR1A_B	-0.29	0.08	1	FCGR1A_B	-0.23	0.502	1	FCGR1A_B	0.06	0.81	1	FCGR1A_B	-0.02	0.97	1
PDCD2	-0.21	0.348	1	PDCD2	-0.23	0.587	1	PDCD2	-0.01	0.974	1	PDCD2	-0.22	0.702	1
RPS11	-0.18	0.248	1	RPS11	-0.23	0.459	1	RPS11	-0.05	0.81	1	RPS11	-0.05	0.908	1
TLR3	0	0.963	1	TLR3	-0.23	0.213	1	TLR3	-0.23	0.157	1	TLR3	-0.11	0.628	1
ARHGDIB	0.16	0.246	1	ARHGDIB	-0.22	0.366	1	ARHGDIB	-0.38	0.074	1	ARHGDIB	-0.28	0.423	1
CFD	0.53	0.012	0.261386	CFD	-0.22	0.546	1	CFD	-0.75	0.03	1	CFD	-0.33	0.477	1
IL18RAP	0.44	0.038	0.651448	IL18RAP	-0.22	0.578	1	IL18RAP	-0.66	0.048	1	IL18RAP	0.28	0.588	1
KLKB1	0.12	0.459	1	KLKB1	-0.22	0.53	1	KLKB1	-0.34	0.222	1	KLKB1	0	0.998	1
OSGIN1	-0.16	0.237	1	OSGIN1	-0.22	0.412	1	OSGIN1	-0.06	0.743	1	OSGIN1	-0.26	0.489	1
RPL19	-0.23	0.171	1	RPL19	-0.22	0.485	1	RPL19	0.01	0.96	1	RPL19	0.25	0.59	1
ACVR1B	-0.04	0.577	1	ACVR1B	-0.21	0.135	1	ACVR1B	-0.17	0.172	1	ACVR1B	-0.16	0.382	1
C8G	0	0.983	1	C8G	-0.21	0.566	1	C8G	-0.21	0.441	1	C8G	0.13	0.777	1
IFNG	0	0.983	1	IFNG	-0.21	0.639	1	IFNG	-0.2	0.519	1	IFNG	0.99	0.094	1
AIRE	-0.09	0.697	1	AIRE	-0.2	0.656	1	AIRE	-0.11	0.757	1	AIRE	0.04	0.948	1
C1R	0.89	0.001	0.0375301	C1R	-0.2	0.694	1	C1R	-1.09	0.005	0.272277	C1R	0.77	0.301	1
CD81	0.14	0.262	1	CD81	-0.2	0.417	1	CD81	-0.34	0.074	1	CD81	-0.13	0.708	1
EEF1G	-0.2	0.077	1	EEF1G	-0.2	0.371	1	EEF1G	0	0.976	1	EEF1G	0.22	0.521	1
ICOS	0.49	0.042	0.698464	ICOS	-0.2	0.682	1	ICOS	-0.68	0.062	1	ICOS	0.38	0.553	1
IL10	0.27	0.185	1	IL10	-0.2	0.594	1	IL10	-0.47	0.138	1	IL10	0.26	0.608	1
NRP2	0.39	0.073	1	NRP2	-0.2	0.613	1	NRP2	-0.59	0.084	1	NRP2	-0.11	0.839	1
PTGDS	0.17	0.624	1	PTGDS	-0.2	0.783	1	PTGDS	-0.37	0.475	1	PTGDS	-2.02	0.039	1
sCTLA4	-0.15	0.496	1	sCTLA4	-0.2	0.635	1	sCTLA4	-0.05	0.872	1	sCTLA4	0.3	0.619	1
ADA	0.13	0.403	1	ADA	-0.19	0.471	1	ADA	-0.32	0.172	1	ADA	0.08	0.835	1
CCL4	0.7	0.002	0.0645867	CCL4	-0.19	0.655	1	CCL4	-0.9	0.011	0.488792	CCL4	0.46	0.403	1
CD96	0.55	0.003	0.0867883	CD96	-0.19	0.598	1	CD96	-0.73	0.013	0.551205	CD96	0.4	0.386	1
CD99	-0.02	0.915	1	CD99	-0.19	0.597	1	CD99	-0.17	0.552	1	CD99	-0.16	0.753	1
IL17F	-0.25	0.334	1	IL17F	-0.19	0.703	1	IL17F	0.06	0.885	1	IL17F	-0.61	0.355	1
IRAK3	0.3	0.011	0.245377	IRAK3	-0.19	0.407	1	IRAK3	-0.49	0.012	0.516693	IRAK3	-0.2	0.494	1
TLR9	0.18	0.35	1	TLR9	-0.19	0.607	1	TLR9	-0.37	0.235	1	TLR9	-0.26	0.566	1
C9	-0.13	0.598	1	C9	-0.18	0.68	1	C9	-0.05	0.887	1	C9	-0.35	0.552	1
CD55	-0.41	0	0	CD55	-0.18	0.436	1	CD55	0.22	0.135	1	CD55	-0.15	0.648	1
CD9	0.08	0.416	1	CD9	-0.18	0.283	1	CD9	-0.27	0.102	1	CD9	-0.29	0.258	1
GZMA	0.45	0.074	1	GZMA	-0.18	0.739	1	GZMA	-0.63	0.109	1	GZMA	0.35	0.614	1
MAP4K2	0.15	0.145	1	MAP4K2	-0.18	0.376	1	MAP4K2	-0.33	0.059	1	MAP4K2	-0.16	0.493	1
HFE	-0.07	0.381	1	HFE	-0.17	0.364	1	HFE	-0.09	0.45	1	HFE	0.02	0.935	1
LGMN	0.2	0.174	1	LGMN	-0.17	0.557	1	LGMN	-0.36	0.09	1	LGMN	0.33	0.409	1
TNFAIP3	0.6	0.014	0.293443	TNFAIP3	-0.17	0.708	1	TNFAIP3	-0.78	0.046	1	TNFAIP3	0.14	0.821	1
CASP1	0.34	0.05	0.804993	CASP1	-0.16	0.587	1	CASP1	-0.5	0.06	1	CASP1	0.29	0.512	1
CFH	0.73	0.002	0.0645867	CFH	-0.16	0.718	1	CFH	-0.89	0.012	0.516693	CFH	0.19	0.779	1
CTNNB1	-0.17	0.286	1	CTNNB1	-0.16	0.637	1	CTNNB1	0.01	0.968	1	CTNNB1	-0.07	0.88	1
CXCL12	0.83	0	0	CXCL12	-0.16	0.689	1	CXCL12	-0.99	0	0	CXCL12	0.17	0.781	1
CASP2	0.09	0.204	1	CASP2	-0.15	0.285	1	CASP2	-0.25	0.034	1	CASP2	-0.1	0.612	1
CD244	-0.13	0.5	1	CD244	-0.15	0.731	1	CD244	-0.01	0.964	1	CD244	0.11	0.852	1
CXCR2	-0.07	0.681	1	CXCR2	-0.15	0.68	1	CXCR2	-0.07	0.785	1	CXCR2	-0.02	0.97	1
IL1A	-0.24	0.233	1	IL1A	-0.15	0.748	1	IL1A	0.1	0.736	1	IL1A	0.25	0.694	1
IRAK1	0.1	0.435	1	IRAK1	-0.15	0.483	1	IRAK1	-0.25	0.217	1	IRAK1	-0.04	0.889	1
TNFSF15	-0.4	0.029	0.538726	TNFSF15	-0.15	0.682	1	TNFSF15	0.25	0.364	1	TNFSF15	-0.78	0.121	1
VTN	-0.42	0.019	0.379621	VTN	-0.15	0.724	1	VTN	0.27	0.274	1	VTN	-0.26	0.65	1
AICDA	0.23	0.376	1	AICDA	-0.14	0.743	1	AICDA	-0.37	0.393	1	AICDA	0.03	0.952	1
BCL6	0.19	0.146	1	BCL6	-0.14	0.587	1	BCL6	-0.33	0.068	1	BCL6	-0.03	0.932	1
BST1	0.39	0.001	0.0375301	BST1	-0.14	0.536	1	BST1	-0.53	0.004	0.231436	BST1	-0.05	0.877	1
CD1D	0.22	0.094	1	CD1D	-0.14	0.532	1	CD1D	-0.36	0.11	1	CD1D	-0.12	0.652	1
CD45RB	0.54	0.022	0.427266	CD45RB	-0.14	0.75	1	CD45RB	-0.68	0.063	1	CD45RB	0.37	0.545	1
FCAR	-0.45	0.032	0.578966	FCAR	-0.14	0.74	1	FCAR	0.31	0.316	1	FCAR	0.41	0.458	1
GZMB	0.89	0	0	GZMB	-0.14	0.695	1	GZMB	-1.03	0.004	0.231436	GZMB	1.14	0.033	1
IDO1	1.25	0	0	IDO1	-0.14	0.768	1	IDO1	-1.39	0.001	0.0771452	IDO1	1.61	0.021	1
IL12B	-0.2	0.378	1	IL12B	-0.14	0.771	1	IL12B	0.06	0.852	1	IL12B	0.34	0.585	1
IL2RG	0.88	0.002	0.0645867	IL2RG	-0.14	0.8	1	IL2RG	-1.01	0.018	0.675542	IL2RG	0.67	0.383	1
KLRB1	0.61	0.003	0.0867883	KLRB1	-0.14	0.74	1	KLRB1	-0.75	0.02	0.735689	KLRB1	0.26	0.64	1
PECAM1	0.42	0.02	0.391159	PECAM1	-0.14	0.692	1	PECAM1	-0.56	0.036	1	PECAM1	0.1	0.849	1
PRDX1	0.04	0.695	1	PRDX1	-0.14	0.518	1	PRDX1	-0.18	0.299	1	PRDX1	-0.32	0.288	1
ADM2	0.46	0.052	0.827598	ADM2	-0.13	0.759	1	ADM2	-0.59	0.116	1	ADM2	0.86	0.128	1
APOM	-0.05	0.579	1	APOM	-0.13	0.481	1	APOM	-0.08	0.601	1	APOM	0.1	0.676	1
IL13	-0.31	0.219	1	IL13	-0.13	0.785	1	IL13	0.17	0.657	1	IL13	-0.75	0.25	1
IL7R	0.94	0.001	0.0375301	IL7R	-0.13	0.796	1	IL7R	-1.07	0.011	0.488792	IL7R	0.24	0.73	1
MS4A1	0.64	0.119	1	MS4A1	-0.13	0.865	1	MS4A1	-0.77	0.242	1	MS4A1	-1.55	0.111	1
TLR8	0.11	0.577	1	TLR8	-0.13	0.739	1	TLR8	-0.24	0.386	1	TLR8	0.26	0.648	1
TNFRSF8	0.23	0.265	1	TNFRSF8	-0.13	0.758	1	TNFRSF8	-0.35	0.264	1	TNFRSF8	-0.23	0.672	1
TRAF4	-0.12	0.468	1	TRAF4	-0.13	0.666	1	TRAF4	-0.02	0.951	1	TRAF4	-0.1	0.801	1
TRAF5	0.12	0.55	1	TRAF5	-0.13	0.746	1	TRAF5	-0.24	0.386	1	TRAF5	-0.03	0.953	1
FAS	0.11	0.35	1	FAS	-0.12	0.59	1	FAS	-0.23	0.227	1	FAS	-0.38	0.208	1
IL3	-0.06	0.805	1	IL3	-0.12	0.791	1	IL3	-0.06	0.873	1	IL3	-0.21	0.717	1
KL	-0.19	0.376	1	KL	-0.12	0.788	1	KL	0.07	0.825	1	KL	-1.45	0.018	1
POU2F2	0.54	0.038	0.651448	POU2F2	-0.12	0.797	1	POU2F2	-0.66	0.115	1	POU2F2	-0.22	0.706	1
SKI	0.21	0.001	0.0375301	SKI	-0.12	0.3	1	SKI	-0.32	0.001	0.0771452	SKI	-0.22	0.179	1
STAT4	0.59	0.001	0.0375301	STAT4	-0.12	0.711	1	STAT4	-0.71	0.015	0.603745	STAT4	0.57	0.234	1
TNFRSF9	0.47	0.043	0.708729	TNFRSF9	-0.12	0.777	1	TNFRSF9	-0.59	0.101	1	TNFRSF9	0.36	0.547	1
TUBB	0.05	0.576	1	TUBB	-0.12	0.484	1	TUBB	-0.17	0.166	1	TUBB	-0.27	0.293	1
CBLB	0.26	0.033	0.58749	CBLB	-0.11	0.645	1	CBLB	-0.37	0.034	1	CBLB	0.1	0.777	1
CFP	0.2	0.186	1	CFP	-0.11	0.721	1	CFP	-0.31	0.218	1	CFP	-0.45	0.214	1
EOMES	-0.01	0.974	1	EOMES	-0.11	0.855	1	EOMES	-0.1	0.835	1	EOMES	-0.18	0.82	1
BCL10	0.06	0.535	1	BCL10	-0.1	0.642	1	BCL10	-0.16	0.276	1	BCL10	-0.09	0.753	1
F2RL1	-0.11	0.386	1	F2RL1	-0.1	0.688	1	F2RL1	0.01	0.967	1	F2RL1	-0.48	0.161	1
IL17RD	0.09	0.708	1	IL17RD	-0.1	0.815	1	IL17RD	-0.19	0.611	1	IL17RD	-0.33	0.579	1
KLRF2	-0.07	0.755	1	KLRF2	-0.1	0.818	1	KLRF2	-0.03	0.931	1	KLRF2	0.14	0.824	1
NFKB1	0.14	0.211	1	NFKB1	-0.1	0.61	1	NFKB1	-0.24	0.143	1	NFKB1	-0.08	0.805	1
RORC	-0.04	0.705	1	RORC	-0.1	0.585	1	RORC	-0.06	0.737	1	RORC	0.42	0.11	1
SDC3	0	0.984	1	SDC3	-0.1	0.762	1	SDC3	-0.1	0.696	1	SDC3	-0.5	0.266	1
TAP2	0.36	0.057	0.891842	TAP2	-0.1	0.779	1	TAP2	-0.45	0.114	1	TAP2	0.35	0.491	1
CD53	0.79	0.004	0.110536	CD53	-0.09	0.85	1	CD53	-0.88	0.037	1	CD53	0.61	0.378	1
HPRT1	-0.09	0.091	1	HPRT1	-0.09	0.422	1	HPRT1	0	0.962	1	HPRT1	-0.12	0.426	1
IKZF1	0.6	0.016	0.329153	IKZF1	-0.09	0.845	1	IKZF1	-0.69	0.07	1	IKZF1	0.28	0.668	1
POLR1B	-0.11	0.232	1	POLR1B	-0.09	0.573	1	POLR1B	0.02	0.907	1	POLR1B	-0.05	0.818	1
BCAP31	-0.08	0.364	1	BCAP31	-0.08	0.576	1	BCAP31	0	0.991	1	BCAP31	-0.31	0.11	1
CD5	0.51	0.035	0.613268	CD5	-0.08	0.862	1	CD5	-0.59	0.111	1	CD5	0.6	0.346	1
IKBKE	-0.13	0.323	1	IKBKE	-0.08	0.76	1	IKBKE	0.05	0.805	1	IKBKE	-0.23	0.531	1
IRF7	0.29	0.023	0.440526	IRF7	-0.08	0.734	1	IRF7	-0.37	0.068	1	IRF7	0.01	0.964	1
KIR_Activating_Subgroup_2	-0.15	0.525	1	KIR_Activating_Subgroup_2	-0.08	0.853	1	KIR_Activating_Subgroup_2	0.07	0.86	1	KIR_Activating_Subgroup_2	0.23	0.695	1
LTA	0.29	0.18	1	LTA	-0.08	0.845	1	LTA	-0.37	0.279	1	LTA	-0.11	0.837	1
TIRAP	0.01	0.884	1	TIRAP	-0.08	0.699	1	TIRAP	-0.09	0.567	1	TIRAP	-0.11	0.67	1
TRAF2	0.04	0.725	1	TRAF2	-0.08	0.739	1	TRAF2	-0.12	0.504	1	TRAF2	-0.1	0.733	1
ATG5	0.01	0.975	1	ATG5	-0.07	0.836	1	ATG5	-0.07	0.789	1	ATG5	0.04	0.925	1
CRABP2	-0.64	0.001	0.0375301	CRABP2	-0.07	0.887	1	CRABP2	0.57	0.039	1	CRABP2	-0.77	0.249	1
IL17B	-0.3	0.158	1	IL17B	-0.07	0.882	1	IL17B	0.24	0.458	1	IL17B	-0.02	0.971	1
MCL1	0.41	0.013	0.277723	MCL1	-0.07	0.813	1	MCL1	-0.48	0.067	1	MCL1	0.59	0.163	1
PSMB5	-0.07	0.715	1	PSMB5	-0.07	0.844	1	PSMB5	0	0.994	1	PSMB5	-0.02	0.974	1
TNFSF12	0.05	0.646	1	TNFSF12	-0.07	0.742	1	TNFSF12	-0.12	0.495	1	TNFSF12	-0.24	0.393	1
ABCF1	0.05	0.477	1	ABCF1	-0.06	0.645	1	ABCF1	-0.11	0.313	1	ABCF1	0.07	0.69	1
CASP10	-0.04	0.786	1	CASP10	-0.06	0.83	1	CASP10	-0.02	0.928	1	CASP10	-0.05	0.897	1
CCL7	-0.34	0.111	1	CCL7	-0.06	0.892	1	CCL7	0.29	0.364	1	CCL7	-0.27	0.647	1
CD19	0.7	0.046	0.751485	CD19	-0.06	0.926	1	CD19	-0.75	0.19	1	CD19	-0.68	0.376	1
CXCR3	0.48	0.027	0.50495	CXCR3	-0.06	0.885	1	CXCR3	-0.54	0.12	1	CXCR3	0.33	0.548	1
IL6ST	0.14	0.384	1	IL6ST	-0.06	0.844	1	IL6ST	-0.2	0.414	1	IL6ST	-0.05	0.917	1
IRAK2	-0.14	0.252	1	IRAK2	-0.06	0.826	1	IRAK2	0.08	0.641	1	IRAK2	-0.57	0.126	1
STAT5A	0.11	0.364	1	STAT5A	-0.06	0.776	1	STAT5A	-0.17	0.351	1	STAT5A	0.17	0.593	1
CD48	0.76	0.005	0.130386	CD48	-0.05	0.922	1	CD48	-0.81	0.053	1	CD48	0.34	0.622	1
NFIL3	0.19	0.266	1	NFIL3	-0.05	0.862	1	NFIL3	-0.24	0.391	1	NFIL3	0.17	0.639	1
RELA	-0.16	0.061	0.946429	RELA	-0.05	0.806	1	RELA	0.11	0.309	1	RELA	-0.27	0.328	1
STAT5B	0.05	0.738	1	STAT5B	-0.05	0.868	1	STAT5B	-0.11	0.661	1	STAT5B	0.04	0.921	1
C1S	0.88	0	0	C1S	-0.04	0.927	1	C1S	-0.92	0.01	0.462871	C1S	0.62	0.37	1
CD86	0.38	0.02	0.391159	CD86	-0.04	0.893	1	CD86	-0.42	0.074	1	CD86	0.88	0.057	1
SERPING1	0.72	0	0	SERPING1	-0.04	0.876	1	SERPING1	-0.76	0	0	SERPING1	0.64	0.155	1
UBE2L3	0.06	0.63	1	UBE2L3	-0.04	0.843	1	UBE2L3	-0.1	0.584	1	UBE2L3	-0.02	0.953	1
ABL1	0.13	0.171	1	ABL1	-0.03	0.891	1	ABL1	-0.16	0.295	1	ABL1	0.01	0.977	1
BATF	0.51	0.032	0.578966	BATF	-0.03	0.955	1	BATF	-0.53	0.139	1	BATF	-0.06	0.917	1
BCL2L11	0.41	0	0	BCL2L11	-0.03	0.871	1	BCL2L11	-0.44	0.004	0.231436	BCL2L11	-0.03	0.899	1
BRAF	0.04	0.648	1	BRAF	-0.03	0.842	1	BRAF	-0.07	0.635	1	BRAF	-0.22	0.302	1
RAF1	0.07	0.507	1	RAF1	-0.03	0.9	1	RAF1	-0.1	0.504	1	RAF1	0.03	0.933	1
SLAMF7	0.69	0.034	0.601438	SLAMF7	-0.03	0.967	1	SLAMF7	-0.72	0.166	1	SLAMF7	0.77	0.356	1
TBX21	0.5	0.015	0.310884	TBX21	-0.03	0.932	1	TBX21	-0.53	0.093	1	TBX21	0.81	0.141	1
THY1	0.21	0.204	1	THY1	-0.03	0.909	1	THY1	-0.25	0.36	1	THY1	0.39	0.34	1
FYN	-0.08	0.59	1	FYN	-0.02	0.937	1	FYN	0.06	0.802	1	FYN	-0.82	0.031	1
IL12RB1	0.42	0.081	1	IL12RB1	-0.02	0.957	1	IL12RB1	-0.45	0.25	1	IL12RB1	0.29	0.63	1
IL9	-0.13	0.59	1	IL9	-0.02	0.969	1	IL9	0.12	0.77	1	IL9	0.46	0.454	1
LILRA4	0.17	0.438	1	LILRA4	-0.02	0.969	1	LILRA4	-0.19	0.588	1	LILRA4	-0.42	0.464	1
LITAF	-0.2	0.09	1	LITAF	-0.02	0.955	1	LITAF	0.18	0.227	1	LITAF	-0.17	0.65	1
SH2D1A	0.55	0.036	0.628806	SH2D1A	-0.02	0.975	1	SH2D1A	-0.56	0.171	1	SH2D1A	0.25	0.724	1
STAT3	0.07	0.434	1	STAT3	-0.02	0.907	1	STAT3	-0.09	0.483	1	STAT3	0.04	0.87	1
ABCC4	0.46	0.003	0.0867883	ABCC4	-0.01	0.975	1	ABCC4	-0.47	0.055	1	ABCC4	0.08	0.828	1
CCL3	0.5	0.011	0.245377	CCL3	-0.01	0.97	1	CCL3	-0.52	0.095	1	CCL3	0.54	0.258	1
CCRL2	0.22	0.122	1	CCRL2	-0.01	0.967	1	CCRL2	-0.23	0.271	1	CCRL2	0.31	0.43	1
CD3E	0.56	0.054	0.854531	CD3E	-0.01	0.992	1	CD3E	-0.56	0.202	1	CD3E	0.15	0.852	1
CR2	0.74	0.033	0.58749	CR2	-0.01	0.986	1	CR2	-0.75	0.186	1	CR2	-1.01	0.173	1
CCR2	0.64	0.006	0.151485	CCR2	0	0.995	1	CCR2	-0.64	0.066	1	CCR2	0.02	0.972	1
CR1	0.85	0.001	0.0375301	CR1	0	0.99	1	CR1	-0.84	0.036	1	CR1	0.26	0.648	1
IGF1R	0.16	0.235	1	IGF1R	0	0.994	1	IGF1R	-0.17	0.447	1	IGF1R	0.31	0.351	1
IRF8	0.71	0.004	0.110536	IRF8	0	0.998	1	IRF8	-0.71	0.068	1	IRF8	0.26	0.689	1
MAP4K4	0.07	0.399	1	MAP4K4	0	0.991	1	MAP4K4	-0.07	0.609	1	MAP4K4	-0.31	0.104	1
MX1	0.19	0.229	1	MX1	0	0.993	1	MX1	-0.18	0.442	1	MX1	-0.39	0.294	1
NOD2	0.3	0.112	1	NOD2	0	0.998	1	NOD2	-0.29	0.297	1	NOD2	0.04	0.938	1
RXRG	-0.05	0.863	1	RXRG	0	0.996	1	RXRG	0.05	0.901	1	RXRG	0.11	0.891	1
SLAMF6	0.53	0.069	1	SLAMF6	0	0.997	1	SLAMF6	-0.53	0.235	1	SLAMF6	-0.17	0.829	1
STAT6	-0.09	0.546	1	STAT6	0	0.99	1	STAT6	0.08	0.692	1	STAT6	-0.17	0.654	1
TLR4	0.46	0.002	0.0645867	TLR4	0	0.985	1	TLR4	-0.46	0.05	1	TLR4	0.59	0.132	1
BCL3	0.16	0.415	1	BCL3	0.01	0.971	1	BCL3	-0.15	0.623	1	BCL3	-0.1	0.855	1
CCR1	0.29	0.052	0.827598	CCR1	0.01	0.974	1	CCR1	-0.28	0.194	1	CCR1	0.22	0.618	1
CD79B	0.58	0.093	1	CD79B	0.01	0.992	1	CD79B	-0.57	0.308	1	CD79B	-0.63	0.425	1
PIGR	0.1	0.654	1	PIGR	0.01	0.982	1	PIGR	-0.09	0.798	1	PIGR	0.44	0.436	1
PTK2	0	0.992	1	PTK2	0.01	0.957	1	PTK2	0.01	0.955	1	PTK2	-0.22	0.27	1
C1QBP	-0.08	0.263	1	C1QBP	0.02	0.852	1	C1QBP	0.1	0.393	1	C1QBP	-0.03	0.84	1
IL15	0.33	0.003	0.0867883	IL15	0.02	0.942	1	IL15	-0.31	0.056	1	IL15	0.3	0.392	1
IL1RN	-0.52	0.052	0.827598	IL1RN	0.02	0.975	1	IL1RN	0.54	0.088	1	IL1RN	-1.14	0.204	1
IL21R	0.56	0.02	0.391159	IL21R	0.02	0.971	1	IL21R	-0.54	0.143	1	IL21R	0.67	0.278	1
IL6R	0.44	0.003	0.0867883	IL6R	0.02	0.938	1	IL6R	-0.42	0.069	1	IL6R	0.42	0.254	1
ITGA4	0.67	0.004	0.110536	ITGA4	0.02	0.972	1	ITGA4	-0.66	0.068	1	ITGA4	0.39	0.501	1
JAK2	0.5	0	0	JAK2	0.02	0.915	1	JAK2	-0.47	0.018	0.675542	JAK2	0.18	0.55	1
MAP4K1	0.74	0.002	0.0645867	MAP4K1	0.02	0.966	1	MAP4K1	-0.72	0.061	1	MAP4K1	0.29	0.609	1
SDHA	0.13	0.159	1	SDHA	0.02	0.893	1	SDHA	-0.11	0.449	1	SDHA	0.1	0.687	1
TNFRSF14	0.13	0.3	1	TNFRSF14	0.02	0.942	1	TNFRSF14	-0.11	0.581	1	TNFRSF14	0.15	0.643	1
ARG1	-0.03	0.862	1	ARG1	0.03	0.945	1	ARG1	0.06	0.846	1	ARG1	0.24	0.613	1
BAX	-0.16	0.091	1	BAX	0.03	0.846	1	BAX	0.19	0.19	1	BAX	-0.35	0.12	1
C14orf166	0.09	0.598	1	C14orf166	0.03	0.912	1	C14orf166	-0.05	0.835	1	C14orf166	-0.07	0.862	1
TAP1	0.59	0.001	0.0375301	TAP1	0.03	0.913	1	TAP1	-0.56	0.042	1	TAP1	0.92	0.041	1
TNFAIP6	0.15	0.399	1	TNFAIP6	0.03	0.934	1	TNFAIP6	-0.12	0.655	1	TNFAIP6	0.37	0.446	1
TNFRSF12A	-0.34	0.188	1	TNFRSF12A	0.03	0.948	1	TNFRSF12A	0.38	0.308	1	TNFRSF12A	-1.52	0.039	1
TP53	0.06	0.596	1	TP53	0.03	0.868	1	TP53	-0.02	0.888	1	TP53	0.14	0.617	1
TYK2	0.29	0.014	0.293443	TYK2	0.03	0.884	1	TYK2	-0.26	0.175	1	TYK2	0.22	0.427	1
CASP8	0.31	0.033	0.58749	CASP8	0.04	0.88	1	CASP8	-0.27	0.239	1	CASP8	-0.02	0.956	1
CD3D	0.83	0.006	0.151485	CD3D	0.04	0.945	1	CD3D	-0.79	0.092	1	CD3D	0.25	0.756	1
CD6	0.61	0.017	0.344619	CD6	0.04	0.927	1	CD6	-0.57	0.169	1	CD6	0.53	0.388	1
IFNAR1	0.01	0.95	1	IFNAR1	0.04	0.776	1	IFNAR1	0.04	0.801	1	IFNAR1	-0.3	0.129	1
IKBKG	0.11	0.194	1	IKBKG	0.04	0.832	1	IKBKG	-0.07	0.594	1	IKBKG	0.16	0.487	1
LTB4R2	0.06	0.669	1	LTB4R2	0.04	0.894	1	LTB4R2	-0.03	0.912	1	LTB4R2	-0.23	0.523	1
TCF7	0.46	0.031	0.568277	TCF7	0.04	0.917	1	TCF7	-0.42	0.224	1	TCF7	-0.39	0.456	1
TGFA	-0.34	0.117	1	TGFA	0.04	0.928	1	TGFA	0.37	0.235	1	TGFA	-1.03	0.08	1
TNFRSF13B	0.58	0.073	1	TNFRSF13B	0.04	0.941	1	TNFRSF13B	-0.54	0.304	1	TNFRSF13B	-0.54	0.471	1
TRAF3	0.22	0.031	0.568277	TRAF3	0.04	0.822	1	TRAF3	-0.18	0.294	1	TRAF3	0.16	0.503	1
ATG12	0.27	0.003	0.0867883	ATG12	0.05	0.807	1	ATG12	-0.22	0.144	1	ATG12	0.36	0.17	1
ATG7	0.21	0.002	0.0645867	ATG7	0.05	0.665	1	ATG7	-0.16	0.145	1	ATG7	0.06	0.731	1
CCL5	0.64	0.017	0.344619	CCL5	0.05	0.922	1	CCL5	-0.58	0.164	1	CCL5	1	0.185	1
CCR5	0.62	0.004	0.110536	CCR5	0.05	0.921	1	CCR5	-0.58	0.07	1	CCR5	0.89	0.163	1
CLEC4A	0.37	0.037	0.640233	CLEC4A	0.05	0.884	1	CLEC4A	-0.32	0.231	1	CLEC4A	0.2	0.658	1
ILF3	0.08	0.041	0.688014	ILF3	0.05	0.504	1	ILF3	-0.03	0.676	1	ILF3	-0.06	0.526	1
MALT1	0.28	0	0	MALT1	0.05	0.67	1	MALT1	-0.23	0.046	1	MALT1	0.02	0.923	1
OAZ1	0.13	0.405	1	OAZ1	0.05	0.859	1	OAZ1	-0.08	0.741	1	OAZ1	0.05	0.911	1
PPIA	-0.02	0.784	1	PPIA	0.05	0.649	1	PPIA	0.07	0.536	1	PPIA	-0.13	0.34	1
SLAMF1	0.67	0.005	0.130386	SLAMF1	0.05	0.918	1	SLAMF1	-0.62	0.089	1	SLAMF1	0.44	0.49	1
SRC	-0.02	0.874	1	SRC	0.05	0.869	1	SRC	0.07	0.743	1	SRC	0.05	0.903	1
C2	0.41	0.065	1	C2	0.06	0.897	1	C2	-0.35	0.27	1	C2	0.6	0.344	1
C5	-0.02	0.813	1	C5	0.06	0.736	1	C5	0.09	0.576	1	C5	-0.05	0.817	1
CCR6	0.43	0.013	0.277723	CCR6	0.06	0.835	1	CCR6	-0.37	0.167	1	CCR6	0.28	0.521	1
FGF2	0.5	0.003	0.0867883	FGF2	0.06	0.822	1	FGF2	-0.44	0.105	1	FGF2	-0.35	0.414	1
TNFRSF13C	0.77	0.034	0.601438	TNFRSF13C	0.06	0.923	1	TNFRSF13C	-0.7	0.227	1	TNFRSF13C	-0.74	0.377	1
YWHAZ	0.07	0.316	1	YWHAZ	0.06	0.653	1	YWHAZ	-0.01	0.938	1	YWHAZ	-0.09	0.667	1
C8A	-0.04	0.844	1	C8A	0.07	0.805	1	C8A	0.11	0.721	1	C8A	0.04	0.922	1
CASP3	0.13	0.101	1	CASP3	0.07	0.595	1	CASP3	-0.06	0.641	1	CASP3	0.12	0.552	1
CD45RA	0.84	0.008	0.190711	CD45RA	0.07	0.891	1	CD45RA	-0.76	0.138	1	CD45RA	-0.41	0.551	1
IRAK4	0.03	0.77	1	IRAK4	0.07	0.699	1	IRAK4	0.05	0.785	1	IRAK4	0.12	0.618	1
NFKB2	0.25	0.084	1	NFKB2	0.07	0.807	1	NFKB2	-0.18	0.423	1	NFKB2	0.11	0.761	1
PTPN2	0.14	0.236	1	PTPN2	0.07	0.741	1	PTPN2	-0.07	0.714	1	PTPN2	-0.02	0.933	1
TAGAP	0.78	0.001	0.0375301	TAGAP	0.07	0.883	1	TAGAP	-0.72	0.053	1	TAGAP	0.44	0.461	1
ERAP2	0.56	0.015	0.310884	ERAP2	0.08	0.845	1	ERAP2	-0.49	0.182	1	ERAP2	0.71	0.235	1
ITGA5	0.35	0.013	0.277723	ITGA5	0.08	0.756	1	ITGA5	-0.27	0.225	1	ITGA5	0.38	0.313	1
SYK	0.04	0.614	1	SYK	0.08	0.615	1	SYK	0.04	0.679	1	SYK	-0.14	0.544	1
ATG16L1	0.14	0.29	1	ATG16L1	0.09	0.717	1	ATG16L1	-0.04	0.816	1	ATG16L1	-0.14	0.691	1
CD83	0.38	0.031	0.568277	CD83	0.09	0.749	1	CD83	-0.29	0.323	1	CD83	0.48	0.185	1
GBP5	0.78	0.004	0.110536	GBP5	0.09	0.867	1	GBP5	-0.7	0.099	1	GBP5	1.26	0.076	1
HRAS	-0.13	0.084	1	HRAS	0.09	0.499	1	HRAS	0.23	0.099	1	HRAS	-0.17	0.227	1
IFIH1	0.31	0.002	0.0645867	IFIH1	0.09	0.629	1	IFIH1	-0.22	0.164	1	IFIH1	0.09	0.755	1
JAK3	0.53	0.016	0.329153	JAK3	0.09	0.846	1	JAK3	-0.44	0.192	1	JAK3	-0.18	0.762	1
RAET1G	-0.16	0.491	1	RAET1G	0.09	0.848	1	RAET1G	0.26	0.445	1	RAET1G	-0.87	0.213	1
TBP	0.21	0.005	0.130386	TBP	0.09	0.527	1	TBP	-0.12	0.277	1	TBP	0.06	0.744	1
C4A_B	0.46	0.002	0.0645867	C4A_B	0.1	0.742	1	C4A_B	-0.35	0.114	1	C4A_B	0.18	0.65	1
CD22	0.33	0.207	1	CD22	0.1	0.826	1	CD22	-0.24	0.592	1	CD22	-0.46	0.41	1
CEACAM1	0.17	0.24	1	CEACAM1	0.1	0.676	1	CEACAM1	-0.07	0.759	1	CEACAM1	0.05	0.88	1
IL1RL2	-0.04	0.816	1	IL1RL2	0.1	0.805	1	IL1RL2	0.14	0.57	1	IL1RL2	-0.37	0.513	1
MYD88	0.13	0.306	1	MYD88	0.1	0.683	1	MYD88	-0.03	0.878	1	MYD88	0.02	0.951	1
NFKBIZ	0.05	0.685	1	NFKBIZ	0.1	0.706	1	NFKBIZ	0.05	0.787	1	NFKBIZ	0.08	0.826	1
PSMC2	0.13	0.342	1	PSMC2	0.1	0.711	1	PSMC2	-0.03	0.894	1	PSMC2	0.03	0.927	1
TNFRSF11A	0.42	0.001	0.0375301	TNFRSF11A	0.1	0.681	1	TNFRSF11A	-0.32	0.079	1	TNFRSF11A	0.05	0.878	1
ZAP70	0.8	0.007	0.171283	ZAP70	0.1	0.866	1	ZAP70	-0.7	0.127	1	ZAP70	0.27	0.728	1
GZMK	0.58	0.046	0.751485	GZMK	0.11	0.848	1	GZMK	-0.47	0.314	1	GZMK	0.29	0.703	1
PAX5	0.45	0.142	1	PAX5	0.11	0.848	1	PAX5	-0.34	0.497	1	PAX5	-0.53	0.459	1
PDCD1LG2	0.44	0.009	0.210929	PDCD1LG2	0.11	0.72	1	PDCD1LG2	-0.33	0.198	1	PDCD1LG2	0.83	0.064	1
RPL8	-0.09	0.446	1	RPL8	0.11	0.592	1	RPL8	0.2	0.241	1	RPL8	0.21	0.503	1
TNF	0.37	0.115	1	TNF	0.11	0.828	1	TNF	-0.26	0.467	1	TNF	-0.01	0.992	1
TNFSF10	0.56	0.001	0.0375301	TNFSF10	0.11	0.75	1	TNFSF10	-0.45	0.087	1	TNFSF10	0.07	0.872	1
CD3EAP	-0.03	0.778	1	CD3EAP	0.12	0.527	1	CD3EAP	0.16	0.377	1	CD3EAP	-0.11	0.696	1
IFIT2	0.22	0.136	1	IFIT2	0.12	0.706	1	IFIT2	-0.11	0.651	1	IFIT2	0.31	0.425	1
MIF	-0.09	0.291	1	MIF	0.12	0.458	1	MIF	0.22	0.117	1	MIF	-0.07	0.752	1
PRF1	0.61	0.002	0.0645867	PRF1	0.12	0.756	1	PRF1	-0.49	0.118	1	PRF1	0.7	0.196	1
SIGIRR	0.13	0.152	1	SIGIRR	0.12	0.44	1	SIGIRR	0	0.987	1	SIGIRR	0.14	0.498	1
CAMP	-0.5	0.014	0.293443	CAMP	0.13	0.77	1	CAMP	0.63	0.021	0.767392	CAMP	0.01	0.982	1
FCGR3A_B	0.56	0.005	0.130386	FCGR3A_B	0.13	0.713	1	FCGR3A_B	-0.43	0.164	1	FCGR3A_B	1.14	0.035	1
IRF4	0.54	0.151	1	IRF4	0.13	0.852	1	IRF4	-0.41	0.482	1	IRF4	-0.28	0.767	1
MAPKAPK2	0.12	0.17	1	MAPKAPK2	0.13	0.447	1	MAPKAPK2	0.01	0.924	1	MAPKAPK2	-0.01	0.977	1
PTPRC	0.8	0.003	0.0867883	PTPRC	0.13	0.81	1	PTPRC	-0.68	0.096	1	PTPRC	0.38	0.602	1
TNFRSF1B	0.41	0.02	0.391159	TNFRSF1B	0.13	0.69	1	TNFRSF1B	-0.28	0.31	1	TNFRSF1B	-0.01	0.988	1
CD14	0.37	0.017	0.344619	CD14	0.14	0.602	1	CD14	-0.23	0.351	1	CD14	0.39	0.332	1
CKLF	0.03	0.864	1	CKLF	0.14	0.671	1	CKLF	0.11	0.699	1	CKLF	-0.28	0.529	1
CUL9	0.11	0.339	1	CUL9	0.14	0.507	1	CUL9	0.03	0.849	1	CUL9	0.13	0.661	1
IFI16	0.5	0.002	0.0645867	IFI16	0.14	0.637	1	IFI16	-0.35	0.147	1	IFI16	-0.06	0.887	1
IL22RA2	-0.2	0.328	1	IL22RA2	0.14	0.736	1	IL22RA2	0.34	0.262	1	IL22RA2	-0.05	0.923	1
KLRC1	0.5	0.007	0.171283	KLRC1	0.14	0.704	1	KLRC1	-0.36	0.191	1	KLRC1	0.73	0.158	1
PSMB10	0.39	0.009	0.210929	PSMB10	0.14	0.578	1	PSMB10	-0.25	0.303	1	PSMB10	0.46	0.204	1
PSMB7	0.14	0.102	1	PSMB7	0.14	0.453	1	PSMB7	-0.01	0.943	1	PSMB7	0.04	0.857	1
RARRES3	0.64	0	0	RARRES3	0.14	0.66	1	RARRES3	-0.5	0.036	1	RARRES3	1.06	0.031	1
ICAM3	0.43	0.005	0.130386	ICAM3	0.15	0.569	1	ICAM3	-0.27	0.269	1	ICAM3	0.17	0.617	1
IL1R1	0.41	0.011	0.245377	IL1R1	0.15	0.536	1	IL1R1	-0.25	0.33	1	IL1R1	-0.03	0.926	1
INHBB	0.13	0.548	1	INHBB	0.15	0.735	1	INHBB	0.02	0.955	1	INHBB	-0.78	0.211	1
LCN10	1.3	0	0	LCN10	0.15	0.712	1	LCN10	-1.15	0.017	0.655734	LCN10	-0.19	0.717	1
LILRA6	0.08	0.655	1	LILRA6	0.16	0.658	1	LILRA6	0.08	0.781	1	LILRA6	0.37	0.442	1
TNFRSF4	0.23	0.237	1	TNFRSF4	0.16	0.671	1	TNFRSF4	-0.07	0.816	1	TNFRSF4	0.39	0.43	1
CCL19	1.07	0.003	0.0867883	CCL19	0.17	0.82	1	CCL19	-0.9	0.114	1	CCL19	0.19	0.846	1
EBI3	0.06	0.809	1	EBI3	0.17	0.745	1	EBI3	0.11	0.757	1	EBI3	-0.5	0.48	1
GPI	-0.03	0.826	1	GPI	0.17	0.539	1	GPI	0.2	0.276	1	GPI	-0.06	0.866	1
HAVCR2	0.49	0.007	0.171283	HAVCR2	0.17	0.584	1	HAVCR2	-0.32	0.247	1	HAVCR2	0.87	0.059	1
HLA_C	0.35	0.129	1	HLA_C	0.17	0.672	1	HLA_C	-0.17	0.628	1	HLA_C	-0.11	0.844	1
SLC2A1	0.08	0.42	1	SLC2A1	0.17	0.311	1	SLC2A1	0.1	0.496	1	SLC2A1	0.01	0.974	1
CARD9	0.29	0.154	1	CARD9	0.18	0.664	1	CARD9	-0.11	0.718	1	CARD9	0.06	0.907	1
IFNAR2	0.62	0	0	IFNAR2	0.18	0.426	1	IFNAR2	-0.44	0.019	0.703564	IFNAR2	0.15	0.621	1
TRAF1	0.7	0	0	TRAF1	0.18	0.565	1	TRAF1	-0.52	0.082	1	TRAF1	0.81	0.053	1
CLDN4	-0.14	0.417	1	CLDN4	0.19	0.589	1	CLDN4	0.33	0.15	1	CLDN4	-0.31	0.538	1
CTF1	0.01	0.949	1	CTF1	0.19	0.44	1	CTF1	0.18	0.358	1	CTF1	-0.34	0.305	1
GUSB	0.14	0.112	1	GUSB	0.19	0.222	1	GUSB	0.05	0.727	1	GUSB	0.06	0.765	1
PRKCD	-0.05	0.401	1	PRKCD	0.19	0.117	1	PRKCD	0.23	0.014	0.576017	PRKCD	-0.22	0.138	1
STAT1	0.51	0.002	0.0645867	STAT1	0.19	0.539	1	STAT1	-0.31	0.188	1	STAT1	0.87	0.083	1
CD209	0.42	0.032	0.578966	CD209	0.2	0.535	1	CD209	-0.22	0.477	1	CD209	0.33	0.458	1
CX3CL1	0.31	0.043	0.708729	CX3CL1	0.2	0.448	1	CX3CL1	-0.11	0.654	1	CX3CL1	0.32	0.398	1
GAPDH	-0.06	0.644	1	GAPDH	0.2	0.496	1	GAPDH	0.26	0.176	1	GAPDH	0.25	0.524	1
NOTCH2	0.27	0.003	0.0867883	NOTCH2	0.2	0.312	1	NOTCH2	-0.07	0.591	1	NOTCH2	-0.11	0.683	1
TLR5	0.05	0.633	1	TLR5	0.2	0.376	1	TLR5	0.15	0.371	1	TLR5	0.03	0.918	1
TNFSF4	0.14	0.362	1	TNFSF4	0.2	0.525	1	TNFSF4	0.05	0.826	1	TNFSF4	-0.07	0.857	1
TOLLIP	0.05	0.686	1	TOLLIP	0.2	0.403	1	TOLLIP	0.15	0.458	1	TOLLIP	-0.09	0.784	1
CD2	0.74	0.002	0.0645867	CD2	0.21	0.647	1	CD2	-0.53	0.152	1	CD2	0.71	0.228	1
CFB	0.41	0.023	0.440526	CFB	0.21	0.581	1	CFB	-0.21	0.444	1	CFB	0.14	0.791	1
CSF1R	0.34	0.037	0.640233	CSF1R	0.21	0.515	1	CSF1R	-0.13	0.599	1	CSF1R	0.3	0.503	1
LCP2	0.86	0	0	LCP2	0.22	0.477	1	LCP2	-0.64	0.04	1	LCP2	0.9	0.054	1
CSF1	0.74	0	0	CSF1	0.23	0.406	1	CSF1	-0.51	0.004	0.231436	CSF1	0.37	0.383	1
CTLA4_TM	0.77	0.002	0.0645867	CTLA4_TM	0.23	0.604	1	CTLA4_TM	-0.54	0.165	1	CTLA4_TM	0.36	0.581	1
IL16	0.76	0.002	0.0645867	IL16	0.23	0.629	1	IL16	-0.54	0.176	1	IL16	0.02	0.979	1
PTPN6	0.5	0.001	0.0375301	PTPN6	0.23	0.34	1	PTPN6	-0.27	0.259	1	PTPN6	0.26	0.431	1
STAT2	0.36	0	0	STAT2	0.23	0.126	1	STAT2	-0.13	0.32	1	STAT2	0.26	0.212	1
C1QA	0.5	0.006	0.151485	C1QA	0.24	0.433	1	C1QA	-0.26	0.366	1	C1QA	0.83	0.075	1
CD4	0.62	0	0	CD4	0.24	0.473	1	CD4	-0.38	0.146	1	CD4	0.34	0.466	1
CEBPB	0.35	0.043	0.708729	CEBPB	0.24	0.463	1	CEBPB	-0.11	0.675	1	CEBPB	-0.1	0.826	1
ENTPD1	-0.22	0.428	1	ENTPD1	0.24	0.637	1	ENTPD1	0.45	0.287	1	ENTPD1	0.18	0.795	1
IL10RA	0.74	0	0	IL10RA	0.24	0.442	1	IL10RA	-0.5	0.124	1	IL10RA	1.01	0.029	1
ULBP2	0.07	0.723	1	ULBP2	0.24	0.49	1	ULBP2	0.17	0.564	1	ULBP2	-0.28	0.553	1
ESRRA	0.1	0.441	1	ESRRA	0.25	0.288	1	ESRRA	0.15	0.474	1	ESRRA	0.18	0.539	1
LCN6	2.37	0	0	LCN6	0.25	0.674	1	LCN6	-2.12	0.001	0.0771452	LCN6	-1.42	0.081	1
LTBP2	0.63	0	0	LTBP2	0.25	0.307	1	LTBP2	-0.37	0.041	1	LTBP2	0.29	0.434	1
TBK1	0.21	0.025	0.472317	TBK1	0.25	0.158	1	TBK1	0.05	0.775	1	TBK1	0.16	0.488	1
TGFB2	0	0.998	1	TGFB2	0.25	0.52	1	TGFB2	0.25	0.386	1	TGFB2	-0.14	0.776	1
TLR1	0.43	0.005	0.130386	TLR1	0.25	0.317	1	TLR1	-0.18	0.477	1	TLR1	0.38	0.29	1
VEGFB	0.08	0.479	1	VEGFB	0.25	0.203	1	VEGFB	0.17	0.296	1	VEGFB	0.11	0.687	1
FADD	0.11	0.359	1	FADD	0.26	0.154	1	FADD	0.15	0.426	1	FADD	-0.18	0.426	1
CTSG	0.34	0.143	1	CTSG	0.27	0.487	1	CTSG	-0.07	0.855	1	CTSG	0.2	0.71	1
IRF1	0.77	0	0	IRF1	0.27	0.38	1	IRF1	-0.5	0.072	1	IRF1	1.01	0.017	1
BID	-0.04	0.807	1	BID	0.28	0.389	1	BID	0.32	0.178	1	BID	-0.4	0.357	1
C1QB	0.55	0.004	0.110536	C1QB	0.28	0.382	1	C1QB	-0.28	0.364	1	C1QB	1.15	0.021	1
FCGR2A_C	0.56	0.007	0.171283	FCGR2A_C	0.28	0.425	1	FCGR2A_C	-0.29	0.381	1	FCGR2A_C	0.78	0.145	1
IL32	0.12	0.522	1	IL32	0.28	0.368	1	IL32	0.17	0.572	1	IL32	0.09	0.822	1
CCL24	-0.04	0.832	1	CCL24	0.29	0.507	1	CCL24	0.34	0.306	1	CCL24	-0.74	0.186	1
CCL8	0.63	0.001	0.0375301	CCL8	0.29	0.317	1	CCL8	-0.33	0.246	1	CCL8	1.78	0	0
HLA_DQA2	1.14	0	0	HLA_DQA2	0.29	0.498	1	HLA_DQA2	-0.85	0.025	0.878869	HLA_DQA2	1.2	0.051	1
IL13RA1	0.21	0.005	0.130386	IL13RA1	0.29	0.034	1	IL13RA1	0.08	0.504	1	IL13RA1	0.01	0.972	1
VCAM1	0.89	0	0	VCAM1	0.29	0.407	1	VCAM1	-0.6	0.042	1	VCAM1	1	0.062	1
CCL2	0.81	0.001	0.0375301	CCL2	0.3	0.482	1	CCL2	-0.51	0.18	1	CCL2	1.51	0.023	1
ITGB1	0.18	0.035	0.613268	ITGB1	0.3	0.058	1	ITGB1	0.12	0.366	1	ITGB1	-0.01	0.977	1
LILRB4	0.68	0.003	0.0867883	LILRB4	0.3	0.455	1	LILRB4	-0.39	0.275	1	LILRB4	1.11	0.057	1
PTGS2	0.78	0	0	PTGS2	0.3	0.46	1	PTGS2	-0.48	0.112	1	PTGS2	0.63	0.242	1
TICAM1	0.31	0	0	TICAM1	0.3	0.011	0.686506	TICAM1	-0.01	0.923	1	TICAM1	0.18	0.254	1
TUBB3	0.61	0.007	0.171283	TUBB3	0.3	0.503	1	TUBB3	-0.31	0.353	1	TUBB3	0.3	0.64	1
CTLA4	0.92	0.002	0.0645867	CTLA4	0.31	0.583	1	CTLA4	-0.61	0.183	1	CTLA4	0.26	0.731	1
IFNGR1	0.43	0.005	0.130386	IFNGR1	0.31	0.291	1	IFNGR1	-0.12	0.586	1	IFNGR1	-0.02	0.971	1
IL6	1.03	0	0	IL6	0.31	0.46	1	IL6	-0.72	0.099	1	IL6	1.73	0.002	1
LY96	0.67	0.001	0.0375301	LY96	0.31	0.407	1	LY96	-0.36	0.234	1	LY96	0.2	0.709	1
MAPK1	0.15	0.448	1	MAPK1	0.31	0.398	1	MAPK1	0.16	0.618	1	MAPK1	0.02	0.963	1
TFRC	0.38	0.001	0.0375301	TFRC	0.31	0.135	1	TFRC	-0.08	0.694	1	TFRC	0.43	0.141	1
CD59	0.1	0.215	1	CD59	0.32	0.041	1	CD59	0.22	0.069	1	CD59	-0.27	0.175	1
CLCF1	0.41	0.152	1	CLCF1	0.32	0.533	1	CLCF1	-0.1	0.834	1	CLCF1	0.05	0.945	1
KLRF1	-0.03	0.858	1	KLRF1	0.32	0.343	1	KLRF1	0.35	0.164	1	KLRF1	-0.06	0.902	1
LILRB3	0.29	0.249	1	LILRB3	0.32	0.506	1	LILRB3	0.02	0.953	1	LILRB3	-0.09	0.889	1
PTAFR	0.4	0.027	0.50495	PTAFR	0.32	0.402	1	PTAFR	-0.08	0.748	1	PTAFR	0.27	0.633	1
CD79A	0.78	0.093	1	CD79A	0.33	0.714	1	CD79A	-0.46	0.536	1	CD79A	-0.27	0.814	1
CMTM8	0.11	0.345	1	CMTM8	0.33	0.141	1	CMTM8	0.22	0.217	1	CMTM8	-0.18	0.561	1
IL2RB	0.81	0.001	0.0375301	IL2RB	0.33	0.465	1	IL2RB	-0.48	0.202	1	IL2RB	1	0.121	1
LILRB2	0.5	0.003	0.0867883	LILRB2	0.33	0.274	1	LILRB2	-0.18	0.52	1	LILRB2	0.83	0.047	1
PTK2B	0.46	0.023	0.440526	PTK2B	0.33	0.391	1	PTK2B	-0.12	0.669	1	PTK2B	-0.16	0.782	1
SOCS3	0.75	0	0	SOCS3	0.33	0.365	1	SOCS3	-0.42	0.186	1	SOCS3	0.7	0.155	1
BATF3	0.65	0	0	BATF3	0.34	0.23	1	BATF3	-0.3	0.186	1	BATF3	0.38	0.303	1
CD46	0.14	0.334	1	CD46	0.34	0.268	1	CD46	0.21	0.314	1	CD46	0.04	0.93	1
HLA_DPB1	0.75	0.004	0.110536	HLA_DPB1	0.34	0.496	1	HLA_DPB1	-0.41	0.279	1	HLA_DPB1	1.14	0.13	1
LAIR1	0.6	0.003	0.0867883	LAIR1	0.34	0.362	1	LAIR1	-0.27	0.387	1	LAIR1	0.41	0.438	1
TIGIT	0.75	0.01	0.228578	TIGIT	0.34	0.566	1	TIGIT	-0.42	0.35	1	TIGIT	0.42	0.609	1
BTK	0.59	0.011	0.245377	BTK	0.35	0.443	1	BTK	-0.24	0.503	1	BTK	0.01	0.981	1
CLEC7A	0.59	0.001	0.0375301	CLEC7A	0.35	0.2	1	CLEC7A	-0.24	0.373	1	CLEC7A	0.48	0.252	1
HLA_DMB	0.13	0.375	1	HLA_DMB	0.35	0.204	1	HLA_DMB	0.22	0.344	1	HLA_DMB	0.3	0.463	1
ITGAL	0.8	0.006	0.151485	ITGAL	0.35	0.535	1	ITGAL	-0.45	0.335	1	ITGAL	0.33	0.658	1
IL1B	0.7	0.001	0.0375301	IL1B	0.36	0.314	1	IL1B	-0.35	0.314	1	IL1B	1.39	0.006	1
LILRA5	0.22	0.222	1	LILRA5	0.36	0.282	1	LILRA5	0.14	0.612	1	LILRA5	0.3	0.493	1
NOX4	0.61	0	0	NOX4	0.36	0.145	1	NOX4	-0.25	0.387	1	NOX4	0.85	0.022	1
GATA3	0.17	0.357	1	GATA3	0.37	0.267	1	GATA3	0.2	0.502	1	GATA3	-0.39	0.335	1
CFI	0.19	0.163	1	CFI	0.38	0.145	1	CFI	0.19	0.382	1	CFI	-0.21	0.538	1
HLA_G	0.89	0	0	HLA_G	0.38	0.305	1	HLA_G	-0.51	0.166	1	HLA_G	0.32	0.552	1
ICOSLG	0.31	0.02	0.391159	ICOSLG	0.38	0.122	1	ICOSLG	0.06	0.76	1	ICOSLG	0.08	0.818	1
NCF4	0.6	0.002	0.0645867	NCF4	0.38	0.296	1	NCF4	-0.22	0.461	1	NCF4	0.24	0.635	1
SHC3	-0.67	0.002	0.0645867	SHC3	0.38	0.389	1	SHC3	1.05	0.001	0.0771452	SHC3	-0.33	0.557	1
CD163	0.7	0.001	0.0375301	CD163	0.39	0.25	1	CD163	-0.31	0.354	1	CD163	0.63	0.193	1
EGF	-0.19	0.331	1	EGF	0.39	0.325	1	EGF	0.58	0.062	1	EGF	0.4	0.389	1
HLA_B	0.4	0.075	1	HLA_B	0.39	0.343	1	HLA_B	-0.01	0.985	1	HLA_B	0.07	0.912	1
LILRA2	0.25	0.143	1	LILRA2	0.39	0.242	1	LILRA2	0.14	0.604	1	LILRA2	-0.02	0.966	1
PSMB9	0.75	0	0	PSMB9	0.39	0.258	1	PSMB9	-0.36	0.219	1	PSMB9	0.54	0.29	1
CCRL1	0.42	0.002	0.0645867	CCRL1	0.4	0.144	1	CCRL1	-0.02	0.928	1	CCRL1	0.56	0.115	1
GNLY	0.95	0	0	GNLY	0.4	0.249	1	GNLY	-0.56	0.091	1	GNLY	0.67	0.196	1
HLA_H	0.85	0.001	0.0375301	HLA_H	0.4	0.253	1	HLA_H	-0.45	0.295	1	HLA_H	-0.53	0.302	1
IL17A	0.03	0.862	1	IL17A	0.4	0.261	1	IL17A	0.37	0.224	1	IL17A	0.72	0.12	1
PLXNC1	0.8	0	0	PLXNC1	0.4	0.328	1	PLXNC1	-0.4	0.169	1	PLXNC1	-0.02	0.979	1
DPP4	-0.5	0.032	0.578966	DPP4	0.41	0.428	1	DPP4	0.91	0.004	0.231436	DPP4	-1.98	0.006	1
HLA_DPA1	0.71	0.006	0.151485	HLA_DPA1	0.41	0.402	1	HLA_DPA1	-0.3	0.434	1	HLA_DPA1	1.02	0.163	1
JAK1	0.36	0	0	JAK1	0.41	0.004	0.312927	JAK1	0.06	0.511	1	JAK1	0.12	0.567	1
AKT3	0.4	0.118	1	AKT3	0.42	0.38	1	AKT3	0.02	0.954	1	AKT3	-0.06	0.925	1
FOXP3	0.63	0	0	FOXP3	0.42	0.18	1	FOXP3	-0.21	0.432	1	FOXP3	0.42	0.338	1
HLA_DQA1	0.63	0.162	1	HLA_DQA1	0.43	0.508	1	HLA_DQA1	-0.21	0.783	1	HLA_DQA1	1.96	0.026	1
IL1RL1	1.61	0	0	IL1RL1	0.43	0.384	1	IL1RL1	-1.18	0.016	0.625854	IL1RL1	-0.59	0.384	1
RELB	0.46	0	0	RELB	0.43	0.05	1	RELB	-0.03	0.854	1	RELB	0.43	0.149	1
CCL23	0.26	0.146	1	CCL23	0.44	0.19	1	CCL23	0.19	0.467	1	CCL23	-0.04	0.938	1
CXCL2	0.59	0.012	0.261386	CXCL2	0.44	0.355	1	CXCL2	-0.15	0.664	1	CXCL2	0.86	0.204	1
IKZF3	0.69	0.003	0.0867883	IKZF3	0.44	0.337	1	IKZF3	-0.25	0.467	1	IKZF3	0.09	0.893	1
ROBO3	-0.02	0.892	1	ROBO3	0.45	0.1	1	ROBO3	0.47	0.013	0.551205	ROBO3	-0.38	0.357	1
ARG2	-0.36	0.101	1	ARG2	0.46	0.323	1	ARG2	0.82	0.023	0.818926	ARG2	0.46	0.41	1
CYBB	0.71	0	0	CYBB	0.46	0.192	1	CYBB	-0.25	0.399	1	CYBB	0.7	0.189	1
EGFR	0.26	0.103	1	EGFR	0.46	0.114	1	EGFR	0.21	0.402	1	EGFR	-0.6	0.156	1
NGFR	0.8	0	0	NGFR	0.46	0.329	1	NGFR	-0.34	0.349	1	NGFR	-0.97	0.084	1
S100A9	0.43	0.024	0.458099	S100A9	0.46	0.145	1	S100A9	0.03	0.912	1	S100A9	0.33	0.49	1
ADIPOQ	1.31	0	0	ADIPOQ	0.48	0.27	1	ADIPOQ	-0.84	0.116	1	ADIPOQ	1.52	0.012	1
LTBP3	0.31	0.003	0.0867883	LTBP3	0.48	0.018	0.89268	LTBP3	0.17	0.301	1	LTBP3	-0.25	0.36	1
FCGR2B	0.91	0	0	FCGR2B	0.49	0.15	1	FCGR2B	-0.42	0.143	1	FCGR2B	0.71	0.171	1
TGFB3	0.72	0	0	TGFB3	0.5	0.029	1	TGFB3	-0.22	0.351	1	TGFB3	0.25	0.408	1
CCND3	0.09	0.388	1	CCND3	0.51	0.015	0.833168	CCND3	0.42	0.006	0.311465	CCND3	-0.17	0.551	1
IGF2R	0.18	0.03	0.555445	IGF2R	0.51	0.003	0.264498	IGF2R	0.33	0.009	0.430949	IGF2R	0.01	0.97	1
PLAUR	0.41	0.087	1	PLAUR	0.51	0.268	1	PLAUR	0.1	0.771	1	PLAUR	0.17	0.789	1
AHR	0.54	0	0	AHR	0.52	0.023	1	AHR	-0.02	0.9	1	AHR	-0.05	0.883	1
IL4R	0.53	0	0	IL4R	0.53	0.013	0.768169	IL4R	0	0.981	1	IL4R	0.29	0.34	1
GLP1R	0.46	0.09	1	GLP1R	0.54	0.292	1	GLP1R	0.08	0.861	1	GLP1R	0.44	0.422	1
OSMR	0.74	0	0	OSMR	0.54	0.027	1	OSMR	-0.2	0.275	1	OSMR	0.28	0.449	1
IL1RAP	0.41	0.018	0.360939	IL1RAP	0.55	0.118	1	IL1RAP	0.14	0.563	1	IL1RAP	-0.29	0.554	1
LILRB5	0.61	0	0	LILRB5	0.55	0.007	0.474161	LILRB5	-0.06	0.808	1	LILRB5	0.65	0.035	1
CD45R0	0.89	0	0	CD45R0	0.56	0.203	1	CD45R0	-0.33	0.34	1	CD45R0	0.77	0.207	1
ITGB2	0.9	0	0	ITGB2	0.56	0.119	1	ITGB2	-0.34	0.234	1	ITGB2	0.68	0.204	1
CD80	0.49	0.002	0.0645867	CD80	0.57	0.074	1	CD80	0.08	0.728	1	CD80	0.51	0.26	1
CD82	0.49	0	0	CD82	0.57	0.023	1	CD82	0.08	0.685	1	CD82	-0.29	0.377	1
CSF2	0.33	0.078	1	CSF2	0.57	0.08	1	CSF2	0.25	0.376	1	CSF2	0.45	0.322	1
S100A8	0.69	0	0	S100A8	0.57	0.054	1	S100A8	-0.12	0.659	1	S100A8	0.44	0.296	1
HLA_DMA	0.68	0	0	HLA_DMA	0.58	0.056	1	HLA_DMA	-0.1	0.697	1	HLA_DMA	0.69	0.144	1
TERT	-0.19	0.444	1	TERT	0.58	0.219	1	TERT	0.77	0.019	0.703564	TERT	-0.29	0.681	1
IGF2	0.79	0	0	IGF2	0.59	0.104	1	IGF2	-0.2	0.455	1	IGF2	0.35	0.478	1
MBP	0.4	0	0	MBP	0.6	0	0	MBP	0.2	0.054	1	MBP	0.2	0.296	1
PSMB8	0.6	0	0	PSMB8	0.6	0.047	1	PSMB8	0	0.999	1	PSMB8	0.57	0.208	1
CTSC	0.51	0.004	0.110536	CTSC	0.61	0.091	1	CTSC	0.1	0.683	1	CTSC	0.42	0.467	1
CTSS	0.58	0.002	0.0645867	CTSS	0.61	0.058	1	CTSS	0.02	0.936	1	CTSS	0.87	0.074	1
CD58	0.53	0	0	CD58	0.62	0.025	1	CD58	0.09	0.695	1	CD58	0.27	0.474	1
IL2RA	0.73	0	0	IL2RA	0.62	0.075	1	IL2RA	-0.11	0.704	1	IL2RA	0.8	0.106	1
FCER1G	0.65	0	0	FCER1G	0.63	0.038	1	FCER1G	-0.02	0.927	1	FCER1G	0.68	0.136	1
CD276	0.39	0	0	CD276	0.64	0	0	CD276	0.25	0.124	1	CD276	0.28	0.236	1
CSF3R	0.67	0	0	CSF3R	0.64	0.002	0.198373	CSF3R	-0.02	0.913	1	CSF3R	0.62	0.044	1
FGF9	-0.07	0.733	1	FGF9	0.64	0.119	1	FGF9	0.71	0.014	0.576017	FGF9	-0.52	0.387	1
SELL	0.77	0.005	0.130386	SELL	0.64	0.206	1	SELL	-0.13	0.761	1	SELL	-0.29	0.653	1
CCL20	0.36	0.125	1	CCL20	0.65	0.144	1	CCL20	0.29	0.396	1	CCL20	0.08	0.901	1
TGFBI	0.56	0	0	TGFBI	0.65	0.005	0.375301	TGFBI	0.09	0.729	1	TGFBI	0.33	0.318	1
B2M	0.81	0	0	B2M	0.66	0.075	1	B2M	-0.15	0.595	1	B2M	0.52	0.35	1
IRF5	0.36	0.041	0.688014	IRF5	0.66	0.05	1	IRF5	0.3	0.26	1	IRF5	-0.02	0.972	1
ITGAM	0.77	0	0	ITGAM	0.66	0.016	0.838408	ITGAM	-0.1	0.644	1	ITGAM	0.65	0.113	1
CD74	0.83	0	0	CD74	0.67	0.076	1	CD74	-0.16	0.634	1	CD74	0.81	0.16	1
CEACAM6	0.24	0.32	1	CEACAM6	0.67	0.165	1	CEACAM6	0.44	0.217	1	CEACAM6	-0.74	0.261	1
LIF	0.64	0	0	LIF	0.67	0.027	1	LIF	0.02	0.934	1	LIF	0.72	0.084	1
RUNX1	0.56	0.001	0.0375301	RUNX1	0.69	0.028	1	RUNX1	0.12	0.614	1	RUNX1	0.05	0.915	1
SDC4	0.25	0.24	1	SDC4	0.69	0.1	1	SDC4	0.43	0.177	1	SDC4	-0.88	0.127	1
RARG	0.25	0.02	0.391159	RARG	0.7	0.001	0.115718	RARG	0.45	0.01	0.462871	RARG	-0.35	0.184	1
SLPI	-0.23	0.447	1	SLPI	0.7	0.278	1	SLPI	0.93	0.033	1	SLPI	-2.17	0.014	1
EREG	0.83	0	0	EREG	0.71	0.056	1	EREG	-0.12	0.749	1	EREG	0.8	0.076	1
HLA_A	0.62	0	0	HLA_A	0.71	0.008	0.528996	HLA_A	0.08	0.728	1	HLA_A	0.73	0.096	1
TGFBR1	0.67	0	0	TGFBR1	0.71	0.003	0.264498	TGFBR1	0.05	0.839	1	TGFBR1	-0.2	0.547	1
BLNK	0.31	0.005	0.130386	BLNK	0.72	0.001	0.115718	BLNK	0.41	0.016	0.625854	BLNK	0.21	0.449	1
CIITA	1.17	0	0	CIITA	0.72	0.133	1	CIITA	-0.45	0.271	1	CIITA	1.22	0.093	1
CXCL16	0.39	0	0	CXCL16	0.74	0	0	CXCL16	0.35	0.044	1	CXCL16	0.33	0.221	1
ICAM1	0.62	0	0	ICAM1	0.74	0.019	0.917692	ICAM1	0.12	0.589	1	ICAM1	0.74	0.079	1
S100A10	0.52	0.001	0.0375301	S100A10	0.74	0.029	1	S100A10	0.22	0.339	1	S100A10	0.07	0.892	1
CCR8	0.6	0.007	0.171283	CCR8	0.75	0.082	1	CCR8	0.14	0.683	1	CCR8	0.44	0.435	1
FCER1A	0.99	0	0	FCER1A	0.75	0.024	1	FCER1A	-0.25	0.367	1	FCER1A	0.89	0.094	1
MRC1	0.76	0	0	MRC1	0.76	0.026	1	MRC1	-0.01	0.98	1	MRC1	0.47	0.35	1
HLA_DQB1	0.28	0.503	1	HLA_DQB1	0.77	0.227	1	HLA_DQB1	0.49	0.48	1	HLA_DQB1	0.8	0.332	1
MSR1	0.7	0	0	MSR1	0.77	0.013	0.768169	MSR1	0.08	0.778	1	MSR1	1.15	0.015	1
CXCL1	0.42	0.012	0.261386	CXCL1	0.78	0.004	0.312927	CXCL1	0.35	0.205	1	CXCL1	0.72	0.029	1
CD274	0.58	0	0	CD274	0.8	0.012	0.740594	CD274	0.22	0.35	1	CD274	0.54	0.218	1
S100A1	-0.26	0.209	1	S100A1	0.82	0.052	1	S100A1	1.08	0	0	S100A1	-1.15	0.037	1
LYN	0.79	0.001	0.0375301	LYN	0.83	0.067	1	LYN	0.04	0.912	1	LYN	0.31	0.636	1
HLA_DRA	1	0	0	HLA_DRA	0.84	0.087	1	HLA_DRA	-0.15	0.683	1	HLA_DRA	1.22	0.103	1
ICAM5	0.2	0.434	1	ICAM5	0.84	0.124	1	ICAM5	0.64	0.084	1	ICAM5	-0.12	0.87	1
FCGR2A	0.73	0	0	FCGR2A	0.86	0.001	0.115718	FCGR2A	0.12	0.613	1	FCGR2A	0.79	0.048	1
NAMPT	0.7	0	0	NAMPT	0.89	0	0	NAMPT	0.19	0.354	1	NAMPT	0.66	0.02	1
CD1A	1.04	0	0	CD1A	0.9	0.053	1	CD1A	-0.14	0.734	1	CD1A	0.93	0.172	1
CCL22	0.92	0	0	CCL22	0.92	0.024	1	CCL22	0	0.99	1	CCL22	0.67	0.22	1
CLEC5A	0.73	0	0	CLEC5A	0.92	0.001	0.115718	CLEC5A	0.19	0.525	1	CLEC5A	1.01	0.023	1
S100A11	0.49	0.001	0.0375301	S100A11	0.93	0.001	0.115718	S100A11	0.44	0.048	1	S100A11	0.21	0.61	1
NOD1	0.98	0	0	NOD1	0.95	0.008	0.528996	NOD1	-0.03	0.92	1	NOD1	0.44	0.367	1
MET	0.46	0.027	0.50495	MET	0.99	0.017	0.858416	MET	0.53	0.081	1	MET	-0.44	0.46	1
TNFRSF21	0.44	0	0	TNFRSF21	1	0.001	0.115718	TNFRSF21	0.56	0.002	0.135474	TNFRSF21	-0.61	0.116	1
S100A5	-0.02	0.882	1	S100A5	1.01	0.003	0.264498	S100A5	1.03	0	0	S100A5	-0.67	0.083	1
MARCO	0.79	0.003	0.0867883	MARCO	1.02	0.052	1	MARCO	0.24	0.527	1	MARCO	-0.06	0.94	1
ITGAX	1.1	0	0	ITGAX	1.04	0.002	0.198373	ITGAX	-0.05	0.859	1	ITGAX	0.97	0.048	1
FGFR3	-0.01	0.965	1	FGFR3	1.06	0.027	1	FGFR3	1.07	0.007	0.353465	FGFR3	-0.33	0.542	1
B3GAT1	0.43	0.018	0.360939	B3GAT1	1.08	0.001	0.115718	B3GAT1	0.64	0.024	0.849088	B3GAT1	0.63	0.157	1
LGALS3	0.38	0.047	0.763331	LGALS3	1.17	0.001	0.115718	LGALS3	0.79	0.006	0.311465	LGALS3	-0.27	0.604	1
PLAU	0.49	0.022	0.427266	PLAU	1.26	0.003	0.264498	PLAU	0.78	0.018	0.675542	PLAU	0.65	0.306	1
CCL13	1.02	0	0	CCL13	1.28	0.004	0.312927	CCL13	0.26	0.458	1	CCL13	0.45	0.477	1
S100A6	0.57	0	0	S100A6	1.28	0	0	S100A6	0.7	0.001	0.0771452	S100A6	-0.54	0.193	1
PLA2G2A	1.71	0	0	PLA2G2A	1.29	0.007	0.474161	PLA2G2A	-0.41	0.434	1	PLA2G2A	1.79	0.012	1
SEMA3E	0.53	0.059	0.917963	SEMA3E	1.29	0.004	0.312927	SEMA3E	0.76	0.081	1	SEMA3E	-0.35	0.586	1
GDF15	-0.18	0.548	1	GDF15	1.31	0.031	1	GDF15	1.49	0.001	0.0771452	GDF15	-0.88	0.306	1
PPBP	0.62	0.01	0.228578	PPBP	1.37	0	0	PPBP	0.75	0.056	1	PPBP	0.36	0.446	1
IL8	1.05	0	0	IL8	1.44	0.001	0.115718	IL8	0.39	0.355	1	IL8	1.58	0.009	1
KLK6	1.17	0.001	0.0375301	KLK6	1.45	0.014	0.801674	KLK6	0.28	0.632	1	KLK6	-0.98	0.186	1
TMPRSS6	1.12	0.001	0.0375301	TMPRSS6	1.5	0.043	1	TMPRSS6	0.38	0.425	1	TMPRSS6	-1.6	0.118	1
MUC1	0.5	0.013	0.277723	MUC1	1.67	0	0	MUC1	1.18	0	0	MUC1	0.3	0.631	1
SPP1	1.23	0	0	SPP1	1.72	0	0	SPP1	0.49	0.246	1	SPP1	1.71	0.004	1
CCL18	1.43	0	0	CCL18	2	0	0	CCL18	0.57	0.224	1	CCL18	1.19	0.086	1
CHIT1	2.21	0	0	CHIT1	2.19	0	0	CHIT1	-0.03	0.952	1	CHIT1	0.25	0.664	1
CCL17	2.01	0	0	CCL17	2.42	0	0	CCL17	0.41	0.413	1	CCL17	0.87	0.278	1
CXCL17	1.57	0	0	CXCL17	2.46	0	0	CXCL17	0.89	0.014	0.576017	CXCL17	0.38	0.269	1
LCN2	0.96	0.002	0.0645867	LCN2	2.55	0	0	LCN2	1.59	0.001	0.0771452	LCN2	-1.27	0.111	1
FN1	2.28	0	0	FN1	3.47	0	0	FN1	1.19	0.004	0.231436	FN1	0.62	0.429	1
