# Supplementary material for: BRAFV600E/pTERT double mutated papillary thyroid cancers exhibit immune gene suppression
Source: Front Endocrinol (Lausanne). 2024 Dec 9;15:1440722. doi: 10.3389/fendo.2024.1440722 (PMC11663634; doi:10.3389/fendo.2024.1440722)
Supplement: Supplementary file 11 [file Table6.xlsx]

## Sheet: 127gene_ind+-BYlt.05
Supplemmentary Table 6
127 immune genes induced by BRAFmut/TERTwt compared to wt/wt. Among these 87 were not differentially expressed mut.mut vs mut/wt p>0.05. 40 were differentially expressed mut/mut vs mut/wt p<0.05. All 40 genes were induced in mut/wt, and 34 of these were repressed in mut/mut vs mut/wt at p<0.05.
Gene	Mayo mut/wt vs wt/wt log2FC	critical p_value	BY.adj.P	Gene	Mayo mut/mut vs mut/wt log2FC	critical p_value	BY.adj.P
CALCA	1.89	0	0	CALCA	-4.28	0	0
LCN6	2.37	0	0	LCN6	-2.12	0.001	0.0771452
CCL21	1.17	0	0	CCL21	-2	0	0
EGR2	0.82	0.001	0.0375301	EGR2	-1.84	0	0
GBP1	0.91	0	0	GBP1	-1.54	0	0
CXCL11	1	0	0	CXCL11	-1.4	0.002	0.135474
IDO1	1.25	0	0	IDO1	-1.39	0.001	0.0771452
C7	0.74	0	0	C7	-1.2	0	0
IL1RL1	1.61	0	0	IL1RL1	-1.18	0.016	0.625854
LCN10	1.3	0	0	LCN10	-1.15	0.017	0.655734
GPR183	0.85	0.001	0.0375301	GPR183	-1.09	0.007	0.353465
C1R	0.89	0.001	0.0375301	C1R	-1.09	0.005	0.272277
IL7R	0.94	0.001	0.0375301	IL7R	-1.07	0.011	0.488792
GZMB	0.89	0	0	GZMB	-1.03	0.004	0.231436
NLRP3	0.74	0	0	NLRP3	-0.99	0.001	0.0771452
CXCL12	0.83	0	0	CXCL12	-0.99	0	0
C1S	0.88	0	0	C1S	-0.92	0.01	0.462871
HLA_DQA2	1.14	0	0	HLA_DQA2	-0.85	0.025	0.878869
CR1	0.85	0.001	0.0375301	CR1	-0.84	0.036	1
ADIPOQ	1.31	0	0	ADIPOQ	-0.84	0.116	1
SERPING1	0.72	0	0	SERPING1	-0.76	0	0
TAGAP	0.78	0.001	0.0375301	TAGAP	-0.72	0.053	1
IL6	1.03	0	0	IL6	-0.72	0.099	1
CMKLR1	0.46	0	0	CMKLR1	-0.71	0	0
STAT4	0.59	0.001	0.0375301	STAT4	-0.71	0.015	0.603745
LCP2	0.86	0	0	LCP2	-0.64	0.04	1
VCAM1	0.89	0	0	VCAM1	-0.6	0.042	1
TAP1	0.59	0.001	0.0375301	TAP1	-0.56	0.042	1
GNLY	0.95	0	0	GNLY	-0.56	0.091	1
BST1	0.39	0.001	0.0375301	BST1	-0.53	0.004	0.231436
TRAF1	0.7	0	0	TRAF1	-0.52	0.082	1
CSF1	0.74	0	0	CSF1	-0.51	0.004	0.231436
CCL2	0.81	0.001	0.0375301	CCL2	-0.51	0.18	1
HLA_G	0.89	0	0	HLA_G	-0.51	0.166	1
RARRES3	0.64	0	0	RARRES3	-0.5	0.036	1
IL10RA	0.74	0	0	IL10RA	-0.5	0.124	1
IRF1	0.77	0	0	IRF1	-0.5	0.072	1
PTGS2	0.78	0	0	PTGS2	-0.48	0.112	1
IL2RB	0.81	0.001	0.0375301	IL2RB	-0.48	0.202	1
JAK2	0.5	0	0	JAK2	-0.47	0.018	0.675542
TNFSF10	0.56	0.001	0.0375301	TNFSF10	-0.45	0.087	1
HLA_H	0.85	0.001	0.0375301	HLA_H	-0.45	0.295	1
CIITA	1.17	0	0	CIITA	-0.45	0.271	1
BCL2L11	0.41	0	0	BCL2L11	-0.44	0.004	0.231436
IFNAR2	0.62	0	0	IFNAR2	-0.44	0.019	0.703564
SOCS3	0.75	0	0	SOCS3	-0.42	0.186	1
FCGR2B	0.91	0	0	FCGR2B	-0.42	0.143	1
PLA2G2A	1.71	0	0	PLA2G2A	-0.41	0.434	1
PLXNC1	0.8	0	0	PLXNC1	-0.4	0.169	1
CD4	0.62	0	0	CD4	-0.38	0.146	1
LTBP2	0.63	0	0	LTBP2	-0.37	0.041	1
LY96	0.67	0.001	0.0375301	LY96	-0.36	0.234	1
PSMB9	0.75	0	0	PSMB9	-0.36	0.219	1
IL1B	0.7	0.001	0.0375301	IL1B	-0.35	0.314	1
NGFR	0.8	0	0	NGFR	-0.34	0.349	1
ITGB2	0.9	0	0	ITGB2	-0.34	0.234	1
CCL8	0.63	0.001	0.0375301	CCL8	-0.33	0.246	1
CD45R0	0.89	0	0	CD45R0	-0.33	0.34	1
SKI	0.21	0.001	0.0375301	SKI	-0.32	0.001	0.0771452
TNFRSF11A	0.42	0.001	0.0375301	TNFRSF11A	-0.32	0.079	1
CD163	0.7	0.001	0.0375301	CD163	-0.31	0.354	1
BATF3	0.65	0	0	BATF3	-0.3	0.186	1
PTPN6	0.5	0.001	0.0375301	PTPN6	-0.27	0.259	1
NOX4	0.61	0	0	NOX4	-0.25	0.387	1
CYBB	0.71	0	0	CYBB	-0.25	0.399	1
FCER1A	0.99	0	0	FCER1A	-0.25	0.367	1
CLEC7A	0.59	0.001	0.0375301	CLEC7A	-0.24	0.373	1
MALT1	0.28	0	0	MALT1	-0.23	0.046	1
TGFB3	0.72	0	0	TGFB3	-0.22	0.351	1
FOXP3	0.63	0	0	FOXP3	-0.21	0.432	1
OSMR	0.74	0	0	OSMR	-0.2	0.275	1
IGF2	0.79	0	0	IGF2	-0.2	0.455	1
CD74	0.83	0	0	CD74	-0.16	0.634	1
B2M	0.81	0	0	B2M	-0.15	0.595	1
HLA_DRA	1	0	0	HLA_DRA	-0.15	0.683	1
CD1A	1.04	0	0	CD1A	-0.14	0.734	1
STAT2	0.36	0	0	STAT2	-0.13	0.32	1
S100A8	0.69	0	0	S100A8	-0.12	0.659	1
EREG	0.83	0	0	EREG	-0.12	0.749	1
IL2RA	0.73	0	0	IL2RA	-0.11	0.704	1
HLA_DMA	0.68	0	0	HLA_DMA	-0.1	0.697	1
ITGAM	0.77	0	0	ITGAM	-0.1	0.644	1
TFRC	0.38	0.001	0.0375301	TFRC	-0.08	0.694	1
LILRB5	0.61	0	0	LILRB5	-0.06	0.808	1
ITGAX	1.1	0	0	ITGAX	-0.05	0.859	1
RELB	0.46	0	0	RELB	-0.03	0.854	1
NOD1	0.98	0	0	NOD1	-0.03	0.92	1
CHIT1	2.21	0	0	CHIT1	-0.03	0.952	1
AHR	0.54	0	0	AHR	-0.02	0.9	1
FCER1G	0.65	0	0	FCER1G	-0.02	0.927	1
CSF3R	0.67	0	0	CSF3R	-0.02	0.913	1
TICAM1	0.31	0	0	TICAM1	-0.01	0.923	1
MRC1	0.76	0	0	MRC1	-0.01	0.98	1
IL4R	0.53	0	0	IL4R	0	0.981	1
PSMB8	0.6	0	0	PSMB8	0	0.999	1
CCL22	0.92	0	0	CCL22	0	0.99	1
LIF	0.64	0	0	LIF	0.02	0.934	1
LYN	0.79	0.001	0.0375301	LYN	0.04	0.912	1
TGFBR1	0.67	0	0	TGFBR1	0.05	0.839	1
JAK1	0.36	0	0	JAK1	0.06	0.511	1
CD82	0.49	0	0	CD82	0.08	0.685	1
HLA_A	0.62	0	0	HLA_A	0.08	0.728	1
MSR1	0.7	0	0	MSR1	0.08	0.778	1
CD58	0.53	0	0	CD58	0.09	0.695	1
TGFBI	0.56	0	0	TGFBI	0.09	0.729	1
RUNX1	0.56	0.001	0.0375301	RUNX1	0.12	0.614	1
ICAM1	0.62	0	0	ICAM1	0.12	0.589	1
FCGR2A	0.73	0	0	FCGR2A	0.12	0.613	1
NAMPT	0.7	0	0	NAMPT	0.19	0.354	1
CLEC5A	0.73	0	0	CLEC5A	0.19	0.525	1
MBP	0.4	0	0	MBP	0.2	0.054	1
S100A10	0.52	0.001	0.0375301	S100A10	0.22	0.339	1
CD274	0.58	0	0	CD274	0.22	0.35	1
CD276	0.39	0	0	CD276	0.25	0.124	1
CCL13	1.02	0	0	CCL13	0.26	0.458	1
KLK6	1.17	0.001	0.0375301	KLK6	0.28	0.632	1
CXCL16	0.39	0	0	CXCL16	0.35	0.044	1
TMPRSS6	1.12	0.001	0.0375301	TMPRSS6	0.38	0.425	1
IL8	1.05	0	0	IL8	0.39	0.355	1
CCL17	2.01	0	0	CCL17	0.41	0.413	1
S100A11	0.49	0.001	0.0375301	S100A11	0.44	0.048	1
SPP1	1.23	0	0	SPP1	0.49	0.246	1
TNFRSF21	0.44	0	0	TNFRSF21	0.56	0.002	0.135474
CCL18	1.43	0	0	CCL18	0.57	0.224	1
S100A6	0.57	0	0	S100A6	0.7	0.001	0.0771452
CXCL17	1.57	0	0	CXCL17	0.89	0.014	0.576017
FN1	2.28	0	0	FN1	1.19	0.004	0.231436

## Sheet: 40 diff. expressed genes
127 immune genes induced by BRAFmut/TERTwt compared to wt/wt. Among these 87 were not differentially expressed mut.mut vs mut/wt p>0.05. 40 were differentially expressed mut/mut vs mut/wt p<0.05. All 40 genes were induced in mut/wt, and 34 of these were repressed in mut/mut vs mut/wt at p<0.05.
Gene	Mayo mut/wt vs wt/wt log2FC	critical p_value	BY.adj.P	Gene	Mayo mut/mut vs mut/wt log2FC	critical p_value	BY.adj.P
CALCA	1.89	0	0	CALCA	-4.28	0	0
LCN6	2.37	0	0	LCN6	-2.12	0.001	0.0771452
CCL21	1.17	0	0	CCL21	-2	0	0
EGR2	0.82	0.001	0.0375301	EGR2	-1.84	0	0
GBP1	0.91	0	0	GBP1	-1.54	0	0
CXCL11	1	0	0	CXCL11	-1.4	0.002	0.135474
IDO1	1.25	0	0	IDO1	-1.39	0.001	0.0771452
C7	0.74	0	0	C7	-1.2	0	0
IL1RL1	1.61	0	0	IL1RL1	-1.18	0.016	0.625854
LCN10	1.3	0	0	LCN10	-1.15	0.017	0.655734
GPR183	0.85	0.001	0.0375301	GPR183	-1.09	0.007	0.353465
C1R	0.89	0.001	0.0375301	C1R	-1.09	0.005	0.272277
IL7R	0.94	0.001	0.0375301	IL7R	-1.07	0.011	0.488792
GZMB	0.89	0	0	GZMB	-1.03	0.004	0.231436
NLRP3	0.74	0	0	NLRP3	-0.99	0.001	0.0771452
CXCL12	0.83	0	0	CXCL12	-0.99	0	0
C1S	0.88	0	0	C1S	-0.92	0.01	0.462871
HLA_DQA2	1.14	0	0	HLA_DQA2	-0.85	0.025	0.878869
CR1	0.85	0.001	0.0375301	CR1	-0.84	0.036	1
SERPING1	0.72	0	0	SERPING1	-0.76	0	0
CMKLR1	0.46	0	0	CMKLR1	-0.71	0	0
STAT4	0.59	0.001	0.0375301	STAT4	-0.71	0.015	0.603745
LCP2	0.86	0	0	LCP2	-0.64	0.04	1
VCAM1	0.89	0	0	VCAM1	-0.6	0.042	1
TAP1	0.59	0.001	0.0375301	TAP1	-0.56	0.042	1
BST1	0.39	0.001	0.0375301	BST1	-0.53	0.004	0.231436
CSF1	0.74	0	0	CSF1	-0.51	0.004	0.231436
RARRES3	0.64	0	0	RARRES3	-0.5	0.036	1
JAK2	0.5	0	0	JAK2	-0.47	0.018	0.675542
BCL2L11	0.41	0	0	BCL2L11	-0.44	0.004	0.231436
IFNAR2	0.62	0	0	IFNAR2	-0.44	0.019	0.703564
LTBP2	0.63	0	0	LTBP2	-0.37	0.041	1
SKI	0.21	0.001	0.0375301	SKI	-0.32	0.001	0.0771452
MALT1	0.28	0	0	MALT1	-0.23	0.046	1
CXCL16	0.39	0	0	CXCL16	0.35	0.044	1
S100A11	0.49	0.001	0.0375301	S100A11	0.44	0.048	1
TNFRSF21	0.44	0	0	TNFRSF21	0.56	0.002	0.135474
S100A6	0.57	0	0	S100A6	0.7	0.001	0.0771452
CXCL17	1.57	0	0	CXCL17	0.89	0.014	0.576017
FN1	2.28	0	0	FN1	1.19	0.004	0.231436
