# Supplementary material for: BRAFV600E/pTERT double mutated papillary thyroid cancers exhibit immune gene suppression
Source: Front Endocrinol (Lausanne). 2024 Dec 9;15:1440722. doi: 10.3389/fendo.2024.1440722 (PMC11663634; doi:10.3389/fendo.2024.1440722)
Supplement: Supplementary file 13 [file Table8.xlsx]

## Sheet: S Tab. 8 TCGA
Supplementary Table 8 Genotypic Distribution of BRAF and TERT mutation status of 444 TCGA samples
WT, wild type; MUT, mutated; Bneg, BRAF WT, Tneg, TERT WT
sample	BRAF_Status	TERT_Status	TERT_Mutation	Code
TCGA-BJ-A28S-01A	WT	WT		Bneg/Tneg
TCGA-BJ-A2N9-01A	WT	WT		Bneg/Tneg
TCGA-BJ-A3F0-01A	WT	WT		Bneg/Tneg
TCGA-DJ-A3VK-01A	WT	WT		Bneg/Tneg
TCGA-DJ-A4UP-01A	WT	WT		Bneg/Tneg
TCGA-EL-A3D4-01A	WT	WT		Bneg/Tneg
TCGA-EL-A3D5-01A	WT	WT		Bneg/Tneg
TCGA-EL-A3H3-01A	WT	WT		Bneg/Tneg
TCGA-EL-A3ZN-01A	WT	WT		Bneg/Tneg
TCGA-DJ-A3VI-01A	WT	WT		Bneg/Tneg
TCGA-EL-A3ZM-01A	WT	WT		Bneg/Tneg
TCGA-EL-A3ZO-01A	WT	WT		Bneg/Tneg
TCGA-FY-A4B4-01A	WT	WT		Bneg/Tneg
TCGA-BJ-A28T-01A	WT	WT		Bneg/Tneg
TCGA-CE-A482-01A	WT	WT		Bneg/Tneg
TCGA-EL-A3H1-01A	WT	WT		Bneg/Tneg
TCGA-EM-A1CS-01A	WT	WT		Bneg/Tneg
TCGA-ET-A39R-01A	WT	WT		Bneg/Tneg
TCGA-ET-A3DQ-01A	WT	WT		Bneg/Tneg
TCGA-ET-A3DR-01A	WT	WT		Bneg/Tneg
TCGA-ET-A3DS-01A	WT	WT		Bneg/Tneg
TCGA-FK-A3SD-01A	WT	WT		Bneg/Tneg
TCGA-FY-A2QD-01A	WT	WT		Bneg/Tneg
TCGA-BJ-A45E-01A	WT	WT		Bneg/Tneg
TCGA-DJ-A2Q8-01A	WT	WT		Bneg/Tneg
TCGA-DJ-A4UT-01A	WT	WT		Bneg/Tneg
TCGA-FY-A3WA-01A	WT	WT		Bneg/Tneg
TCGA-BJ-A191-01A	WT	WT		Bneg/Tneg
TCGA-DJ-A13W-01A	WT	WT		Bneg/Tneg
TCGA-DJ-A2PX-01A	WT	WT		Bneg/Tneg
TCGA-DJ-A2Q1-01A	WT	WT		Bneg/Tneg
TCGA-DJ-A3US-01A	WT	WT		Bneg/Tneg
TCGA-E8-A416-01A	WT	WT		Bneg/Tneg
TCGA-E8-A44M-01A	WT	WT		Bneg/Tneg
TCGA-EM-A22N-01A	WT	WT		Bneg/Tneg
TCGA-EM-A2CJ-01A	WT	WT		Bneg/Tneg
TCGA-EM-A2OW-01A	WT	WT		Bneg/Tneg
TCGA-EM-A3AL-01A	WT	WT		Bneg/Tneg
TCGA-EM-A3AN-01A	WT	WT		Bneg/Tneg
TCGA-EM-A3AQ-01A	WT	WT		Bneg/Tneg
TCGA-EM-A3FL-01A	WT	WT		Bneg/Tneg
TCGA-EM-A3O8-01A	WT	WT		Bneg/Tneg
TCGA-CE-A27D-01A	WT	WT		Bneg/Tneg
TCGA-DE-A0Y2-01A	WT	WT		Bneg/Tneg
TCGA-DE-A2OL-01A	WT	WT		Bneg/Tneg
TCGA-DE-A4M8-01A	WT	WT		Bneg/Tneg
TCGA-DJ-A2Q0-01A	WT	WT		Bneg/Tneg
TCGA-DJ-A4V0-01A	WT	WT		Bneg/Tneg
TCGA-DO-A1JZ-01A	WT	WT		Bneg/Tneg
TCGA-E3-A3E0-01A	WT	WT		Bneg/Tneg
TCGA-EL-A3CX-01A	WT	WT		Bneg/Tneg
TCGA-EL-A3GO-01A	WT	WT		Bneg/Tneg
TCGA-EL-A3TB-01A	WT	WT		Bneg/Tneg
TCGA-EL-A3ZK-01A	WT	WT		Bneg/Tneg
TCGA-EM-A1YA-01A	WT	WT		Bneg/Tneg
TCGA-EM-A1YB-01A	WT	WT		Bneg/Tneg
TCGA-EM-A1YD-01A	WT	WT		Bneg/Tneg
TCGA-EM-A1YE-01A	WT	WT		Bneg/Tneg
TCGA-EM-A2CO-01A	WT	WT		Bneg/Tneg
TCGA-EM-A2CP-01A	WT	WT		Bneg/Tneg
TCGA-EM-A2CU-01A	WT	WT		Bneg/Tneg
TCGA-EM-A2OV-01A	WT	WT		Bneg/Tneg
TCGA-EM-A2OY-01A	WT	WT		Bneg/Tneg
TCGA-EM-A3AI-01A	WT	WT		Bneg/Tneg
TCGA-EM-A3FP-01A	WT	WT		Bneg/Tneg
TCGA-EM-A3FR-01A	WT	WT		Bneg/Tneg
TCGA-EM-A3O6-01A	WT	WT		Bneg/Tneg
TCGA-ET-A2N1-01A	WT	WT		Bneg/Tneg
TCGA-ET-A3BN-01A	WT	WT		Bneg/Tneg
TCGA-FE-A3PD-01A	WT	WT		Bneg/Tneg
TCGA-FK-A3SE-01A	WT	WT		Bneg/Tneg
TCGA-FK-A3SG-01A	WT	WT		Bneg/Tneg
TCGA-FY-A3R6-01A	WT	WT		Bneg/Tneg
TCGA-J8-A4HW-01A	WT	WT		Bneg/Tneg
TCGA-BJ-A192-01A	WT	WT		Bneg/Tneg
TCGA-BJ-A28V-01A	WT	WT		Bneg/Tneg
TCGA-BJ-A28Z-01A	WT	WT		Bneg/Tneg
TCGA-CE-A13K-01A	WT	WT		Bneg/Tneg
TCGA-DE-A3KN-01A	WT	WT		Bneg/Tneg
TCGA-DJ-A2Q2-01A	WT	WT		Bneg/Tneg
TCGA-EL-A3T0-01A	WT	WT		Bneg/Tneg
TCGA-EM-A1CW-01A	WT	WT		Bneg/Tneg
TCGA-EM-A1YC-01A	WT	WT		Bneg/Tneg
TCGA-EM-A3FN-01A	WT	WT		Bneg/Tneg
TCGA-EM-A3FQ-01A	WT	WT		Bneg/Tneg
TCGA-ET-A39L-01A	WT	WT		Bneg/Tneg
TCGA-ET-A39N-01A	WT	WT		Bneg/Tneg
TCGA-ET-A3DV-01A	WT	WT		Bneg/Tneg
TCGA-ET-A4KN-01A	WT	WT		Bneg/Tneg
TCGA-FK-A3S3-01A	WT	WT		Bneg/Tneg
TCGA-FY-A3I5-01B	WT	WT		Bneg/Tneg
TCGA-FY-A3NM-01A	WT	WT		Bneg/Tneg
TCGA-BJ-A28W-01A	WT	WT		Bneg/Tneg
TCGA-BJ-A291-01A	WT	WT		Bneg/Tneg
TCGA-CE-A481-01A	WT	WT		Bneg/Tneg
TCGA-CE-A483-01A	WT	WT		Bneg/Tneg
TCGA-DE-A4MA-01A	WT	WT		Bneg/Tneg
TCGA-DE-A4MB-01A	WT	WT		Bneg/Tneg
TCGA-DE-A4MC-01A	WT	WT		Bneg/Tneg
TCGA-DJ-A3UZ-01A	WT	WT		Bneg/Tneg
TCGA-DJ-A3V2-01A	WT	WT		Bneg/Tneg
TCGA-DJ-A3V3-01A	WT	WT		Bneg/Tneg
TCGA-DJ-A3V4-01A	WT	WT		Bneg/Tneg
TCGA-DJ-A3V5-01A	WT	WT		Bneg/Tneg
TCGA-DJ-A3V8-01A	WT	WT		Bneg/Tneg
TCGA-DJ-A3V9-01A	WT	WT		Bneg/Tneg
TCGA-DJ-A3VD-01A	WT	WT		Bneg/Tneg
TCGA-DJ-A4UR-01A	WT	WT		Bneg/Tneg
TCGA-E8-A2JQ-01A	WT	WT		Bneg/Tneg
TCGA-E8-A3X7-01A	WT	WT		Bneg/Tneg
TCGA-E8-A414-01A	WT	WT		Bneg/Tneg
TCGA-E8-A417-01A	WT	WT		Bneg/Tneg
TCGA-E8-A432-01A	WT	WT		Bneg/Tneg
TCGA-E8-A434-01A	WT	WT		Bneg/Tneg
TCGA-E8-A438-01A	WT	WT		Bneg/Tneg
TCGA-EL-A3ZL-01A	WT	WT		Bneg/Tneg
TCGA-EL-A3ZS-01A	WT	WT		Bneg/Tneg
TCGA-EL-A4K1-01A	WT	WT		Bneg/Tneg
TCGA-EM-A2CS-01A	WT	WT		Bneg/Tneg
TCGA-EM-A3ST-01A	WT	WT		Bneg/Tneg
TCGA-EM-A3SU-01A	WT	WT		Bneg/Tneg
TCGA-EM-A3SX-01A	WT	WT		Bneg/Tneg
TCGA-EM-A3SZ-01A	WT	WT		Bneg/Tneg
TCGA-EM-A4FF-01A	WT	WT		Bneg/Tneg
TCGA-EM-A4FN-01A	WT	WT		Bneg/Tneg
TCGA-ET-A25L-01A	WT	WT		Bneg/Tneg
TCGA-ET-A25N-01A	WT	WT		Bneg/Tneg
TCGA-ET-A25P-01A	WT	WT		Bneg/Tneg
TCGA-ET-A2N3-01B	WT	WT		Bneg/Tneg
TCGA-ET-A40P-01A	WT	WT		Bneg/Tneg
TCGA-ET-A40R-01A	WT	WT		Bneg/Tneg
TCGA-ET-A40T-01A	WT	WT		Bneg/Tneg
TCGA-ET-A4KQ-01A	WT	WT		Bneg/Tneg
TCGA-FE-A238-01A	WT	WT		Bneg/Tneg
TCGA-FY-A3TY-01A	WT	WT		Bneg/Tneg
TCGA-FY-A3YR-01A	WT	WT		Bneg/Tneg
TCGA-FY-A40L-01A	WT	WT		Bneg/Tneg
TCGA-FY-A40M-01A	WT	WT		Bneg/Tneg
TCGA-FY-A40N-01A	WT	WT		Bneg/Tneg
TCGA-H2-A422-01A	WT	WT		Bneg/Tneg
TCGA-IM-A41Y-01A	WT	WT		Bneg/Tneg
TCGA-IM-A41Z-01A	WT	WT		Bneg/Tneg
TCGA-IM-A420-01A	WT	WT		Bneg/Tneg
TCGA-J8-A3YD-01A	WT	WT		Bneg/Tneg
TCGA-J8-A3YG-01A	WT	WT		Bneg/Tneg
TCGA-J8-A4HY-01A	WT	WT		Bneg/Tneg
TCGA-KS-A41F-01A	WT	WT		Bneg/Tneg
TCGA-KS-A41I-01A	WT	WT		Bneg/Tneg
TCGA-KS-A41L-01A	WT	WT		Bneg/Tneg
TCGA-KS-A4I1-01A	WT	WT		Bneg/Tneg
TCGA-KS-A4I7-01A	WT	WT		Bneg/Tneg
TCGA-KS-A4IC-01A	WT	WT		Bneg/Tneg
TCGA-KS-A4ID-01A	WT	WT		Bneg/Tneg
TCGA-BJ-A0ZC-01A	WT	WT		Bneg/Tneg
TCGA-BJ-A0ZG-01A	WT	WT		Bneg/Tneg
TCGA-DJ-A3VL-01A	WT	WT		Bneg/Tneg
TCGA-BJ-A0YZ-01A	WT	WT		Bneg/Tneg
TCGA-BJ-A0Z0-01A	WT	WT		Bneg/Tneg
TCGA-BJ-A0ZJ-01A	WT	WT		Bneg/Tneg
TCGA-BJ-A45K-01A	WT	WT		Bneg/Tneg
TCGA-CE-A3MD-01A	WT	WT		Bneg/Tneg
TCGA-CE-A485-01A	WT	WT		Bneg/Tneg
TCGA-DE-A4M9-01A	WT	WT		Bneg/Tneg
TCGA-DJ-A1QL-01A	WT	WT		Bneg/Tneg
TCGA-EL-A3H2-01A	WT	WT		Bneg/Tneg
TCGA-EM-A2CL-01A	WT	WT		Bneg/Tneg
TCGA-EM-A3AO-01A	WT	WT		Bneg/Tneg
TCGA-ET-A40S-01A	WT	WT		Bneg/Tneg
TCGA-DJ-A13R-01A	WT	WT		Bneg/Tneg
TCGA-DJ-A4V5-01A	WT	WT		Bneg/Tneg
TCGA-EL-A3CO-01A	WT	WT		Bneg/Tneg
TCGA-EL-A4KD-01A	WT	WT		Bneg/Tneg
TCGA-EM-A2P2-01A	WT	WT		Bneg/Tneg
TCGA-EM-A3AJ-01A	WT	WT		Bneg/Tneg
TCGA-EM-A3O9-01A	WT	WT		Bneg/Tneg
TCGA-EM-A4FR-01A	WT	WT		Bneg/Tneg
TCGA-EL-A3CY-01A	WT	WT		Bneg/Tneg
TCGA-BJ-A0Z5-01A	WT	WT		Bneg/Tneg
TCGA-BJ-A190-01A	WT	WT		Bneg/Tneg
TCGA-BJ-A45C-01A	WT	WT		Bneg/Tneg
TCGA-BJ-A45H-01A	WT	WT		Bneg/Tneg
TCGA-DE-A4MD-01A	WT	WT		Bneg/Tneg
TCGA-DJ-A3V0-01A	WT	WT		Bneg/Tneg
TCGA-DJ-A3VG-01A	WT	WT		Bneg/Tneg
TCGA-DJ-A4UQ-01A	WT	WT		Bneg/Tneg
TCGA-EL-A3ZG-01A	WT	WT		Bneg/Tneg
TCGA-EL-A3ZP-01A	WT	WT		Bneg/Tneg
TCGA-EL-A4K7-01A	WT	WT		Bneg/Tneg
TCGA-EL-A4K9-01A	WT	WT		Bneg/Tneg
TCGA-EM-A3SY-01A	WT	WT		Bneg/Tneg
TCGA-EM-A4FH-01A	WT	WT		Bneg/Tneg
TCGA-EM-A4FU-01A	WT	WT		Bneg/Tneg
TCGA-ET-A25M-01A	WT	WT		Bneg/Tneg
TCGA-ET-A2MX-01A	WT	WT		Bneg/Tneg
TCGA-ET-A40Q-01A	WT	WT		Bneg/Tneg
TCGA-FE-A239-01A	WT	WT		Bneg/Tneg
TCGA-FE-A3PA-01A	WT	WT		Bneg/Tneg
TCGA-FK-A4UB-01A	WT	WT		Bneg/Tneg
TCGA-FY-A4B0-01A	WT	WT		Bneg/Tneg
TCGA-IM-A4EB-01A	WT	WT		Bneg/Tneg
TCGA-J8-A3O2-01A	WT	WT		Bneg/Tneg
TCGA-J8-A3YF-01A	WT	WT		Bneg/Tneg
TCGA-J8-A3YH-01A	WT	WT		Bneg/Tneg
TCGA-J8-A42S-01A	WT	WT		Bneg/Tneg
TCGA-KS-A4I3-01A	WT	WT		Bneg/Tneg
TCGA-L6-A4EQ-01A	WT	WT		Bneg/Tneg
TCGA-CE-A484-01A	WT	MUT	C228T	Bneg/Tpos
TCGA-DJ-A3VM-01A	WT	MUT	C228A	Bneg/Tpos
TCGA-J8-A3O1-01A	WT	MUT	C228T	Bneg/Tpos
TCGA-EL-A3T9-01A	WT	MUT	C228T	Bneg/Tpos
TCGA-BJ-A18Z-01A	MUT	WT		Bpos/Tneg
TCGA-DJ-A13L-01A	MUT	WT		Bpos/Tneg
TCGA-EL-A3CL-01A	MUT	WT		Bpos/Tneg
TCGA-EL-A3CT-01A	MUT	WT		Bpos/Tneg
TCGA-EL-A3CW-01A	MUT	WT		Bpos/Tneg
TCGA-EL-A3D0-01A	MUT	WT		Bpos/Tneg
TCGA-EL-A3D6-01A	MUT	WT		Bpos/Tneg
TCGA-EL-A3GZ-01A	MUT	WT		Bpos/Tneg
TCGA-EL-A4JW-01A	MUT	WT		Bpos/Tneg
TCGA-EL-A4K0-01A	MUT	WT		Bpos/Tneg
TCGA-BJ-A0Z3-01A	MUT	WT		Bpos/Tneg
TCGA-BJ-A28R-01A	MUT	WT		Bpos/Tneg
TCGA-DJ-A3UX-01A	MUT	WT		Bpos/Tneg
TCGA-E3-A3E1-01A	MUT	WT		Bpos/Tneg
TCGA-E3-A3E2-01A	MUT	WT		Bpos/Tneg
TCGA-EL-A3CP-01A	MUT	WT		Bpos/Tneg
TCGA-EL-A3GY-01A	MUT	WT		Bpos/Tneg
TCGA-EM-A1CV-01A	MUT	WT		Bpos/Tneg
TCGA-ET-A39S-01A	MUT	WT		Bpos/Tneg
TCGA-ET-A3DU-01A	MUT	WT		Bpos/Tneg
TCGA-IM-A3ED-01A	MUT	WT		Bpos/Tneg
TCGA-BJ-A3PR-01A	MUT	WT		Bpos/Tneg
TCGA-BJ-A45J-01A	MUT	WT		Bpos/Tneg
TCGA-DJ-A4UW-01A	MUT	WT		Bpos/Tneg
TCGA-DJ-A4V4-01A	MUT	WT		Bpos/Tneg
TCGA-E8-A415-01A	MUT	WT		Bpos/Tneg
TCGA-EM-A3FJ-01A	MUT	WT		Bpos/Tneg
TCGA-FY-A40K-01A	MUT	WT		Bpos/Tneg
TCGA-DE-A0XZ-01A	MUT	WT		Bpos/Tneg
TCGA-DJ-A1QN-01A	MUT	WT		Bpos/Tneg
TCGA-DJ-A2PN-01A	MUT	WT		Bpos/Tneg
TCGA-DJ-A2Q6-01A	MUT	WT		Bpos/Tneg
TCGA-DJ-A2Q9-01A	MUT	WT		Bpos/Tneg
TCGA-DJ-A3UK-01A	MUT	WT		Bpos/Tneg
TCGA-DJ-A3UM-01A	MUT	WT		Bpos/Tneg
TCGA-DJ-A3UN-01A	MUT	WT		Bpos/Tneg
TCGA-DJ-A3UY-01A	MUT	WT		Bpos/Tneg
TCGA-DJ-A3VA-01A	MUT	WT		Bpos/Tneg
TCGA-DJ-A4UL-01A	MUT	WT		Bpos/Tneg
TCGA-E8-A2EA-01A	MUT	WT		Bpos/Tneg
TCGA-E8-A413-01A	MUT	WT		Bpos/Tneg
TCGA-E8-A44K-01A	MUT	WT		Bpos/Tneg
TCGA-EM-A2P3-01A	MUT	WT		Bpos/Tneg
TCGA-EM-A3AK-01A	MUT	WT		Bpos/Tneg
TCGA-EM-A3FK-01A	MUT	WT		Bpos/Tneg
TCGA-ET-A2MY-01A	MUT	WT		Bpos/Tneg
TCGA-ET-A2N0-01A	MUT	WT		Bpos/Tneg
TCGA-FY-A3NN-01A	MUT	WT		Bpos/Tneg
TCGA-H2-A421-01A	MUT	WT		Bpos/Tneg
TCGA-IM-A3U3-01A	MUT	WT		Bpos/Tneg
TCGA-KS-A4I5-01A	MUT	WT		Bpos/Tneg
TCGA-KS-A4I9-01A	MUT	WT		Bpos/Tneg
TCGA-BJ-A0ZH-01A	MUT	WT		Bpos/Tneg
TCGA-BJ-A4O9-01A	MUT	WT		Bpos/Tneg
TCGA-CE-A3ME-01A	MUT	WT		Bpos/Tneg
TCGA-DJ-A13T-01A	MUT	WT		Bpos/Tneg
TCGA-DJ-A1QD-01A	MUT	WT		Bpos/Tneg
TCGA-DJ-A1QF-01A	MUT	WT		Bpos/Tneg
TCGA-DJ-A2PU-01A	MUT	WT		Bpos/Tneg
TCGA-DJ-A2PV-01A	MUT	WT		Bpos/Tneg
TCGA-DJ-A2Q7-01A	MUT	WT		Bpos/Tneg
TCGA-DJ-A4V2-01A	MUT	WT		Bpos/Tneg
TCGA-E3-A3E3-01A	MUT	WT		Bpos/Tneg
TCGA-E8-A419-01A	MUT	WT		Bpos/Tneg
TCGA-E8-A436-01A	MUT	WT		Bpos/Tneg
TCGA-EL-A3GX-01A	MUT	WT		Bpos/Tneg
TCGA-EL-A3MW-01A	MUT	WT		Bpos/Tneg
TCGA-EL-A3N2-01A	MUT	WT		Bpos/Tneg
TCGA-EL-A3T1-01A	MUT	WT		Bpos/Tneg
TCGA-EL-A3T7-01A	MUT	WT		Bpos/Tneg
TCGA-EL-A3ZQ-01A	MUT	WT		Bpos/Tneg
TCGA-EL-A4KG-01A	MUT	WT		Bpos/Tneg
TCGA-EL-A4KH-01A	MUT	WT		Bpos/Tneg
TCGA-EM-A4FQ-01A	MUT	WT		Bpos/Tneg
TCGA-ET-A25J-01A	MUT	WT		Bpos/Tneg
TCGA-ET-A25K-01A	MUT	WT		Bpos/Tneg
TCGA-ET-A25O-01A	MUT	WT		Bpos/Tneg
TCGA-ET-A39J-01A	MUT	WT		Bpos/Tneg
TCGA-ET-A3BP-01A	MUT	WT		Bpos/Tneg
TCGA-ET-A3BQ-01B	MUT	WT		Bpos/Tneg
TCGA-ET-A3BV-01A	MUT	WT		Bpos/Tneg
TCGA-ET-A3BW-01A	MUT	WT		Bpos/Tneg
TCGA-ET-A3DO-01A	MUT	WT		Bpos/Tneg
TCGA-ET-A3DP-01A	MUT	WT		Bpos/Tneg
TCGA-ET-A3DT-01A	MUT	WT		Bpos/Tneg
TCGA-FE-A233-01A	MUT	WT		Bpos/Tneg
TCGA-FE-A234-01A	MUT	WT		Bpos/Tneg
TCGA-FE-A235-01A	MUT	WT		Bpos/Tneg
TCGA-FE-A237-01A	MUT	WT		Bpos/Tneg
TCGA-FE-A23A-01A	MUT	WT		Bpos/Tneg
TCGA-FK-A3SH-01A	MUT	WT		Bpos/Tneg
TCGA-FY-A3I4-01A	MUT	WT		Bpos/Tneg
TCGA-FY-A3RA-01A	MUT	WT		Bpos/Tneg
TCGA-GE-A2C6-01A	MUT	WT		Bpos/Tneg
TCGA-KS-A41J-01A	MUT	WT		Bpos/Tneg
TCGA-KS-A4IB-01A	MUT	WT		Bpos/Tneg
TCGA-L6-A4EP-01A	MUT	WT		Bpos/Tneg
TCGA-BJ-A28X-01A	MUT	WT		Bpos/Tneg
TCGA-BJ-A45I-01A	MUT	WT		Bpos/Tneg
TCGA-DJ-A13P-01A	MUT	WT		Bpos/Tneg
TCGA-DJ-A13V-01A	MUT	WT		Bpos/Tneg
TCGA-DJ-A13X-01A	MUT	WT		Bpos/Tneg
TCGA-DJ-A1QE-01A	MUT	WT		Bpos/Tneg
TCGA-DJ-A1QH-01A	MUT	WT		Bpos/Tneg
TCGA-DJ-A2PS-01A	MUT	WT		Bpos/Tneg
TCGA-DJ-A2PT-01A	MUT	WT		Bpos/Tneg
TCGA-DJ-A2PY-01A	MUT	WT		Bpos/Tneg
TCGA-DJ-A2Q3-01A	MUT	WT		Bpos/Tneg
TCGA-DJ-A2QA-01A	MUT	WT		Bpos/Tneg
TCGA-DJ-A3UQ-01A	MUT	WT		Bpos/Tneg
TCGA-DJ-A3UR-01A	MUT	WT		Bpos/Tneg
TCGA-DJ-A3UU-01A	MUT	WT		Bpos/Tneg
TCGA-DJ-A3V7-01A	MUT	WT		Bpos/Tneg
TCGA-DJ-A3VF-01A	MUT	WT		Bpos/Tneg
TCGA-DO-A1K0-01A	MUT	WT		Bpos/Tneg
TCGA-E8-A242-01A	MUT	WT		Bpos/Tneg
TCGA-E8-A433-01A	MUT	WT		Bpos/Tneg
TCGA-EL-A3CM-01A	MUT	WT		Bpos/Tneg
TCGA-EL-A3CN-01A	MUT	WT		Bpos/Tneg
TCGA-EL-A3GR-01A	MUT	WT		Bpos/Tneg
TCGA-EL-A3GS-01A	MUT	WT		Bpos/Tneg
TCGA-EL-A3GV-01A	MUT	WT		Bpos/Tneg
TCGA-EL-A3H7-01A	MUT	WT		Bpos/Tneg
TCGA-EL-A3H8-01A	MUT	WT		Bpos/Tneg
TCGA-EL-A3N3-01A	MUT	WT		Bpos/Tneg
TCGA-EL-A3T6-01A	MUT	WT		Bpos/Tneg
TCGA-EL-A4JX-01A	MUT	WT		Bpos/Tneg
TCGA-EL-A4K4-01A	MUT	WT		Bpos/Tneg
TCGA-EM-A22I-01A	MUT	WT		Bpos/Tneg
TCGA-EM-A3O7-01A	MUT	WT		Bpos/Tneg
TCGA-ET-A25G-01A	MUT	WT		Bpos/Tneg
TCGA-ET-A25R-01A	MUT	WT		Bpos/Tneg
TCGA-ET-A2N4-01A	MUT	WT		Bpos/Tneg
TCGA-ET-A39K-01A	MUT	WT		Bpos/Tneg
TCGA-ET-A39P-01A	MUT	WT		Bpos/Tneg
TCGA-ET-A39T-01A	MUT	WT		Bpos/Tneg
TCGA-FE-A230-01A	MUT	WT		Bpos/Tneg
TCGA-FE-A232-01A	MUT	WT		Bpos/Tneg
TCGA-FE-A3PB-01A	MUT	WT		Bpos/Tneg
TCGA-FE-A3PC-01A	MUT	WT		Bpos/Tneg
TCGA-FK-A3SB-01A	MUT	WT		Bpos/Tneg
TCGA-FY-A3R7-01A	MUT	WT		Bpos/Tneg
TCGA-FY-A3R8-01A	MUT	WT		Bpos/Tneg
TCGA-H2-A26U-01A	MUT	WT		Bpos/Tneg
TCGA-H2-A3RI-01A	MUT	WT		Bpos/Tneg
TCGA-IM-A3EB-01A	MUT	WT		Bpos/Tneg
TCGA-J8-A3NZ-01A	MUT	WT		Bpos/Tneg
TCGA-J8-A3YE-01A	MUT	WT		Bpos/Tneg
TCGA-L6-A4ET-01A	MUT	WT		Bpos/Tneg
TCGA-L6-A4EU-01A	MUT	WT		Bpos/Tneg
TCGA-MK-A4N9-01A	MUT	WT		Bpos/Tneg
TCGA-EL-A3H4-01A	MUT	WT		Bpos/Tneg
TCGA-DE-A0Y3-01B	MUT	WT		Bpos/Tneg
TCGA-FE-A22Z-01A	MUT	WT		Bpos/Tneg
TCGA-E8-A437-01A	MUT	WT		Bpos/Tneg
TCGA-ET-A39O-01A	MUT	WT		Bpos/Tneg
TCGA-ET-A3BU-01A	MUT	WT		Bpos/Tneg
TCGA-FY-A3BL-01A	MUT	WT		Bpos/Tneg
TCGA-DJ-A1QM-01A	MUT	WT		Bpos/Tneg
TCGA-DJ-A2PO-01A	MUT	WT		Bpos/Tneg
TCGA-DJ-A13O-01A	MUT	WT		Bpos/Tneg
TCGA-DJ-A2Q4-01A	MUT	WT		Bpos/Tneg
TCGA-DJ-A3VE-01A	MUT	WT		Bpos/Tneg
TCGA-DO-A2HM-01B	MUT	WT		Bpos/Tneg
TCGA-EM-A1CT-01A	MUT	WT		Bpos/Tneg
TCGA-EM-A22M-01A	MUT	WT		Bpos/Tneg
TCGA-EM-A22P-01A	MUT	WT		Bpos/Tneg
TCGA-EM-A2OX-01A	MUT	WT		Bpos/Tneg
TCGA-EM-A2OZ-01A	MUT	WT		Bpos/Tneg
TCGA-EM-A3AR-01A	MUT	WT		Bpos/Tneg
TCGA-EM-A4FO-01A	MUT	WT		Bpos/Tneg
TCGA-ET-A2MZ-01A	MUT	WT		Bpos/Tneg
TCGA-DJ-A2PQ-01A	MUT	WT		Bpos/Tneg
TCGA-DJ-A2Q5-01A	MUT	WT		Bpos/Tneg
TCGA-EL-A3D1-01A	MUT	WT		Bpos/Tneg
TCGA-EL-A3T3-01A	MUT	WT		Bpos/Tneg
TCGA-EL-A3T8-01A	MUT	WT		Bpos/Tneg
TCGA-EL-A3TA-01A	MUT	WT		Bpos/Tneg
TCGA-EM-A2P0-01A	MUT	WT		Bpos/Tneg
TCGA-EM-A2P1-01A	MUT	WT		Bpos/Tneg
TCGA-EM-A3FM-01A	MUT	WT		Bpos/Tneg
TCGA-ET-A39M-01A	MUT	WT		Bpos/Tneg
TCGA-FE-A236-01A	MUT	WT		Bpos/Tneg
TCGA-FY-A3ON-01A	MUT	WT		Bpos/Tneg
TCGA-BJ-A0ZB-01A	MUT	WT		Bpos/Tneg
TCGA-BJ-A290-01A	MUT	WT		Bpos/Tneg
TCGA-BJ-A2NA-01A	MUT	WT		Bpos/Tneg
TCGA-BJ-A3PU-01A	MUT	WT		Bpos/Tneg
TCGA-BJ-A4O8-01A	MUT	WT		Bpos/Tneg
TCGA-DJ-A13U-01A	MUT	WT		Bpos/Tneg
TCGA-DJ-A1QQ-01A	MUT	WT		Bpos/Tneg
TCGA-DJ-A2PR-01A	MUT	WT		Bpos/Tneg
TCGA-DJ-A2PW-01A	MUT	WT		Bpos/Tneg
TCGA-DJ-A2PZ-01A	MUT	WT		Bpos/Tneg
TCGA-DJ-A3UO-01A	MUT	WT		Bpos/Tneg
TCGA-DJ-A3VB-01A	MUT	WT		Bpos/Tneg
TCGA-DJ-A3VJ-01A	MUT	WT		Bpos/Tneg
TCGA-E3-A3DY-01A	MUT	WT		Bpos/Tneg
TCGA-EL-A3CV-01A	MUT	WT		Bpos/Tneg
TCGA-EL-A3ZT-01A	MUT	WT		Bpos/Tneg
TCGA-EM-A1CU-01A	MUT	WT		Bpos/Tneg
TCGA-EM-A3FO-01A	MUT	WT		Bpos/Tneg
TCGA-ET-A3BS-01A	MUT	WT		Bpos/Tneg
TCGA-ET-A3BX-01A	MUT	WT		Bpos/Tneg
TCGA-FE-A231-01A	MUT	WT		Bpos/Tneg
TCGA-FY-A4B3-01A	MUT	WT		Bpos/Tneg
TCGA-MK-A4N6-01A	MUT	WT		Bpos/Tneg
TCGA-E3-A3E5-01A	MUT	WT		Bpos/Tneg
TCGA-BJ-A3EZ-01A	MUT	MUT	C228T	Bpos/Tpos
TCGA-EL-A3MX-01A	MUT	MUT	C228T	Bpos/Tpos
TCGA-EL-A4JZ-01A	MUT	MUT	C228T	Bpos/Tpos
TCGA-EL-A3CU-01A	MUT	MUT	C228T	Bpos/Tpos
TCGA-EL-A3GQ-01A	MUT	MUT	C228T	Bpos/Tpos
TCGA-DJ-A3UW-01A	MUT	MUT	C250T	Bpos/Tpos
TCGA-DJ-A1QI-01A	MUT	MUT	C250T	Bpos/Tpos
TCGA-DJ-A2QC-01A	MUT	MUT	C250T	Bpos/Tpos
TCGA-EM-A3O3-01A	MUT	MUT	C228T	Bpos/Tpos
TCGA-ET-A3BT-01A	MUT	MUT	C228T	Bpos/Tpos
TCGA-MK-A4N7-01A	MUT	MUT	C250T	Bpos/Tpos
TCGA-BJ-A0Z9-01A	MUT	MUT	C250T	Bpos/Tpos
TCGA-EL-A3CR-01A	MUT	MUT	C228T	Bpos/Tpos
TCGA-EL-A3GU-01A	MUT	MUT	C228T	Bpos/Tpos
TCGA-EM-A4FM-01A	MUT	MUT	C228T	Bpos/Tpos
TCGA-ET-A3BO-01A	MUT	MUT	C228T	Bpos/Tpos
TCGA-IM-A3U2-01A	MUT	MUT	C228T	Bpos/Tpos
TCGA-EL-A3H5-01A	MUT	MUT	C228T	Bpos/Tpos
TCGA-E8-A418-01A	MUT	MUT	C228T	Bpos/Tpos
TCGA-EL-A3CS-01A	MUT	MUT	C250T	Bpos/Tpos
TCGA-ET-A3DW-01A	MUT	MUT	C250T	Bpos/Tpos
TCGA-DJ-A1QO-01A	MUT	MUT	C228T	Bpos/Tpos
TCGA-EL-A3GP-01A	MUT	MUT	C228T	Bpos/Tpos
TCGA-EL-A3MY-01A	MUT	MUT	C228T	Bpos/Tpos
TCGA-EL-A3MZ-01A	MUT	MUT	C228T	Bpos/Tpos
TCGA-EM-A22O-01A	MUT	MUT	C228T	Bpos/Tpos
