# Supplementary material for: BRAFV600E/pTERT double mutated papillary thyroid cancers exhibit immune gene suppression
Source: Front Endocrinol (Lausanne). 2024 Dec 9;15:1440722. doi: 10.3389/fendo.2024.1440722 (PMC11663634; doi:10.3389/fendo.2024.1440722)
Supplement: Supplementary file 14 [file Table9.xlsx]

## Sheet: Supp Tab 9_TCGA_Samples
Supplementary Table 9
Gene	TCGA mut/wt vs wt/wt log2FC	p_value	BY.adj.P	Gene	TCGA mut/mut vs wt/wt log2FC	p_value	BY.adj.P	Gene	TCGA mut/mut vs mut/wt log2FC	p_value	BY.adj.P	Yellow highlight indicates critical p-value <0.05. Bold indicates BY.adj.P <0.05 Red indicates log2 Fold Change >0 Green indicates log2 Fold Change <0
ABCB1	-0.44	0.001	0.0174493	ABCB1	-0.9	0.011	0.323498	ABCB1	-0.46	0.195	1
ABCC4	-0.88	0	0	ABCC4	-0.73	0.048	1	ABCC4	0.16	0.575	1
ABCF1	-0.07	0.051	0.667436	ABCF1	-0.13	0.118	1	ABCF1	-0.05	0.51	1
ABL1	0.09	0.01	0.149565	ABL1	-0.05	0.509	1	ABL1	-0.14	0.046	1
ACVR1B	-0.33	0	0	ACVR1B	-0.34	0.008	0.250768	ACVR1B	-0.01	0.932	1
ACVRL1	-0.53	0	0	ACVRL1	-0.75	0	0	ACVRL1	-0.22	0.138	1
ADA	-0.22	0.032	0.435099	ADA	-0.08	0.722	1	ADA	0.15	0.5	1
ADIPOQ	0.14	0.704	1	ADIPOQ	1.06	0.063	1	ADIPOQ	0.92	0.107	1
ADIPOR2	-0.55	0	0	ADIPOR2	-0.71	0	0	ADIPOR2	-0.16	0.086	1
ADM2	-1.77	0	0	ADM2	-1.83	0	0	ADM2	-0.06	0.802	1
AEN	-0.39	0	0	AEN	-0.53	0	0	AEN	-0.14	0.298	1
AGTR1	-1.54	0	0	AGTR1	-1.77	0.001	0.0443626	AGTR1	-0.24	0.651	1
AHR	0.61	0	0	AHR	0.56	0.002	0.0811595	AHR	-0.06	0.663	1
AICDA	0.14	0.665	1	AICDA	-0.49	0.555	1	AICDA	-0.64	0.444	1
AIRE	-0.07	0.865	1	AIRE	-0.15	0.871	1	AIRE	-0.08	0.933	1
AKT3	0.44	0	0	AKT3	0.36	0.001	0.0443626	AKT3	-0.08	0.431	1
ALAS1	-0.4	0	0	ALAS1	-0.4	0.002	0.0811595	ALAS1	0	0.946	1
ANGPT1	-0.25	0.054	0.697972	ANGPT1	-0.74	0.026	0.673785	ANGPT1	-0.49	0.146	1
ANGPTL1	-0.89	0	0	ANGPTL1	-1.06	0	0	ANGPTL1	-0.17	0.483	1
ANXA6	-0.55	0	0	ANXA6	-0.61	0	0	ANXA6	-0.06	0.535	1
APOM	-0.51	0	0	APOM	-0.56	0.019	0.523479	APOM	-0.05	0.832	1
APP	-0.02	0.747	1	APP	-0.12	0.29	1	APP	-0.11	0.357	1
AR	-1.25	0	0	AR	-1.53	0.001	0.0443626	AR	-0.28	0.526	1
ARG1	-0.17	0.612	1	ARG1	-0.12	0.863	1	ARG1	0.05	0.948	1
ARG2	-0.08	0.495	1	ARG2	0.09	0.736	1	ARG2	0.16	0.468	1
ARHGDIB	-0.15	0.034	0.456366	ARHGDIB	-0.28	0.096	1	ARHGDIB	-0.13	0.301	1
ATG10	-0.35	0.001	0.0174493	ATG10	-0.35	0.131	1	ATG10	0	0.997	1
ATG12	-0.02	0.772	1	ATG12	0	0.99	1	ATG12	0.02	0.9	1
ATG16L1	0.13	0.024	0.331491	ATG16L1	0.05	0.675	1	ATG16L1	-0.08	0.515	1
ATG5	-0.01	0.908	1	ATG5	-0.07	0.474	1	ATG5	-0.06	0.507	1
ATG7	0.14	0.107	1	ATG7	0.15	0.404	1	ATG7	0.01	0.957	1
ATM	0.11	0.22	1	ATM	0.02	0.899	1	ATM	-0.09	0.652	1
AVPR1A	-1.54	0	0	AVPR1A	-1.78	0	0	AVPR1A	-0.24	0.509	1
AVPR2	-0.5	0.002	0.0335563	AVPR2	-0.63	0.1	1	AVPR2	-0.13	0.729	1
B2M	0.2	0.025	0.344394	B2M	0.14	0.498	1	B2M	-0.06	0.708	1
B3GAT1	0.53	0	0	B3GAT1	0.41	0.033	0.83052	B3GAT1	-0.12	0.445	1
BATF	0.03	0.867	1	BATF	0.07	0.839	1	BATF	0.04	0.87	1
BATF3	0.23	0.126	1	BATF3	0.47	0.106	1	BATF3	0.24	0.411	1
BAX	0.04	0.412	1	BAX	0.04	0.685	1	BAX	0	0.985	1
BCAP31	-0.17	0	0	BCAP31	-0.32	0	0	BCAP31	-0.15	0.052	1
BCL10	0.19	0.001	0.0174493	BCL10	0.21	0.076	1	BCL10	0.01	0.908	1
BCL2	-0.84	0	0	BCL2	-1.13	0	0	BCL2	-0.29	0.064	1
BCL2L11	0.03	0.568	1	BCL2L11	-0.07	0.572	1	BCL2L11	-0.11	0.4	1
BCL3	0.18	0.017	0.242483	BCL3	0.25	0.115	1	BCL3	0.07	0.613	1
BCL6	0.17	0.002	0.0335563	BCL6	0.17	0.168	1	BCL6	0	0.982	1
BDNF	0.71	0	0	BDNF	0.11	0.778	1	BDNF	-0.6	0.114	1
BID	0.58	0	0	BID	0.5	0.001	0.0443626	BID	-0.08	0.418	1
BLNK	0.28	0	0	BLNK	0.06	0.651	1	BLNK	-0.21	0.113	1
BMP2	-0.38	0	0	BMP2	-0.87	0.001	0.0443626	BMP2	-0.48	0.02	1
BMP4	0.74	0	0	BMP4	1.48	0	0	BMP4	0.74	0.012	1
BMP8A	-2.58	0	0	BMP8A	-2.91	0	0	BMP8A	-0.33	0.451	1
BMP8B	-0.64	0	0	BMP8B	-0.69	0.011	0.323498	BMP8B	-0.05	0.841	1
BRAF	0	0.976	1	BRAF	-0.1	0.514	1	BRAF	-0.1	0.505	1
BST1	-0.1	0.493	1	BST1	0.1	0.734	1	BST1	0.2	0.497	1
BST2	-0.39	0.001	0.0174493	BST2	-0.56	0.034	0.843521	BST2	-0.16	0.478	1
BTK	0.18	0.184	1	BTK	0.2	0.495	1	BTK	0.01	0.965	1
BTLA	-0.09	0.697	1	BTLA	-0.42	0.431	1	BTLA	-0.33	0.534	1
C14orf166	-0.08	0.032	0.435099	C14orf166	-0.02	0.818	1	C14orf166	0.06	0.428	1
C1QA	-0.03	0.793	1	C1QA	0.2	0.481	1	C1QA	0.23	0.316	1
C1QB	-0.02	0.857	1	C1QB	0.27	0.359	1	C1QB	0.3	0.232	1
C1QBP	-0.32	0	0	C1QBP	-0.23	0.011	0.323498	C1QBP	0.09	0.169	1
C1R	-0.02	0.893	1	C1R	0.23	0.452	1	C1R	0.25	0.327	1
C1S	0.04	0.798	1	C1S	0.52	0.141	1	C1S	0.48	0.093	1
C2	-0.06	0.672	1	C2	0.32	0.323	1	C2	0.38	0.125	1
C3	0.59	0	0	C3	0.58	0.117	1	C3	-0.01	0.958	1
C4BPA	-0.62	0.084	1	C4BPA	-0.73	0.389	1	C4BPA	-0.11	0.901	1
C5	0.18	0.213	1	C5	0.03	0.937	1	C5	-0.16	0.615	1
C6	-0.01	0.966	1	C6	0.25	0.714	1	C6	0.26	0.698	1
C7	0.12	0.497	1	C7	0.14	0.736	1	C7	0.02	0.962	1
C8A	-0.96	0.002	0.0335563	C8A	-1.17	0.146	1	C8A	-0.2	0.803	1
C8B	0.11	0.767	1	C8B	0.5	0.473	1	C8B	0.39	0.575	1
C8G	-0.47	0.005	0.0788372	C8G	-0.76	0.065	1	C8G	-0.29	0.483	1
C9	-0.06	0.892	1	C9	-0.02	0.982	1	C9	0.04	0.967	1
CALCA	1.38	0	0	CALCA	-0.55	0.381	1	CALCA	-1.93	0.006	0.805352
CALCRL	-0.43	0	0	CALCRL	-0.78	0	0	CALCRL	-0.35	0.056	1
CALR	-0.59	0	0	CALR	-0.8	0	0	CALR	-0.21	0.034	1
CAMP	-1.42	0	0	CAMP	-0.59	0.158	1	CAMP	0.84	0.006	0.805352
CANX	-0.21	0	0	CANX	-0.41	0	0	CANX	-0.2	0.021	1
CARD9	0.11	0.58	1	CARD9	0.22	0.567	1	CARD9	0.11	0.766	1
CASP1	-0.06	0.525	1	CASP1	0.11	0.587	1	CASP1	0.18	0.379	1
CASP10	-0.01	0.894	1	CASP10	-0.32	0.089	1	CASP10	-0.31	0.101	1
CASP2	0.03	0.676	1	CASP2	0.02	0.916	1	CASP2	-0.01	0.926	1
CASP3	0.1	0.067	0.835074	CASP3	0.11	0.291	1	CASP3	0.02	0.863	1
CASP8	0.03	0.727	1	CASP8	-0.03	0.872	1	CASP8	-0.06	0.745	1
CBLB	-0.42	0	0	CBLB	-0.38	0.058	1	CBLB	0.04	0.835	1
CCL11	0.27	0.455	1	CCL11	1.09	0.058	1	CCL11	0.82	0.145	1
CCL13	0.81	0	0	CCL13	1.03	0.003	0.117197	CCL13	0.22	0.362	1
CCL17	0.59	0.003	0.0483211	CCL17	1.91	0	0	CCL17	1.32	0	0
CCL19	-0.64	0.013	0.186957	CCL19	-0.93	0.11	1	CCL19	-0.29	0.548	1
CCL2	0.01	0.96	1	CCL2	0.07	0.81	1	CCL2	0.07	0.782	1
CCL20	1.07	0	0	CCL20	1.5	0	0	CCL20	0.43	0.176	1
CCL21	-0.58	0.033	0.446377	CCL21	-2.37	0	0	CCL21	-1.79	0.001	0.209392
CCL22	0.64	0	0	CCL22	1.18	0	0	CCL22	0.54	0.042	1
CCL24	0.55	0.011	0.161749	CCL24	0.86	0.023	0.614287	CCL24	0.3	0.43	1
CCL26	0.05	0.808	1	CCL26	0.21	0.606	1	CCL26	0.16	0.693	1
CCL7	0.85	0.001	0.0174493	CCL7	0.97	0.04	0.956126	CCL7	0.11	0.801	1
CCL8	0.03	0.817	1	CCL8	-0.07	0.818	1	CCL8	-0.1	0.732	1
CCND3	0.25	0	0	CCND3	0.03	0.762	1	CCND3	-0.21	0.006	0.805352
CCR1	0.42	0	0	CCR1	0.54	0.018	0.501203	CCR1	0.13	0.498	1
CCR10	-0.02	0.93	1	CCR10	0.1	0.816	1	CCR10	0.12	0.783	1
CCR2	0.24	0.09	1	CCR2	-0.02	0.955	1	CCR2	-0.26	0.354	1
CCR5	0.09	0.506	1	CCR5	-0.15	0.651	1	CCR5	-0.24	0.382	1
CCR6	0.16	0.676	1	CCR6	0.09	0.913	1	CCR6	-0.07	0.928	1
CCR7	-0.11	0.532	1	CCR7	-0.47	0.254	1	CCR7	-0.36	0.299	1
CCR8	0.41	0.104	1	CCR8	0.79	0.076	1	CCR8	0.38	0.377	1
CCRL2	-0.06	0.698	1	CCRL2	-0.01	0.968	1	CCRL2	0.05	0.884	1
CD14	-0.24	0.003	0.0483211	CD14	-0.16	0.395	1	CD14	0.08	0.584	1
CD160	-0.09	0.772	1	CD160	-0.33	0.641	1	CD160	-0.24	0.735	1
CD163	0.21	0.081	0.993016	CD163	0.42	0.136	1	CD163	0.21	0.326	1
CD164	-0.19	0	0	CD164	-0.26	0.008	0.250768	CD164	-0.07	0.342	1
CD19	-0.05	0.828	1	CD19	-1.06	0.064	1	CD19	-1.01	0.08	1
CD1A	0.78	0	0	CD1A	0.82	0.066	1	CD1A	0.04	0.913	1
CD1D	-0.32	0.004	0.0636449	CD1D	-0.5	0.053	1	CD1D	-0.18	0.492	1
CD2	-0.04	0.78	1	CD2	-0.29	0.416	1	CD2	-0.25	0.374	1
CD209	0.47	0.012	0.17401	CD209	0.3	0.412	1	CD209	-0.16	0.675	1
CD22	0.67	0	0	CD22	0.19	0.542	1	CD22	-0.48	0.07	1
CD244	-0.18	0.444	1	CD244	-0.37	0.477	1	CD244	-0.2	0.708	1
CD247	-0.19	0.217	1	CD247	-0.54	0.15	1	CD247	-0.35	0.299	1
CD27	-0.94	0	0	CD27	-1.16	0.001	0.0443626	CD27	-0.22	0.484	1
CD274	0.38	0	0	CD274	0.05	0.817	1	CD274	-0.33	0.077	1
CD276	0.44	0	0	CD276	0.53	0	0	CD276	0.09	0.259	1
CD28	0.12	0.541	1	CD28	0.04	0.921	1	CD28	-0.08	0.85	1
CD34	-0.42	0	0	CD34	-0.62	0	0	CD34	-0.19	0.225	1
CD36	-1.5	0	0	CD36	-1.4	0	0	CD36	0.11	0.708	1
CD3D	-0.22	0.183	1	CD3D	-0.62	0.111	1	CD3D	-0.4	0.198	1
CD3E	-0.15	0.358	1	CD3E	-0.41	0.269	1	CD3E	-0.26	0.375	1
CD3EAP	0.12	0.338	1	CD3EAP	0.13	0.616	1	CD3EAP	0.01	0.97	1
CD4	0.07	0.456	1	CD4	0.19	0.41	1	CD4	0.11	0.534	1
CD40	0.17	0.04	0.530105	CD40	-0.01	0.942	1	CD40	-0.18	0.173	1
CD40LG	0.1	0.59	1	CD40LG	-0.07	0.86	1	CD40LG	-0.17	0.663	1
CD44	0.16	0.018	0.255356	CD44	0	0.995	1	CD44	-0.16	0.152	1
CD46	0.06	0.128	1	CD46	0.06	0.481	1	CD46	0	0.983	1
CD48	-0.05	0.727	1	CD48	-0.36	0.305	1	CD48	-0.31	0.306	1
CD5	0.02	0.906	1	CD5	-0.19	0.6	1	CD5	-0.21	0.496	1
CD53	0.16	0.228	1	CD53	0.17	0.567	1	CD53	0.01	0.955	1
CD55	1.32	0	0	CD55	0.9	0.002	0.0811595	CD55	-0.42	0.088	1
CD58	0.25	0	0	CD58	0.4	0.001	0.0443626	CD58	0.15	0.117	1
CD59	0.28	0	0	CD59	0.21	0.064	1	CD59	-0.08	0.311	1
CD6	-0.23	0.155	1	CD6	-0.49	0.199	1	CD6	-0.26	0.428	1
CD7	-0.33	0.04	0.530105	CD7	-0.52	0.177	1	CD7	-0.19	0.529	1
CD70	0.94	0	0	CD70	0.5	0.171	1	CD70	-0.43	0.272	1
CD74	-0.03	0.812	1	CD74	0.28	0.303	1	CD74	0.31	0.112	1
CD79A	-0.13	0.628	1	CD79A	-0.51	0.369	1	CD79A	-0.38	0.479	1
CD79B	-0.16	0.338	1	CD79B	-0.89	0.014	0.400476	CD79B	-0.73	0.05	1
CD80	0.25	0.301	1	CD80	0.48	0.286	1	CD80	0.24	0.596	1
CD81	-0.05	0.145	1	CD81	-0.29	0	0	CD81	-0.24	0.002	0.36102
CD82	0.51	0	0	CD82	0.19	0.163	1	CD82	-0.32	0.008	0.930629
CD83	-0.15	0.034	0.456366	CD83	-0.18	0.298	1	CD83	-0.03	0.806	1
CD86	0.19	0.104	1	CD86	0.44	0.07	1	CD86	0.26	0.192	1
CD8A	-0.37	0.008	0.122094	CD8A	-0.82	0.014	0.400476	CD8A	-0.44	0.128	1
CD8B	-0.49	0.007	0.109058	CD8B	-1.34	0.004	0.140531	CD8B	-0.84	0.025	1
CD9	0.22	0	0	CD9	-0.08	0.424	1	CD9	-0.3	0	0
CD96	-0.09	0.439	1	CD96	-0.37	0.208	1	CD96	-0.28	0.326	1
CD97	0.2	0.014	0.200238	CD97	-0.05	0.782	1	CD97	-0.25	0.092	1
CD99	-0.22	0	0	CD99	-0.02	0.901	1	CD99	0.2	0.118	1
CDH5	-0.46	0	0	CDH5	-0.71	0	0	CDH5	-0.24	0.074	1
CDKN1A	0.11	0.173	1	CDKN1A	-0.14	0.39	1	CDKN1A	-0.26	0.147	1
CEACAM1	0.37	0.013	0.186957	CEACAM1	0.57	0.043	1	CEACAM1	0.2	0.496	1
CEACAM6	0.9	0	0	CEACAM6	1.41	0.002	0.0811595	CEACAM6	0.51	0.178	1
CEACAM8	0.37	0.336	1	CEACAM8	0.38	0.623	1	CEACAM8	0.01	0.992	1
CEBPB	-0.08	0.141	1	CEBPB	0.15	0.237	1	CEBPB	0.22	0.023	1
CETP	-1.02	0	0	CETP	-1.42	0	0	CETP	-0.4	0.184	1
CFB	0.2	0.127	1	CFB	0.15	0.645	1	CFB	-0.05	0.817	1
CFD	-0.22	0.058	0.744161	CFD	-0.18	0.475	1	CFD	0.05	0.852	1
CFH	0.54	0	0	CFH	0.45	0.102	1	CFH	-0.1	0.62	1
CFI	0.42	0	0	CFI	0.57	0.013	0.375979	CFI	0.15	0.241	1
CFP	-0.07	0.723	1	CFP	-0.3	0.476	1	CFP	-0.24	0.578	1
CHGB	-1.35	0	0	CHGB	-1.14	0.058	1	CHGB	0.22	0.617	1
CHIT1	1.04	0	0	CHIT1	0.49	0.205	1	CHIT1	-0.55	0.129	1
CHUK	-0.02	0.785	1	CHUK	-0.02	0.917	1	CHUK	0	0.98	1
CIITA	0.17	0.162	1	CIITA	0.24	0.338	1	CIITA	0.07	0.749	1
CISH	-0.19	0.011	0.161749	CISH	-0.08	0.646	1	CISH	0.11	0.443	1
CKLF	0.2	0.009	0.135773	CKLF	0.56	0.002	0.0811595	CKLF	0.36	0.012	1
CLCF1	0.37	0	0	CLCF1	-0.09	0.68	1	CLCF1	-0.45	0.002	0.36102
CLDN4	0.43	0	0	CLDN4	0.25	0.134	1	CLDN4	-0.18	0.054	1
CLEC4A	0.34	0.001	0.0174493	CLEC4A	0.52	0.007	0.223436	CLEC4A	0.17	0.353	1
CLEC4E	-0.53	0.001	0.0174493	CLEC4E	-0.35	0.324	1	CLEC4E	0.17	0.616	1
CLEC5A	0.54	0	0	CLEC5A	0.97	0	0	CLEC5A	0.43	0.049	1
CLEC6A	0.1	0.781	1	CLEC6A	0.24	0.75	1	CLEC6A	0.13	0.858	1
CLEC7A	0.08	0.449	1	CLEC7A	0.33	0.159	1	CLEC7A	0.24	0.258	1
CLU	0.53	0	0	CLU	0.39	0.185	1	CLU	-0.14	0.375	1
CMKLR1	0.12	0.249	1	CMKLR1	0.13	0.581	1	CMKLR1	0.01	0.98	1
CMTM8	0.23	0	0	CMTM8	0.32	0.005	0.166713	CMTM8	0.1	0.25	1
CNTFR	-2.97	0	0	CNTFR	-3.33	0	0	CNTFR	-0.36	0.497	1
CR1	0.26	0.412	1	CR1	0.07	0.918	1	CR1	-0.19	0.778	1
CR2	0.35	0.199	1	CR2	-0.76	0.174	1	CR2	-1.11	0.073	1
CRABP1	-2.07	0	0	CRABP1	-3.73	0	0	CRABP1	-1.65	0	0
CRABP2	0.11	0.396	1	CRABP2	1.27	0	0	CRABP2	1.16	0	0
CRADD	-0.33	0.001	0.0174493	CRADD	-0.5	0.028	0.714996	CRADD	-0.17	0.458	1
CRLF1	0.54	0.008	0.122094	CRLF1	-0.08	0.866	1	CRLF1	-0.62	0.091	1
CSF1	0.32	0	0	CSF1	0.3	0.071	1	CSF1	-0.02	0.869	1
CSF1R	0.16	0.097	1	CSF1R	0.24	0.259	1	CSF1R	0.09	0.606	1
CSF2	0.55	0	0	CSF2	1.07	0.001	0.0443626	CSF2	0.51	0.013	1
CSF2RB	0.27	0.035	0.468587	CSF2RB	0.25	0.36	1	CSF2RB	-0.02	0.938	1
CSF3R	-0.17	0.279	1	CSF3R	-0.19	0.576	1	CSF3R	-0.02	0.953	1
CTF1	0.27	0	0	CTF1	0.11	0.441	1	CTF1	-0.16	0.105	1
CTLA4	-0.01	0.97	1	CTLA4	0.18	0.612	1	CTLA4	0.18	0.535	1
CTNNB1	0.3	0	0	CTNNB1	0.21	0.087	1	CTNNB1	-0.09	0.31	1
CTSC	0.53	0	0	CTSC	0.68	0.007	0.223436	CTSC	0.15	0.4	1
CTSG	0.18	0.445	1	CTSG	0.26	0.581	1	CTSG	0.08	0.872	1
CTSS	0.39	0	0	CTSS	0.52	0.011	0.323498	CTSS	0.13	0.366	1
CUL9	0.03	0.664	1	CUL9	-0.07	0.64	1	CUL9	-0.11	0.503	1
CX3CL1	0.09	0.172	1	CX3CL1	-0.11	0.47	1	CX3CL1	-0.2	0.134	1
CX3CR1	0	0.989	1	CX3CR1	-0.25	0.293	1	CX3CR1	-0.25	0.285	1
CXCL1	0.04	0.814	1	CXCL1	1.01	0.009	0.277136	CXCL1	0.96	0.001	0.209392
CXCL10	-0.17	0.347	1	CXCL10	-0.56	0.172	1	CXCL10	-0.39	0.279	1
CXCL11	-0.3	0.136	1	CXCL11	-0.95	0.043	1	CXCL11	-0.65	0.122	1
CXCL12	-0.09	0.423	1	CXCL12	0.23	0.329	1	CXCL12	0.32	0.139	1
CXCL13	-0.3	0.253	1	CXCL13	-0.76	0.184	1	CXCL13	-0.46	0.387	1
CXCL14	0.77	0.001	0.0174493	CXCL14	2.13	0	0	CXCL14	1.36	0.002	0.36102
CXCL16	0.39	0	0	CXCL16	0.42	0.004	0.140531	CXCL16	0.02	0.813	1
CXCL17	0.83	0	0	CXCL17	0.71	0.097	1	CXCL17	-0.12	0.637	1
CXCL2	0.33	0.058	0.744161	CXCL2	-0.06	0.889	1	CXCL2	-0.39	0.225	1
CXCL9	-0.46	0.032	0.435099	CXCL9	-0.97	0.044	1	CXCL9	-0.51	0.223	1
CXCR1	-0.31	0.37	1	CXCR1	0.06	0.927	1	CXCR1	0.38	0.587	1
CXCR2	0.11	0.702	1	CXCR2	0.11	0.855	1	CXCR2	0	0.999	1
CXCR3	-0.16	0.247	1	CXCR3	-0.27	0.404	1	CXCR3	-0.1	0.711	1
CXCR4	-0.3	0.012	0.17401	CXCR4	-0.2	0.457	1	CXCR4	0.1	0.656	1
CXCR6	-0.18	0.236	1	CXCR6	-0.52	0.17	1	CXCR6	-0.34	0.289	1
CYBB	0.4	0.001	0.0174493	CYBB	0.43	0.117	1	CYBB	0.03	0.881	1
CYR61	-0.7	0	0	CYR61	-0.97	0.001	0.0443626	CYR61	-0.27	0.226	1
CYSLTR2	0.79	0	0	CYSLTR2	0.44	0.185	1	CYSLTR2	-0.36	0.109	1
DEFB1	-1.89	0	0	DEFB1	-1.05	0.036	0.868444	DEFB1	0.84	0.013	1
DEFB4A	0	0.993	1	DEFB4A	-0.03	0.973	1	DEFB4A	-0.03	0.976	1
DPP4	0.67	0	0	DPP4	0.41	0.246	1	DPP4	-0.27	0.103	1
DUOX2	-0.68	0	0	DUOX2	-1.17	0	0	DUOX2	-0.48	0.032	1
DUSP4	0.37	0	0	DUSP4	0.35	0.122	1	DUSP4	-0.02	0.886	1
EBI3	0.7	0	0	EBI3	0.95	0	0	EBI3	0.25	0.161	1
EDN3	-1.17	0	0	EDN3	-1.97	0	0	EDN3	-0.8	0.122	1
EDNRB	-0.87	0	0	EDNRB	-0.97	0	0	EDNRB	-0.1	0.648	1
EEF1G	-0.19	0.421	1	EEF1G	-0.06	0.9	1	EEF1G	0.13	0.794	1
EGF	-1	0	0	EGF	-0.18	0.68	1	EGF	0.81	0.073	1
EGFR	0.66	0	0	EGFR	0.45	0.003	0.117197	EGFR	-0.21	0.134	1
EGR1	-0.51	0	0	EGR1	-0.97	0	0	EGR1	-0.46	0.029	1
EGR2	-0.37	0.011	0.161749	EGR2	-0.74	0.034	0.843521	EGR2	-0.37	0.164	1
ENG	-0.41	0	0	ENG	-0.5	0.006	0.196305	ENG	-0.09	0.57	1
ENTPD1	0.41	0	0	ENTPD1	0.13	0.525	1	ENTPD1	-0.29	0.068	1
EOMES	-0.19	0.343	1	EOMES	-0.56	0.261	1	EOMES	-0.36	0.466	1
ERAP2	0.41	0.002	0.0335563	ERAP2	-0.22	0.432	1	ERAP2	-0.64	0.021	1
EREG	1.06	0	0	EREG	2.67	0	0	EREG	1.62	0	0
ESR1	0.43	0.011	0.161749	ESR1	0.19	0.621	1	ESR1	-0.24	0.46	1
ESRRA	-0.55	0	0	ESRRA	-0.44	0.006	0.196305	ESRRA	0.11	0.277	1
ESRRG	-0.63	0.001	0.0174493	ESRRG	-0.99	0.035	0.856157	ESRRG	-0.36	0.454	1
ETS1	0	0.949	1	ETS1	-0.23	0.143	1	ETS1	-0.23	0.091	1
F2RL1	0.39	0	0	F2RL1	0.12	0.508	1	F2RL1	-0.28	0.083	1
FABP4	-1.93	0	0	FABP4	-0.51	0.266	1	FABP4	1.42	0	0
FADD	0.21	0	0	FADD	0.11	0.352	1	FADD	-0.1	0.426	1
FAS	0.38	0	0	FAS	0.22	0.179	1	FAS	-0.16	0.209	1
FCAR	0.09	0.817	1	FCAR	0.07	0.935	1	FCAR	-0.02	0.977	1
FCER1A	0.56	0	0	FCER1A	0.65	0.071	1	FCER1A	0.09	0.748	1
FCER1G	0.02	0.877	1	FCER1G	1.64	0	0	FCER1G	1.62	0	0
FCGR2A	0.29	0.003	0.0483211	FCGR2A	0.78	0	0	FCGR2A	0.49	0.005	0.747827
FCGR2B	0.22	0.164	1	FCGR2B	0.39	0.202	1	FCGR2B	0.17	0.572	1
FCGRT	-0.29	0	0	FCGRT	-0.53	0	0	FCGRT	-0.24	0.031	1
FGF11	-0.71	0.023	0.320213	FGF11	-0.61	0.379	1	FGF11	0.1	0.89	1
FGF12	-1.62	0	0	FGF12	-1.99	0	0	FGF12	-0.36	0.489	1
FGF17	-0.78	0.001	0.0174493	FGF17	-1.01	0.084	1	FGF17	-0.22	0.709	1
FGF2	0.49	0	0	FGF2	0.29	0.182	1	FGF2	-0.2	0.359	1
FGF7	-1.07	0	0	FGF7	-0.57	0.201	1	FGF7	0.49	0.14	1
FGF9	0.37	0.173	1	FGF9	0.2	0.724	1	FGF9	-0.17	0.764	1
FGFR3	0.38	0.008	0.122094	FGFR3	0.78	0.009	0.277136	FGFR3	0.4	0.177	1
FKBP5	-0.03	0.786	1	FKBP5	-0.06	0.805	1	FKBP5	-0.03	0.863	1
FLT1	-0.67	0	0	FLT1	-0.88	0	0	FLT1	-0.21	0.263	1
FLT4	-0.67	0	0	FLT4	-1.15	0	0	FLT4	-0.48	0.024	1
FN1	1.4	0	0	FN1	1.69	0	0	FN1	0.29	0.157	1
FOS	-0.57	0	0	FOS	-1.01	0.001	0.0443626	FOS	-0.43	0.131	1
FOXP3	0.35	0.007	0.109058	FOXP3	0.77	0.002	0.0811595	FOXP3	0.42	0.054	1
FYN	0.35	0	0	FYN	0.39	0.002	0.0811595	FYN	0.04	0.658	1
G6PD	-0.35	0	0	G6PD	-0.2	0.196	1	G6PD	0.15	0.051	1
GAPDH	-0.28	0	0	GAPDH	0.01	0.907	1	GAPDH	0.29	0	0
GATA3	0.58	0	0	GATA3	0.23	0.231	1	GATA3	-0.35	0.067	1
GBP1	-0.43	0	0	GBP1	-0.76	0.004	0.140531	GBP1	-0.33	0.105	1
GBP5	-0.19	0.265	1	GBP5	-0.54	0.183	1	GBP5	-0.35	0.316	1
GDF15	0.6	0	0	GDF15	0.52	0.112	1	GDF15	-0.08	0.738	1
GFI1	-0.1	0.616	1	GFI1	-0.26	0.564	1	GFI1	-0.16	0.725	1
GHR	-0.55	0.003	0.0483211	GHR	-0.63	0.141	1	GHR	-0.08	0.848	1
GLP1R	0.63	0.002	0.0335563	GLP1R	0.3	0.445	1	GLP1R	-0.32	0.462	1
GNAI1	-0.96	0	0	GNAI1	-1.07	0	0	GNAI1	-0.11	0.516	1
GNLY	0.67	0	0	GNLY	1.81	0	0	GNLY	1.15	0	0
GPI	-0.23	0	0	GPI	0.01	0.962	1	GPI	0.24	0	0
GPR183	0.04	0.728	1	GPR183	-0.01	0.961	1	GPR183	-0.06	0.805	1
GUSB	-0.04	0.166	1	GUSB	-0.11	0.108	1	GUSB	-0.07	0.277	1
GZMA	-0.26	0.098	1	GZMA	-0.6	0.089	1	GZMA	-0.34	0.251	1
GZMB	-0.31	0.052	0.675457	GZMB	-0.69	0.065	1	GZMB	-0.37	0.275	1
GZMK	-0.27	0.165	1	GZMK	-0.62	0.157	1	GZMK	-0.35	0.366	1
HAMP	-0.23	0.344	1	HAMP	-0.21	0.678	1	HAMP	0.01	0.982	1
HAVCR2	0.2	0.071	0.878653	HAVCR2	0.46	0.065	1	HAVCR2	0.26	0.184	1
HFE	-0.08	0.297	1	HFE	-0.14	0.406	1	HFE	-0.06	0.726	1
HLA_A	0.16	0.068	0.845524	HLA_A	0.09	0.644	1	HLA_A	-0.06	0.671	1
HLA_B	0.28	0.004	0.0636449	HLA_B	0.27	0.227	1	HLA_B	-0.01	0.973	1
HLA_C	0.16	0.06	0.758665	HLA_C	0.14	0.489	1	HLA_C	-0.02	0.887	1
HLA_DMA	0	0.968	1	HLA_DMA	0.19	0.43	1	HLA_DMA	0.2	0.319	1
HLA_DMB	-0.05	0.466	1	HLA_DMB	-0.13	0.401	1	HLA_DMB	-0.08	0.507	1
HLA_DOB	0.06	0.673	1	HLA_DOB	0.07	0.844	1	HLA_DOB	0	0.992	1
HLA_DPA1	-0.02	0.892	1	HLA_DPA1	0.07	0.827	1	HLA_DPA1	0.09	0.71	1
HLA_DPB1	-0.04	0.757	1	HLA_DPB1	0.07	0.817	1	HLA_DPB1	0.11	0.618	1
HLA_DQA1	0.27	0.065	0.81208	HLA_DQA1	0.47	0.159	1	HLA_DQA1	0.2	0.42	1
HLA_DQA2	0.33	0.06	0.758665	HLA_DQA2	0.46	0.228	1	HLA_DQA2	0.13	0.707	1
HLA_DQB1	0	0.977	1	HLA_DQB1	0.47	0.136	1	HLA_DQB1	0.47	0.036	1
HLA_DRA	0.17	0.199	1	HLA_DRA	0.41	0.178	1	HLA_DRA	0.24	0.262	1
HLA_DRB1	0.09	0.495	1	HLA_DRB1	0.37	0.214	1	HLA_DRB1	0.28	0.189	1
HLA_G	1.43	0	0	HLA_G	0.26	0.455	1	HLA_G	-1.17	0.001	0.209392
HLA_H	0.31	0	0	HLA_H	0.07	0.732	1	HLA_H	-0.24	0.132	1
HPRT1	-0.03	0.352	1	HPRT1	0.06	0.354	1	HPRT1	0.1	0.167	1
HRAS	-0.2	0.001	0.0174493	HRAS	-0.22	0.092	1	HRAS	-0.02	0.857	1
HSPA5	-0.51	0	0	HSPA5	-0.87	0	0	HSPA5	-0.36	0.004	0.654349
ICAM1	0.8	0	0	ICAM1	0.61	0.018	0.501203	ICAM1	-0.19	0.172	1
ICAM2	-0.15	0.049	0.644484	ICAM2	-0.27	0.111	1	ICAM2	-0.12	0.483	1
ICAM3	0.09	0.628	1	ICAM3	-0.22	0.593	1	ICAM3	-0.31	0.437	1
ICAM5	0.72	0	0	ICAM5	0.22	0.449	1	ICAM5	-0.51	0.003	0.523479
ICOS	0.06	0.745	1	ICOS	0	0.996	1	ICOS	-0.06	0.882	1
ICOSLG	0.07	0.824	1	ICOSLG	-0.07	0.911	1	ICOSLG	-0.14	0.83	1
IDO1	-0.63	0	0	IDO1	-0.92	0.025	0.654349	IDO1	-0.29	0.409	1
IFI16	0.22	0.002	0.0335563	IFI16	0.47	0.004	0.140531	IFI16	0.24	0.06	1
IFI35	-0.05	0.485	1	IFI35	-0.18	0.213	1	IFI35	-0.13	0.366	1
IFIH1	0.28	0	0	IFIH1	0.18	0.152	1	IFIH1	-0.1	0.429	1
IFIT2	0.65	0	0	IFIT2	0.61	0.001	0.0443626	IFIT2	-0.04	0.822	1
IFITM1	-0.16	0.081	0.993016	IFITM1	-0.34	0.111	1	IFITM1	-0.18	0.308	1
IFNAR1	0.2	0	0	IFNAR1	0.03	0.708	1	IFNAR1	-0.17	0.023	1
IFNAR2	0.38	0	0	IFNAR2	0.22	0.177	1	IFNAR2	-0.16	0.335	1
IFNB1	0.11	0.783	1	IFNB1	0.14	0.867	1	IFNB1	0.03	0.973	1
IFNG	-0.2	0.372	1	IFNG	-0.67	0.242	1	IFNG	-0.47	0.418	1
IFNGR1	0.19	0	0	IFNGR1	0.18	0.064	1	IFNGR1	-0.01	0.842	1
IGF1	-1.1	0	0	IGF1	-1	0.086	1	IGF1	0.1	0.866	1
IGF1R	0.58	0	0	IGF1R	0.27	0.024	0.631331	IGF1R	-0.31	0.007	0.872465
IGF2	-3.38	0	0	IGF2	-3.11	0	0	IGF2	0.27	0.343	1
IGF2R	0.44	0	0	IGF2R	0.36	0.004	0.140531	IGF2R	-0.09	0.422	1
IKBKAP	0.01	0.91	1	IKBKAP	-0.24	0.046	1	IKBKAP	-0.24	0.041	1
IKBKB	-0.08	0.229	1	IKBKB	-0.29	0.052	1	IKBKB	-0.21	0.159	1
IKZF1	0.09	0.566	1	IKZF1	-0.1	0.769	1	IKZF1	-0.19	0.551	1
IKZF2	0.37	0	0	IKZF2	0.09	0.595	1	IKZF2	-0.28	0.072	1
IKZF3	0.55	0	0	IKZF3	0.56	0.02	0.545291	IKZF3	0.01	0.955	1
IL10	0.08	0.773	1	IL10	0.41	0.423	1	IL10	0.33	0.514	1
IL10RA	-0.05	0.675	1	IL10RA	-0.15	0.558	1	IL10RA	-0.1	0.656	1
IL11RA	-0.52	0	0	IL11RA	-1.01	0	0	IL11RA	-0.49	0.002	0.36102
IL12A	-0.58	0.058	0.744161	IL12A	-0.47	0.485	1	IL12A	0.11	0.867	1
IL12B	-0.11	0.758	1	IL12B	-0.21	0.793	1	IL12B	-0.1	0.903	1
IL12RB1	-0.01	0.948	1	IL12RB1	-0.11	0.765	1	IL12RB1	-0.1	0.788	1
IL13	-0.01	0.981	1	IL13	-0.01	0.991	1	IL13	0	1	1
IL13RA1	0.33	0	0	IL13RA1	0.23	0.01	0.304348	IL13RA1	-0.1	0.113	1
IL15	-0.05	0.615	1	IL15	-0.21	0.334	1	IL15	-0.16	0.46	1
IL16	-0.1	0.499	1	IL16	-0.42	0.216	1	IL16	-0.32	0.337	1
IL17A	0.01	0.987	1	IL17A	-0.04	0.962	1	IL17A	-0.05	0.956	1
IL17B	-0.17	0.634	1	IL17B	-0.06	0.938	1	IL17B	0.11	0.88	1
IL17D	-0.32	0.059	0.751466	IL17D	-0.42	0.27	1	IL17D	-0.1	0.79	1
IL17F	-0.05	0.912	1	IL17F	-0.09	0.92	1	IL17F	-0.05	0.961	1
IL17RD	0.78	0	0	IL17RD	0.83	0	0	IL17RD	0.05	0.808	1
IL18	0.11	0.354	1	IL18	0.27	0.293	1	IL18	0.16	0.473	1
IL18R1	0.71	0	0	IL18R1	0.63	0.011	0.323498	IL18R1	-0.08	0.754	1
IL18RAP	-0.05	0.857	1	IL18RAP	-0.04	0.943	1	IL18RAP	0.01	0.989	1
IL19	-0.39	0.31	1	IL19	-0.2	0.801	1	IL19	0.19	0.818	1
IL1A	0.24	0.406	1	IL1A	0.52	0.347	1	IL1A	0.27	0.615	1
IL1B	0.04	0.801	1	IL1B	0.1	0.744	1	IL1B	0.06	0.816	1
IL1R1	0.24	0	0	IL1R1	0.18	0.183	1	IL1R1	-0.05	0.645	1
IL1R2	0.42	0.019	0.268814	IL1R2	-0.21	0.59	1	IL1R2	-0.63	0.134	1
IL1RAP	0.99	0	0	IL1RAP	0.99	0	0	IL1RAP	0	0.99	1
IL1RL1	1.55	0	0	IL1RL1	-0.06	0.905	1	IL1RL1	-1.61	0	0
IL1RL2	0.3	0	0	IL1RL2	-0.03	0.875	1	IL1RL2	-0.33	0.056	1
IL1RN	0.86	0	0	IL1RN	1.09	0	0	IL1RN	0.23	0.314	1
IL2	0	0.998	1	IL2	0.05	0.949	1	IL2	0.05	0.95	1
IL20	-0.05	0.913	1	IL20	-0.06	0.946	1	IL20	-0.02	0.987	1
IL21	-0.1	0.792	1	IL21	-0.23	0.788	1	IL21	-0.13	0.881	1
IL21R	0.03	0.873	1	IL21R	-0.19	0.61	1	IL21R	-0.22	0.542	1
IL22	-0.01	0.977	1	IL22	-0.01	0.994	1	IL22	0.01	0.995	1
IL22RA1	-1.01	0	0	IL22RA1	-1.16	0.001	0.0443626	IL22RA1	-0.15	0.599	1
IL22RA2	0.39	0.177	1	IL22RA2	0.43	0.45	1	IL22RA2	0.04	0.943	1
IL23A	0.56	0	0	IL23A	0.62	0.006	0.196305	IL23A	0.06	0.771	1
IL23R	0.04	0.917	1	IL23R	0.01	0.992	1	IL23R	-0.04	0.969	1
IL26	0.05	0.902	1	IL26	-0.16	0.853	1	IL26	-0.21	0.81	1
IL27	-0.02	0.949	1	IL27	0.05	0.951	1	IL27	0.07	0.926	1
IL2RA	0.26	0.07	0.86833	IL2RA	0.45	0.129	1	IL2RA	0.18	0.494	1
IL2RB	0.18	0.165	1	IL2RB	-0.16	0.603	1	IL2RB	-0.35	0.147	1
IL2RG	-0.03	0.833	1	IL2RG	-0.15	0.677	1	IL2RG	-0.12	0.674	1
IL3	0.06	0.893	1	IL3	0.08	0.928	1	IL3	0.02	0.979	1
IL32	-0.16	0.216	1	IL32	-0.11	0.688	1	IL32	0.05	0.848	1
IL4	-0.24	0.459	1	IL4	-0.21	0.766	1	IL4	0.03	0.963	1
IL4R	0.34	0	0	IL4R	0.34	0.016	0.452739	IL4R	-0.01	0.927	1
IL5	0.02	0.964	1	IL5	-0.05	0.952	1	IL5	-0.07	0.935	1
IL6	0.24	0.235	1	IL6	0.71	0.098	1	IL6	0.47	0.242	1
IL6R	0.21	0.063	0.790868	IL6R	-0.08	0.767	1	IL6R	-0.29	0.242	1
IL6ST	0.2	0	0	IL6ST	0.06	0.517	1	IL6ST	-0.14	0.154	1
IL7	0.05	0.809	1	IL7	0.05	0.891	1	IL7	0.01	0.983	1
IL7R	0.09	0.572	1	IL7R	0.17	0.646	1	IL7R	0.08	0.786	1
IL8	0.3	0.059	0.751466	IL8	0.88	0.019	0.523479	IL8	0.57	0.032	1
IL9	0.01	0.977	1	IL9	0.39	0.642	1	IL9	0.38	0.653	1
ILF3	0.07	0.022	0.307929	ILF3	0.02	0.721	1	ILF3	-0.04	0.465	1
INHBB	0.75	0	0	INHBB	-0.05	0.843	1	INHBB	-0.8	0	0
IRAK1	-0.35	0	0	IRAK1	-0.32	0.022	0.593636	IRAK1	0.03	0.81	1
IRAK2	0.38	0	0	IRAK2	0.29	0.078	1	IRAK2	-0.09	0.52	1
IRAK3	-0.09	0.573	1	IRAK3	-0.05	0.889	1	IRAK3	0.04	0.898	1
IRAK4	-0.02	0.724	1	IRAK4	-0.15	0.286	1	IRAK4	-0.13	0.365	1
IRF1	0.11	0.226	1	IRF1	-0.18	0.376	1	IRF1	-0.3	0.112	1
IRF3	0.01	0.874	1	IRF3	-0.04	0.722	1	IRF3	-0.05	0.646	1
IRF4	-0.07	0.68	1	IRF4	-0.09	0.818	1	IRF4	-0.02	0.964	1
IRF5	0.41	0	0	IRF5	0.38	0.013	0.375979	IRF5	-0.03	0.825	1
IRF7	-0.04	0.549	1	IRF7	-0.07	0.636	1	IRF7	-0.03	0.844	1
IRF8	0.11	0.478	1	IRF8	-0.21	0.521	1	IRF8	-0.32	0.288	1
IRGM	0.02	0.951	1	IRGM	-0.05	0.95	1	IRGM	-0.08	0.927	1
ITGA2B	-0.37	0.06	0.758665	ITGA2B	-0.58	0.211	1	ITGA2B	-0.21	0.651	1
ITGA4	0.31	0.04	0.530105	ITGA4	0.44	0.113	1	ITGA4	0.13	0.675	1
ITGA5	-0.18	0.003	0.0483211	ITGA5	0.09	0.5	1	ITGA5	0.28	0.032	1
ITGA6	-0.07	0.211	1	ITGA6	-0.2	0.145	1	ITGA6	-0.13	0.265	1
ITGAE	-0.36	0.001	0.0174493	ITGAE	-0.43	0.08	1	ITGAE	-0.07	0.772	1
ITGAL	-0.1	0.477	1	ITGAL	-0.31	0.352	1	ITGAL	-0.2	0.486	1
ITGAM	0.42	0	0	ITGAM	0.63	0.004	0.140531	ITGAM	0.22	0.253	1
ITGAX	0.27	0.023	0.320213	ITGAX	0.65	0.011	0.323498	ITGAX	0.38	0.076	1
ITGB1	0.31	0	0	ITGB1	0.26	0.053	1	ITGB1	-0.05	0.715	1
ITGB2	0.35	0.003	0.0483211	ITGB2	0.33	0.233	1	ITGB2	-0.02	0.921	1
ITLN1	-0.13	0.642	1	ITLN1	0.13	0.814	1	ITLN1	0.26	0.64	1
ITLN2	-0.44	0.261	1	ITLN2	-0.48	0.583	1	ITLN2	-0.05	0.96	1
JAK1	0.31	0	0	JAK1	0.23	0.007	0.223436	JAK1	-0.08	0.282	1
JAK2	0.03	0.782	1	JAK2	0.06	0.78	1	JAK2	0.03	0.883	1
JAK3	0.4	0	0	JAK3	0.36	0.142	1	JAK3	-0.05	0.781	1
JUN	-0.68	0	0	JUN	-0.93	0	0	JUN	-0.25	0.189	1
KCNJ2	0.2	0.143	1	KCNJ2	0.54	0.103	1	KCNJ2	0.34	0.136	1
KDR	-0.7	0	0	KDR	-1.27	0	0	KDR	-0.57	0.004	0.654349
KIR3DL1	-0.14	0.722	1	KIR3DL1	-0.29	0.752	1	KIR3DL1	-0.14	0.875	1
KIR3DL2	-0.13	0.748	1	KIR3DL2	-0.17	0.847	1	KIR3DL2	-0.04	0.964	1
KIR3DL3	-0.03	0.938	1	KIR3DL3	-0.05	0.958	1	KIR3DL3	-0.01	0.987	1
KIT	-1.99	0	0	KIT	-2.62	0	0	KIT	-0.64	0.039	1
KITLG	-0.51	0	0	KITLG	-0.49	0.044	1	KITLG	0.02	0.926	1
KL	0.36	0.001	0.0174493	KL	-0.16	0.541	1	KL	-0.51	0.037	1
KLK6	1.33	0	0	KLK6	1.42	0.003	0.117197	KLK6	0.09	0.81	1
KLKB1	-0.4	0.048	0.63452	KLKB1	-0.58	0.22	1	KLKB1	-0.18	0.703	1
KLRAP1	-0.33	0.034	0.456366	KLRAP1	-0.29	0.387	1	KLRAP1	0.04	0.912	1
KLRB1	-0.1	0.457	1	KLRB1	-0.59	0.088	1	KLRB1	-0.49	0.091	1
KLRC1	0.11	0.637	1	KLRC1	-0.23	0.674	1	KLRC1	-0.34	0.53	1
KLRC2	-0.25	0.452	1	KLRC2	-0.32	0.665	1	KLRC2	-0.07	0.925	1
KLRC3	-0.12	0.762	1	KLRC3	-0.24	0.786	1	KLRC3	-0.12	0.893	1
KLRC4	-0.2	0.574	1	KLRC4	-0.47	0.567	1	KLRC4	-0.28	0.74	1
KLRD1	-0.29	0.342	1	KLRD1	-0.32	0.633	1	KLRD1	-0.03	0.963	1
KLRF1	-0.2	0.165	1	KLRF1	0.21	0.461	1	KLRF1	0.41	0.146	1
KLRF2	-0.04	0.91	1	KLRF2	-0.03	0.97	1	KLRF2	0.01	0.988	1
KLRG1	-0.33	0.104	1	KLRG1	-0.44	0.344	1	KLRG1	-0.11	0.819	1
KLRG2	-0.35	0.004	0.0636449	KLRG2	-0.72	0.01	0.304348	KLRG2	-0.37	0.15	1
KLRK1	-0.26	0.414	1	KLRK1	-0.44	0.551	1	KLRK1	-0.18	0.81	1
LAG3	-0.45	0.009	0.135773	LAG3	-0.92	0.031	0.783954	LAG3	-0.47	0.199	1
LAIR1	0.1	0.403	1	LAIR1	0.34	0.175	1	LAIR1	0.24	0.262	1
LAMP3	-0.01	0.959	1	LAMP3	-0.01	0.979	1	LAMP3	0	0.994	1
LCK	-0.09	0.543	1	LCK	-0.53	0.122	1	LCK	-0.44	0.131	1
LCN10	0.7	0.001	0.0174493	LCN10	-0.27	0.551	1	LCN10	-0.97	0.035	1
LCN2	1.1	0	0	LCN2	1.91	0	0	LCN2	0.81	0.015	1
LCN6	1.14	0	0	LCN6	0.11	0.81	1	LCN6	-1.03	0.02	1
LCP2	0.03	0.795	1	LCP2	-0.04	0.865	1	LCP2	-0.07	0.738	1
LEF1	-0.26	0.01	0.149565	LEF1	-0.14	0.566	1	LEF1	0.12	0.484	1
LGALS3	0.59	0	0	LGALS3	0.53	0.054	1	LGALS3	-0.06	0.577	1
LGMN	-0.53	0	0	LGMN	-0.65	0	0	LGMN	-0.12	0.3	1
LIF	0.56	0	0	LIF	0.37	0.103	1	LIF	-0.19	0.371	1
LIFR	-1.22	0	0	LIFR	-1.39	0	0	LIFR	-0.17	0.473	1
LILRA1	-0.01	0.971	1	LILRA1	-0.03	0.958	1	LILRA1	-0.02	0.972	1
LILRA2	0.21	0.346	1	LILRA2	0.47	0.262	1	LILRA2	0.26	0.529	1
LILRA4	0.12	0.668	1	LILRA4	0.22	0.683	1	LILRA4	0.11	0.845	1
LILRA5	0.17	0.42	1	LILRA5	0.57	0.132	1	LILRA5	0.4	0.282	1
LILRA6	0.26	0.292	1	LILRA6	0.66	0.145	1	LILRA6	0.39	0.375	1
LILRB1	-0.05	0.726	1	LILRB1	-0.16	0.628	1	LILRB1	-0.11	0.746	1
LILRB2	-0.03	0.831	1	LILRB2	0.18	0.541	1	LILRB2	0.22	0.467	1
LILRB3	0.18	0.382	1	LILRB3	0.33	0.425	1	LILRB3	0.14	0.721	1
LILRB4	0.24	0.059	0.751466	LILRB4	0.11	0.702	1	LILRB4	-0.13	0.603	1
LILRB5	0.08	0.748	1	LILRB5	0.1	0.836	1	LILRB5	0.03	0.958	1
LITAF	0.16	0	0	LITAF	0.06	0.537	1	LITAF	-0.1	0.167	1
LTA	0.16	0.45	1	LTA	0.05	0.912	1	LTA	-0.11	0.806	1
LTB4R	-0.42	0	0	LTB4R	-0.42	0.1	1	LTB4R	0	0.993	1
LTB4R2	-0.21	0.315	1	LTB4R2	-0.36	0.442	1	LTB4R2	-0.15	0.746	1
LTBP2	0.53	0	0	LTBP2	0.49	0.003	0.117197	LTBP2	-0.04	0.736	1
LTBP3	0.48	0	0	LTBP3	0.55	0	0	LTBP3	0.08	0.441	1
LTBR	-0.08	0.018	0.255356	LTBR	-0.05	0.524	1	LTBR	0.04	0.627	1
LTF	-0.65	0	0	LTF	-1.71	0	0	LTF	-1.06	0.02	1
LY96	0.1	0.349	1	LY96	0.37	0.119	1	LY96	0.27	0.168	1
LYN	0.46	0	0	LYN	0.51	0	0	LYN	0.04	0.681	1
MAF	-0.08	0.136	1	MAF	-0.22	0.096	1	MAF	-0.14	0.203	1
MALT1	0.08	0.331	1	MALT1	0.07	0.678	1	MALT1	-0.01	0.96	1
MAP4K1	0.15	0.278	1	MAP4K1	-0.47	0.13	1	MAP4K1	-0.61	0.04	1
MAP4K2	-0.15	0.063	0.790868	MAP4K2	-0.25	0.167	1	MAP4K2	-0.1	0.587	1
MAP4K4	0.26	0	0	MAP4K4	0.27	0.004	0.140531	MAP4K4	0.01	0.924	1
MAPK1	0.26	0	0	MAPK1	0.18	0.045	1	MAPK1	-0.08	0.384	1
MAPK11	-0.25	0	0	MAPK11	-0.36	0.02	0.545291	MAPK11	-0.11	0.469	1
MAPK14	0.02	0.675	1	MAPK14	-0.09	0.306	1	MAPK14	-0.11	0.223	1
MAPKAPK2	0.14	0	0	MAPKAPK2	0.21	0.001	0.0443626	MAPKAPK2	0.07	0.137	1
MAPT	-1.09	0	0	MAPT	-1.05	0.108	1	MAPT	0.03	0.963	1
MARCO	1.07	0	0	MARCO	1.47	0	0	MARCO	0.39	0.179	1
MASP1	-0.29	0.442	1	MASP1	-0.4	0.636	1	MASP1	-0.11	0.894	1
MASP2	-0.09	0.721	1	MASP2	-0.3	0.593	1	MASP2	-0.21	0.706	1
MBL2	0.01	0.984	1	MBL2	0.01	0.991	1	MBL2	0	0.999	1
MBP	0.36	0	0	MBP	0.28	0.06	1	MBP	-0.09	0.554	1
MCL1	0.15	0.008	0.122094	MCL1	0.13	0.323	1	MCL1	-0.01	0.894	1
MDK	0.66	0	0	MDK	0.76	0.007	0.223436	MDK	0.1	0.59	1
MET	0.91	0	0	MET	0.86	0	0	MET	-0.05	0.666	1
MIF	-0.37	0	0	MIF	-0.22	0.127	1	MIF	0.15	0.261	1
MME	0.23	0.259	1	MME	1.05	0.005	0.166713	MME	0.81	0.015	1
MR1	0.04	0.435	1	MR1	-0.08	0.47	1	MR1	-0.12	0.278	1
MS4A1	0.18	0.459	1	MS4A1	-0.64	0.205	1	MS4A1	-0.82	0.127	1
MSR1	0.39	0	0	MSR1	0.98	0	0	MSR1	0.59	0.005	0.747827
MUC1	0.65	0	0	MUC1	1.24	0.001	0.0443626	MUC1	0.6	0.007	0.872465
MX1	0.35	0	0	MX1	0.04	0.792	1	MX1	-0.31	0.103	1
MYD88	0.26	0	0	MYD88	0.24	0.036	0.868444	MYD88	-0.01	0.893	1
NAMPT	0.46	0	0	NAMPT	0.49	0.001	0.0443626	NAMPT	0.03	0.822	1
NCAM1	-1.62	0	0	NCAM1	-1.32	0	0	NCAM1	0.3	0.292	1
NCF4	0.22	0.052	0.675457	NCF4	0.33	0.186	1	NCF4	0.11	0.591	1
NCR1	-0.37	0.25	1	NCR1	-0.36	0.615	1	NCR1	0.01	0.984	1
NFATC1	-0.36	0.003	0.0483211	NFATC1	-0.53	0.06	1	NFATC1	-0.17	0.558	1
NFATC2	-0.09	0.281	1	NFATC2	-0.15	0.446	1	NFATC2	-0.06	0.756	1
NFATC3	-0.03	0.792	1	NFATC3	-0.26	0.27	1	NFATC3	-0.23	0.323	1
NFIL3	0.1	0.232	1	NFIL3	0.23	0.198	1	NFIL3	0.13	0.413	1
NFKB1	0.13	0.005	0.0788372	NFKB1	0	0.997	1	NFKB1	-0.13	0.186	1
NFKB2	0.15	0.003	0.0483211	NFKB2	0.14	0.227	1	NFKB2	-0.01	0.905	1
NFKBIA	-0.23	0	0	NFKBIA	-0.21	0.132	1	NFKBIA	0.02	0.872	1
NFKBIZ	-0.02	0.828	1	NFKBIZ	-0.21	0.392	1	NFKBIZ	-0.18	0.34	1
NGFR	0.79	0	0	NGFR	0.44	0.203	1	NGFR	-0.35	0.202	1
NLRP3	0.17	0.258	1	NLRP3	0.48	0.087	1	NLRP3	0.32	0.248	1
NOD1	1.08	0	0	NOD1	0.74	0.002	0.0811595	NOD1	-0.33	0.03	1
NOD2	0.26	0.222	1	NOD2	0.3	0.471	1	NOD2	0.05	0.911	1
NOS2	0.03	0.873	1	NOS2	-0.28	0.543	1	NOS2	-0.31	0.497	1
NOTCH1	-0.21	0.002	0.0335563	NOTCH1	-0.53	0.001	0.0443626	NOTCH1	-0.32	0.053	1
NOTCH2	0.73	0	0	NOTCH2	0.6	0	0	NOTCH2	-0.14	0.272	1
NOX4	0.67	0	0	NOX4	0.87	0	0	NOX4	0.2	0.368	1
NOX5	-0.68	0.002	0.0335563	NOX5	-0.99	0.077	1	NOX5	-0.31	0.562	1
NPR1	-0.59	0	0	NPR1	-0.73	0.001	0.0443626	NPR1	-0.14	0.525	1
NPR3	-1.19	0	0	NPR3	-2.38	0	0	NPR3	-1.19	0.005	0.747827
NR4A1	-0.31	0.054	0.697972	NR4A1	-1.03	0.002	0.0811595	NR4A1	-0.72	0.034	1
NR5A2	-0.29	0.185	1	NR5A2	-0.39	0.426	1	NR5A2	-0.11	0.826	1
NRP2	0.81	0	0	NRP2	0.83	0	0	NRP2	0.02	0.895	1
NT5E	0.65	0	0	NT5E	0.47	0.057	1	NT5E	-0.18	0.372	1
OAZ1	-0.12	0	0	OAZ1	-0.12	0.1	1	OAZ1	0	0.988	1
OSGIN1	-1.03	0	0	OSGIN1	-1	0.004	0.140531	OSGIN1	0.03	0.889	1
OSMR	0.61	0	0	OSMR	0.77	0	0	OSMR	0.16	0.271	1
PAK3	-0.54	0.002	0.0335563	PAK3	-0.34	0.355	1	PAK3	0.2	0.591	1
PAX5	0.22	0.408	1	PAX5	-0.71	0.283	1	PAX5	-0.94	0.184	1
PDCD1	-0.46	0.008	0.122094	PDCD1	-0.95	0.024	0.631331	PDCD1	-0.49	0.204	1
PDCD1LG2	0.27	0.038	0.507454	PDCD1LG2	0.15	0.572	1	PDCD1LG2	-0.12	0.668	1
PDCD2	-0.1	0.079	0.973055	PDCD2	-0.14	0.222	1	PDCD2	-0.05	0.684	1
PDGFB	-0.44	0	0	PDGFB	-0.64	0	0	PDGFB	-0.2	0.167	1
PDGFD	-0.65	0	0	PDGFD	-0.75	0	0	PDGFD	-0.09	0.584	1
PDGFRB	-0.14	0.1	1	PDGFRB	0.1	0.58	1	PDGFRB	0.24	0.171	1
PDIA3	-0.44	0	0	PDIA3	-0.59	0	0	PDIA3	-0.14	0.073	1
PGF	-1.66	0	0	PGF	-2.26	0	0	PGF	-0.6	0.007	0.872465
PIGR	-0.63	0	0	PIGR	0.3	0.436	1	PIGR	0.93	0.001	0.209392
PIK3R3	-0.65	0	0	PIK3R3	-0.95	0	0	PIK3R3	-0.3	0.06	1
PLA2G2A	-0.44	0.075	0.925965	PLA2G2A	0.17	0.758	1	PLA2G2A	0.61	0.202	1
PLA2G2E	0.78	0	0	PLA2G2E	0.69	0.095	1	PLA2G2E	-0.09	0.791	1
PLAU	0.08	0.588	1	PLAU	0.7	0.056	1	PLAU	0.62	0.008	0.930629
PLAUR	0.54	0	0	PLAUR	0.76	0.008	0.250768	PLAUR	0.22	0.304	1
PLXNB3	-0.29	0.328	1	PLXNB3	0.01	0.984	1	PLXNB3	0.3	0.613	1
PLXNC1	0.94	0	0	PLXNC1	0.72	0.004	0.140531	PLXNC1	-0.22	0.244	1
PML	0.1	0.03	0.411109	PML	0.15	0.14	1	PML	0.04	0.674	1
PNOC	-0.77	0.001	0.0174493	PNOC	-0.63	0.257	1	PNOC	0.14	0.749	1
POLR1B	0.13	0.049	0.644484	POLR1B	0.01	0.927	1	POLR1B	-0.11	0.405	1
POLR2A	0.04	0.374	1	POLR2A	-0.1	0.377	1	POLR2A	-0.14	0.105	1
POU2F2	0	0.986	1	POU2F2	-0.28	0.48	1	POU2F2	-0.28	0.478	1
PPARG	-1.38	0	0	PPARG	-1.1	0.005	0.166713	PPARG	0.28	0.196	1
PPBP	0.74	0	0	PPBP	2.91	0	0	PPBP	2.17	0	0
PPIA	-0.13	0	0	PPIA	-0.04	0.569	1	PPIA	0.09	0.164	1
PRDM1	0.55	0	0	PRDM1	0.24	0.256	1	PRDM1	-0.31	0.084	1
PRDX1	-0.48	0	0	PRDX1	-0.58	0	0	PRDX1	-0.1	0.157	1
PRF1	-0.32	0.012	0.17401	PRF1	-0.65	0.035	0.856157	PRF1	-0.33	0.209	1
PRKCA	-0.91	0	0	PRKCA	-0.72	0.027	0.69284	PRKCA	0.19	0.547	1
PRKCB	-0.59	0.001	0.0174493	PRKCB	-0.81	0.054	1	PRKCB	-0.22	0.537	1
PRKCD	-0.05	0.12	1	PRKCD	-0.06	0.509	1	PRKCD	0	0.933	1
PRKCQ	-0.42	0	0	PRKCQ	-0.8	0	0	PRKCQ	-0.38	0.009	1
PSMB10	0.01	0.853	1	PSMB10	-0.13	0.436	1	PSMB10	-0.14	0.311	1
PSMB5	-0.04	0.208	1	PSMB5	-0.06	0.334	1	PSMB5	-0.03	0.587	1
PSMB7	-0.12	0.001	0.0174493	PSMB7	-0.15	0.056	1	PSMB7	-0.03	0.648	1
PSMB8	0.19	0.008	0.122094	PSMB8	0.19	0.279	1	PSMB8	0	0.999	1
PSMB9	0.07	0.508	1	PSMB9	-0.02	0.927	1	PSMB9	-0.1	0.639	1
PSMC2	-0.11	0	0	PSMC2	-0.15	0.022	0.593636	PSMC2	-0.04	0.542	1
PSMD7	-0.1	0.011	0.161749	PSMD7	-0.17	0.036	0.868444	PSMD7	-0.08	0.351	1
PTAFR	0.3	0.002	0.0335563	PTAFR	0.61	0.005	0.166713	PTAFR	0.3	0.066	1
PTGDS	-0.53	0.012	0.17401	PTGDS	-1.87	0	0	PTGDS	-1.34	0.001	0.209392
PTGER4	-0.31	0.011	0.161749	PTGER4	-0.37	0.221	1	PTGER4	-0.06	0.782	1
PTGS2	0.89	0	0	PTGS2	0.45	0.144	1	PTGS2	-0.44	0.103	1
PTK2	0.01	0.866	1	PTK2	-0.05	0.64	1	PTK2	-0.06	0.584	1
PTK2B	0.41	0	0	PTK2B	0.26	0.123	1	PTK2B	-0.15	0.182	1
PTPN2	0.09	0.161	1	PTPN2	0.06	0.666	1	PTPN2	-0.03	0.813	1
PTPN22	0.17	0.307	1	PTPN22	0.2	0.538	1	PTPN22	0.04	0.908	1
PTPN6	0.01	0.914	1	PTPN6	0	0.974	1	PTPN6	0	0.984	1
PTPRC	0.17	0.264	1	PTPRC	-0.08	0.807	1	PTPRC	-0.25	0.393	1
PYCARD	-0.08	0.391	1	PYCARD	0.26	0.242	1	PYCARD	0.34	0.039	1
RAC3	-0.84	0	0	RAC3	-0.72	0.003	0.117197	RAC3	0.11	0.582	1
RAET1G	0.1	0.395	1	RAET1G	1.07	0	0	RAET1G	0.97	0	0
RAF1	-0.08	0.033	0.446377	RAF1	-0.15	0.061	1	RAF1	-0.07	0.373	1
RAG1	-1.38	0	0	RAG1	-1.07	0.051	1	RAG1	0.31	0.582	1
RAG2	-3.7	0	0	RAG2	-4.14	0	0	RAG2	-0.44	0.596	1
RARB	-0.59	0	0	RARB	-0.87	0	0	RARB	-0.28	0.227	1
RARG	0.39	0	0	RARG	0.35	0.002	0.0811595	RARG	-0.04	0.606	1
RARRES3	-0.14	0.177	1	RARRES3	-0.27	0.282	1	RARRES3	-0.13	0.442	1
RASGRP3	-0.46	0	0	RASGRP3	-0.76	0.005	0.166713	RASGRP3	-0.3	0.276	1
RBP5	-0.66	0	0	RBP5	-0.95	0.004	0.140531	RBP5	-0.29	0.274	1
RBP7	-0.95	0	0	RBP7	-0.81	0	0	RBP7	0.15	0.345	1
RELA	0.12	0.001	0.0174493	RELA	0.13	0.069	1	RELA	0.02	0.83	1
RELB	0.36	0	0	RELB	0.3	0.031	0.783954	RELB	-0.06	0.559	1
ROBO3	-0.39	0.024	0.331491	ROBO3	-0.62	0.129	1	ROBO3	-0.23	0.573	1
RORC	-0.17	0.006	0.0943205	RORC	-0.39	0.004	0.140531	RORC	-0.22	0.084	1
RPL19	-0.14	0	0	RPL19	-0.03	0.728	1	RPL19	0.1	0.161	1
RPL8	0.06	0.189	1	RPL8	0.15	0.166	1	RPL8	0.09	0.322	1
RPS11	-0.05	0.277	1	RPS11	0.02	0.812	1	RPS11	0.07	0.382	1
RUNX1	0.81	0	0	RUNX1	1.02	0	0	RUNX1	0.21	0.105	1
RXFP1	-0.5	0.099	1	RXFP1	-0.44	0.515	1	RXFP1	0.07	0.921	1
RXRG	0.6	0	0	RXRG	0.26	0.471	1	RXRG	-0.34	0.088	1
S100A1	0.26	0.008	0.122094	S100A1	0.32	0.173	1	S100A1	0.06	0.726	1
S100A10	0.42	0	0	S100A10	0.87	0.001	0.0443626	S100A10	0.45	0.025	1
S100A11	0.32	0	0	S100A11	0.61	0.001	0.0443626	S100A11	0.29	0.01	1
S100A5	0.34	0.001	0.0174493	S100A5	0.81	0.001	0.0443626	S100A5	0.47	0.006	0.805352
S100A6	0.45	0	0	S100A6	0.84	0.001	0.0443626	S100A6	0.39	0.017	1
S100A8	0.48	0.001	0.0174493	S100A8	0.84	0.002	0.0811595	S100A8	0.36	0.196	1
S100A9	0.28	0.051	0.667436	S100A9	0.58	0.07	1	S100A9	0.3	0.26	1
S1PR1	-0.03	0.596	1	S1PR1	-0.02	0.861	1	S1PR1	0.01	0.942	1
SCTR	-0.57	0.009	0.135773	SCTR	-0.82	0.125	1	SCTR	-0.25	0.644	1
SDC3	0.47	0	0	SDC3	0.45	0.004	0.140531	SDC3	-0.02	0.893	1
SDC4	0.79	0	0	SDC4	0.68	0.005	0.166713	SDC4	-0.11	0.253	1
SDHA	-0.27	0	0	SDHA	-0.26	0.072	1	SDHA	0.01	0.944	1
SELE	-0.24	0.147	1	SELE	-0.35	0.333	1	SELE	-0.11	0.753	1
SELL	0.17	0.189	1	SELL	-0.06	0.836	1	SELL	-0.24	0.33	1
SELPLG	0.12	0.247	1	SELPLG	0.38	0.126	1	SELPLG	0.26	0.167	1
SEMA3D	-2.89	0	0	SEMA3D	-4	0	0	SEMA3D	-1.11	0.048	1
SEMA3E	0.38	0.02	0.282199	SEMA3E	0.04	0.906	1	SEMA3E	-0.34	0.319	1
SEMA6A	-0.45	0.001	0.0174493	SEMA6A	-0.46	0.119	1	SEMA6A	-0.01	0.967	1
SERPING1	0.33	0	0	SERPING1	0.36	0.091	1	SERPING1	0.03	0.867	1
SH2D1A	-0.17	0.347	1	SH2D1A	-0.4	0.345	1	SH2D1A	-0.23	0.555	1
SHC3	0.41	0.002	0.0335563	SHC3	0.47	0.068	1	SHC3	0.06	0.821	1
SIGIRR	-0.17	0.003	0.0483211	SIGIRR	-0.27	0.039	0.936499	SIGIRR	-0.1	0.358	1
SKI	0.02	0.659	1	SKI	-0.01	0.883	1	SKI	-0.03	0.7	1
SLAMF1	0.06	0.736	1	SLAMF1	-0.14	0.728	1	SLAMF1	-0.2	0.607	1
SLAMF6	-0.17	0.331	1	SLAMF6	-0.54	0.194	1	SLAMF6	-0.36	0.317	1
SLAMF7	-0.14	0.491	1	SLAMF7	-0.61	0.176	1	SLAMF7	-0.48	0.23	1
SLC2A1	0.42	0	0	SLC2A1	0.42	0	0	SLC2A1	0	0.968	1
SLPI	0.1	0.597	1	SLPI	0.98	0.035	0.856157	SLPI	0.88	0.008	0.930629
SMAD3	0.28	0	0	SMAD3	0.04	0.746	1	SMAD3	-0.24	0.027	1
SMAD5	-0.08	0.165	1	SMAD5	-0.17	0.186	1	SMAD5	-0.09	0.492	1
SOCS1	-0.55	0	0	SOCS1	-0.35	0.137	1	SOCS1	0.2	0.293	1
SOCS3	-0.13	0.279	1	SOCS3	-0.19	0.491	1	SOCS3	-0.06	0.789	1
SPINK5	-0.87	0	0	SPINK5	-1.23	0.017	0.478449	SPINK5	-0.36	0.494	1
SPP1	0.06	0.717	1	SPP1	1.05	0.009	0.277136	SPP1	0.99	0	0
SRC	0.2	0	0	SRC	0.19	0.078	1	SRC	-0.01	0.937	1
SSTR2	-0.51	0.014	0.200238	SSTR2	-0.47	0.3	1	SSTR2	0.03	0.945	1
STAB2	0.18	0.611	1	STAB2	-0.42	0.624	1	STAB2	-0.59	0.491	1
STAT1	0.52	0	0	STAT1	0.26	0.249	1	STAT1	-0.26	0.11	1
STAT2	0.17	0	0	STAT2	0.07	0.454	1	STAT2	-0.09	0.295	1
STAT3	0.25	0	0	STAT3	0.12	0.144	1	STAT3	-0.13	0.053	1
STAT4	-0.03	0.802	1	STAT4	0.28	0.268	1	STAT4	0.31	0.153	1
STAT5A	0.2	0	0	STAT5A	0.16	0.136	1	STAT5A	-0.04	0.677	1
STAT5B	0.04	0.322	1	STAT5B	-0.13	0.104	1	STAT5B	-0.17	0.038	1
STAT6	0.25	0	0	STAT6	0.14	0.071	1	STAT6	-0.11	0.043	1
STC1	-0.64	0	0	STC1	-0.13	0.584	1	STC1	0.51	0.023	1
SYK	-0.01	0.849	1	SYK	-0.02	0.86	1	SYK	-0.01	0.906	1
TAGAP	0	0.995	1	TAGAP	-0.18	0.576	1	TAGAP	-0.18	0.514	1
TAL1	-0.46	0.004	0.0636449	TAL1	-0.55	0.129	1	TAL1	-0.09	0.8	1
TAP1	0.18	0.062	0.782065	TAP1	0.05	0.818	1	TAP1	-0.13	0.464	1
TAP2	-0.02	0.845	1	TAP2	-0.11	0.552	1	TAP2	-0.1	0.543	1
TAPBP	-0.06	0.192	1	TAPBP	0	0.988	1	TAPBP	0.06	0.495	1
TBK1	0.04	0.492	1	TBK1	0.01	0.921	1	TBK1	-0.03	0.821	1
TBP	-0.02	0.704	1	TBP	-0.12	0.309	1	TBP	-0.1	0.4	1
TBX21	-0.2	0.303	1	TBX21	-0.59	0.221	1	TBX21	-0.38	0.425	1
TCF4	-0.26	0.003	0.0483211	TCF4	-0.33	0.09	1	TCF4	-0.07	0.721	1
TCF7	0.52	0	0	TCF7	0.38	0.05	1	TCF7	-0.14	0.361	1
TERT	0.26	0.523	1	TERT	0.42	0.597	1	TERT	0.16	0.84	1
TFRC	-0.1	0.157	1	TFRC	-0.18	0.271	1	TFRC	-0.08	0.579	1
TG	-0.72	0	0	TG	-1.47	0	0	TG	-0.75	0.001	0.209392
TGFA	0.5	0	0	TGFA	0.29	0.21	1	TGFA	-0.21	0.106	1
TGFB1	0.21	0.001	0.0174493	TGFB1	0.21	0.181	1	TGFB1	0	0.989	1
TGFB2	0.72	0	0	TGFB2	0.35	0.185	1	TGFB2	-0.37	0.15	1
TGFB3	0.29	0.007	0.109058	TGFB3	1.09	0	0	TGFB3	0.79	0.001	0.209392
TGFBI	0.05	0.669	1	TGFBI	0.46	0.079	1	TGFBI	0.41	0.05	1
TGFBR1	0.98	0	0	TGFBR1	1.01	0	0	TGFBR1	0.03	0.797	1
TGFBR2	-0.2	0.003	0.0483211	TGFBR2	-0.38	0.015	0.426749	TGFBR2	-0.18	0.171	1
THY1	-0.39	0	0	THY1	-0.04	0.816	1	THY1	0.35	0.044	1
TICAM1	0.22	0	0	TICAM1	0.27	0.004	0.140531	TICAM1	0.05	0.589	1
TIGIT	-0.03	0.87	1	TIGIT	-0.19	0.62	1	TIGIT	-0.16	0.642	1
TIRAP	0.05	0.629	1	TIRAP	-0.11	0.624	1	TIRAP	-0.16	0.476	1
TLR1	0.16	0.324	1	TLR1	0.19	0.56	1	TLR1	0.03	0.921	1
TLR2	-0.32	0.003	0.0483211	TLR2	-0.13	0.597	1	TLR2	0.19	0.324	1
TLR3	-0.26	0.022	0.307929	TLR3	-0.51	0.053	1	TLR3	-0.26	0.334	1
TLR4	-0.02	0.842	1	TLR4	0.19	0.335	1	TLR4	0.21	0.287	1
TLR5	0.21	0.052	0.675457	TLR5	0.23	0.291	1	TLR5	0.02	0.919	1
TLR7	0.1	0.59	1	TLR7	0.13	0.724	1	TLR7	0.03	0.927	1
TLR8	0.23	0.245	1	TLR8	0.27	0.514	1	TLR8	0.03	0.938	1
TLR9	0.01	0.98	1	TLR9	0.02	0.979	1	TLR9	0.01	0.989	1
TMEM173	0.2	0.012	0.17401	TMEM173	0.33	0.093	1	TMEM173	0.13	0.332	1
TMPRSS6	1.39	0	0	TMPRSS6	1.94	0	0	TMPRSS6	0.55	0.01	1
TNF	0.24	0.214	1	TNF	0	0.994	1	TNF	-0.25	0.569	1
TNFAIP3	-0.07	0.532	1	TNFAIP3	0	0.994	1	TNFAIP3	0.07	0.742	1
TNFAIP6	0.51	0	0	TNFAIP6	1.41	0	0	TNFAIP6	0.9	0	0
TNFRSF10C	0.3	0	0	TNFRSF10C	-0.08	0.634	1	TNFRSF10C	-0.38	0.026	1
TNFRSF11A	0.24	0.233	1	TNFRSF11A	-0.06	0.887	1	TNFRSF11A	-0.31	0.495	1
TNFRSF11B	-1.04	0	0	TNFRSF11B	-1.56	0	0	TNFRSF11B	-0.52	0.036	1
TNFRSF12A	0.54	0	0	TNFRSF12A	0.34	0.199	1	TNFRSF12A	-0.21	0.103	1
TNFRSF13B	-0.04	0.871	1	TNFRSF13B	-0.46	0.475	1	TNFRSF13B	-0.42	0.515	1
TNFRSF13C	0.16	0.475	1	TNFRSF13C	-0.39	0.417	1	TNFRSF13C	-0.55	0.271	1
TNFRSF14	-0.28	0	0	TNFRSF14	-0.33	0.049	1	TNFRSF14	-0.04	0.793	1
TNFRSF17	-0.13	0.581	1	TNFRSF17	-0.63	0.209	1	TNFRSF17	-0.51	0.31	1
TNFRSF19	-0.86	0	0	TNFRSF19	-0.37	0.252	1	TNFRSF19	0.49	0.06	1
TNFRSF1B	0.28	0	0	TNFRSF1B	-0.05	0.8	1	TNFRSF1B	-0.33	0.016	1
TNFRSF21	0.6	0	0	TNFRSF21	0.89	0	0	TNFRSF21	0.3	0.053	1
TNFRSF4	-0.43	0	0	TNFRSF4	-0.3	0.177	1	TNFRSF4	0.12	0.523	1
TNFRSF8	0.28	0.161	1	TNFRSF8	0.36	0.354	1	TNFRSF8	0.09	0.825	1
TNFRSF9	0.13	0.542	1	TNFRSF9	0.04	0.926	1	TNFRSF9	-0.09	0.845	1
TNFSF10	-0.06	0.494	1	TNFSF10	0	0.982	1	TNFSF10	0.06	0.762	1
TNFSF11	0.38	0.064	0.801499	TNFSF11	0.8	0.026	0.673785	TNFSF11	0.42	0.231	1
TNFSF12	-0.23	0	0	TNFSF12	-0.06	0.569	1	TNFSF12	0.17	0.062	1
TNFSF13B	-0.01	0.923	1	TNFSF13B	0.06	0.823	1	TNFSF13B	0.08	0.748	1
TNFSF15	0.33	0.003	0.0483211	TNFSF15	0.14	0.58	1	TNFSF15	-0.19	0.396	1
TNFSF4	0.36	0.024	0.331491	TNFSF4	1.43	0	0	TNFSF4	1.06	0	0
TNFSF8	-0.13	0.476	1	TNFSF8	-0.14	0.719	1	TNFSF8	-0.02	0.963	1
TOLLIP	0.06	0.083	1	TOLLIP	-0.07	0.382	1	TOLLIP	-0.13	0.094	1
TOR2A	-0.39	0	0	TOR2A	-0.48	0.013	0.375979	TOR2A	-0.08	0.66	1
TP53	0.09	0.027	0.370969	TP53	0.26	0.001	0.0443626	TP53	0.18	0.02	1
TRAF1	-0.08	0.336	1	TRAF1	-0.32	0.102	1	TRAF1	-0.24	0.2	1
TRAF2	-0.16	0.005	0.0788372	TRAF2	-0.28	0.024	0.631331	TRAF2	-0.12	0.321	1
TRAF3	-0.07	0.375	1	TRAF3	-0.19	0.257	1	TRAF3	-0.13	0.464	1
TRAF4	-0.2	0	0	TRAF4	-0.27	0.005	0.166713	TRAF4	-0.07	0.436	1
TRAF5	-0.16	0.285	1	TRAF5	-0.08	0.801	1	TRAF5	0.08	0.798	1
TRAF6	-0.22	0.021	0.295512	TRAF6	-0.38	0.074	1	TRAF6	-0.16	0.444	1
TUBB	0.02	0.587	1	TUBB	0.15	0.058	1	TUBB	0.13	0.022	1
TUBB3	0.03	0.945	1	TUBB3	0.02	0.979	1	TUBB3	-0.01	0.994	1
TYK2	-0.02	0.675	1	TYK2	-0.08	0.421	1	TYK2	-0.06	0.542	1
UBB	-0.22	0	0	UBB	-0.39	0	0	UBB	-0.17	0.009	1
UBE2L3	-0.13	0	0	UBE2L3	-0.07	0.286	1	UBE2L3	0.06	0.397	1
ULBP2	0.49	0	0	ULBP2	0.48	0.027	0.69284	ULBP2	-0.01	0.968	1
VAV3	-0.97	0	0	VAV3	-1.23	0	0	VAV3	-0.26	0.239	1
VCAM1	0.31	0.009	0.135773	VCAM1	0.3	0.221	1	VCAM1	-0.01	0.954	1
VEGFA	-0.69	0	0	VEGFA	-1.25	0	0	VEGFA	-0.57	0.001	0.209392
VEGFB	-0.41	0	0	VEGFB	-0.25	0.023	0.614287	VEGFB	0.15	0.081	1
VIPR1	-1	0	0	VIPR1	-1.35	0.004	0.140531	VIPR1	-0.34	0.466	1
VTN	-1.08	0	0	VTN	-1.17	0.063	1	VTN	-0.09	0.873	1
WFDC2	-0.7	0	0	WFDC2	-0.67	0.004	0.140531	WFDC2	0.02	0.903	1
XCL1	-0.2	0.287	1	XCL1	-0.41	0.355	1	XCL1	-0.21	0.644	1
XCR1	-0.04	0.867	1	XCR1	-0.33	0.595	1	XCR1	-0.28	0.647	1
YWHAZ	0.13	0	0	YWHAZ	0.21	0.001	0.0443626	YWHAZ	0.08	0.092	1
ZAP70	-0.26	0.123	1	ZAP70	-0.66	0.104	1	ZAP70	-0.4	0.281	1
ZBTB16	-0.35	0.01	0.149565	ZBTB16	-0.91	0.005	0.166713	ZBTB16	-0.56	0.103	1
ZC3HAV1L	-0.26	0.013	0.186957	ZC3HAV1L	-0.52	0.034	0.843521	ZC3HAV1L	-0.26	0.29	1
ZEB1	-0.27	0.002	0.0335563	ZEB1	-0.29	0.12	1	ZEB1	-0.02	0.904	1
