# Supplementary material for: BRAFV600E/pTERT double mutated papillary thyroid cancers exhibit immune gene suppression
Source: Front Endocrinol (Lausanne). 2024 Dec 9;15:1440722. doi: 10.3389/fendo.2024.1440722 (PMC11663634; doi:10.3389/fendo.2024.1440722)
Supplement: Supplementary file 15 [file Table10.xlsx]

## Sheet: Hallmark
Supplementary _Table 10
Enrichments in BRAF+pTERT-														Enrichments in BRAF+pTERT+
Mayo Cohort														Mayo Cohort
NAME	GS<br> follow link to MSigDB	GS DETAILS	SIZE	ES	NES	NOM p-val	FDR q-val	FWER p-val	RANK AT MAX	LEADING EDGE				NAME	GS<br> follow link to MSigDB	GS DETAILS	SIZE	ES	NES	NOM p-val	FDR q-val	FWER p-val	RANK AT MAX	LEADING EDGE
HALLMARK_INTERFERON_GAMMA_RESPONSE	HALLMARK_INTERFERON_GAMMA_RESPONSE	Details ...	77	0.468016	1.55435	0.00201207	0.145167	0.136	237	tags=61%, list=40%, signal=88%				HALLMARK_MTORC1_SIGNALING	HALLMARK_MTORC1_SIGNALING	Details ...	18	-0.200925	-0.789375	0.765306	0.812601	0.542	90	tags=33%, list=15%, signal=38%
HALLMARK_INTERFERON_ALPHA_RESPONSE	HALLMARK_INTERFERON_ALPHA_RESPONSE	Details ...	27	0.485661	1.40314	0.044086	0.355759	0.511	178	tags=52%, list=30%, signal=71%
HALLMARK_INFLAMMATORY_RESPONSE	HALLMARK_INFLAMMATORY_RESPONSE	Details ...	81	0.410907	1.35565	0.0281407	0.279021	0.689	169	tags=38%, list=28%, signal=46%
HALLMARK_ALLOGRAFT_REJECTION	HALLMARK_ALLOGRAFT_REJECTION	Details ...	108	0.393166	1.33906	0.0200401	0.257122	0.734	193	tags=45%, list=32%, signal=55%
HALLMARK_KRAS_SIGNALING_UP	HALLMARK_KRAS_SIGNALING_UP	Details ...	39	0.442221	1.36153	0.0626959	0.351563	0.667	165	tags=46%, list=28%, signal=60%
HALLMARK_TNFA_SIGNALING_VIA_NFKB	HALLMARK_TNFA_SIGNALING_VIA_NFKB	Details ...	58	0.383947	1.23654	0.128803	0.45531	0.953	214	tags=45%, list=36%, signal=63%
HALLMARK_COAGULATION	HALLMARK_COAGULATION	Details ...	24	0.412305	1.18238	0.240938	0.542595	0.989	67	tags=29%, list=11%, signal=32%
HALLMARK_COMPLEMENT	HALLMARK_COMPLEMENT	Details ...	51	0.360581	1.14928	0.257406	0.574598	0.995	88	tags=29%, list=15%, signal=32%
HALLMARK_ESTROGEN_RESPONSE_LATE	HALLMARK_ESTROGEN_RESPONSE_LATE	Details ...	15	0.431453	1.12985	0.313682	0.558344	0.998	290	tags=67%, list=49%, signal=127%
HALLMARK_IL6_JAK_STAT3_SIGNALING	HALLMARK_IL6_JAK_STAT3_SIGNALING	Details ...	47	0.347107	1.09705	0.330595	0.578792	1	288	tags=60%, list=48%, signal=106%
HALLMARK_PI3K_AKT_MTOR_SIGNALING	HALLMARK_PI3K_AKT_MTOR_SIGNALING	Details ...	15	0.371303	0.964662	0.542636	0.854788	1	82	tags=20%, list=14%, signal=23%
HALLMARK_IL2_STAT5_SIGNALING	HALLMARK_IL2_STAT5_SIGNALING	Details ...	53	0.288923	0.913284	0.645685	0.904964	1	185	tags=40%, list=31%, signal=52%
HALLMARK_UV_RESPONSE_UP	HALLMARK_UV_RESPONSE_UP	Details ...	15	0.340097	0.885593	0.635011	0.890558	1	81	tags=27%, list=14%, signal=30%
HALLMARK_APOPTOSIS	HALLMARK_APOPTOSIS	Details ...	35	0.286957	0.867241	0.705821	0.858453	1	89	tags=23%, list=15%, signal=25%
HALLMARK_P53_PATHWAY	HALLMARK_P53_PATHWAY	Details ...	20	0.268052	0.748547	0.819565	0.965173	1	203	tags=40%, list=34%, signal=59%
HALLMARK_EPITHELIAL_MESENCHYMAL_TRANSITION	HALLMARK_EPITHELIAL_MESENCHYMAL_TRANSITION	Details ...	21	0.239569	0.675486	0.887202	0.971972	1	57	tags=14%, list=10%, signal=15%
HALLMARK_APICAL_JUNCTION	HALLMARK_APICAL_JUNCTION	Details ...	25	0.233205	0.667652	0.910849	0.919817	1	182	tags=32%, list=31%, signal=44%
TCGA 54k Cohort														TCGA 54k Cohort
NAME	GS<br> follow link to MSigDB	GS DETAILS	SIZE	ES	NES	NOM p-val	FDR q-val	FWER p-val	RANK AT MAX	LEADING EDGE				NAME	GS<br> follow link to MSigDB	GS DETAILS	SIZE	ES	NES	NOM p-val	FDR q-val	FWER p-val	RANK AT MAX	LEADING EDGE
HALLMARK_INTERFERON_ALPHA_RESPONSE	HALLMARK_INTERFERON_ALPHA_RESPONSE	Details ...	93	0.495076	1.63103	0.00111982	0.0263355	0.032	17646	tags=61%, list=33%, signal=92%				HALLMARK_EPITHELIAL_MESENCHYMAL_TRANSITION	HALLMARK_EPITHELIAL_MESENCHYMAL_TRANSITION	Details ...	195	-0.525124	-2.48339	0	0	0	6816	tags=47%, list=13%, signal=54%
HALLMARK_HEME_METABOLISM	HALLMARK_HEME_METABOLISM	Details ...	192	0.438383	1.55703	0	0.0349507	0.083	12926	tags=46%, list=24%, signal=60%				HALLMARK_MYOGENESIS	HALLMARK_MYOGENESIS	Details ...	196	-0.321303	-1.48698	0	0.0517646	0.037	9200	tags=40%, list=17%, signal=48%
HALLMARK_BILE_ACID_METABOLISM	HALLMARK_BILE_ACID_METABOLISM	Details ...	112	0.433929	1.48812	0.00890869	0.0624449	0.213	10555	tags=42%, list=20%, signal=52%				HALLMARK_MYC_TARGETS_V2	HALLMARK_MYC_TARGETS_V2	Details ...	57	-0.37352	-1.43595	0.0368098	0.057478	0.06	11694	tags=46%, list=22%, signal=58%
HALLMARK_PROTEIN_SECRETION	HALLMARK_PROTEIN_SECRETION	Details ...	94	0.444194	1.48615	0.0055991	0.047467	0.214	13707	tags=49%, list=26%, signal=66%				HALLMARK_ANGIOGENESIS	HALLMARK_ANGIOGENESIS	Details ...	36	-0.417559	-1.42622	0.0338164	0.0445298	0.061	2429	tags=31%, list=5%, signal=32%
HALLMARK_UV_RESPONSE_DN	HALLMARK_UV_RESPONSE_DN	Details ...	138	0.424765	1.46593	0.00327154	0.0490909	0.264	12787	tags=51%, list=24%, signal=67%				HALLMARK_E2F_TARGETS	HALLMARK_E2F_TARGETS	Details ...	195	-0.295225	-1.36572	0	0.073259	0.113	10680	tags=39%, list=20%, signal=49%
HALLMARK_DNA_REPAIR	HALLMARK_DNA_REPAIR	Details ...	147	0.395605	1.37336	0.0212089	0.130379	0.621	15160	tags=45%, list=29%, signal=63%				HALLMARK_GLYCOLYSIS	HALLMARK_GLYCOLYSIS	Details ...	197	-0.282888	-1.33851	0	0.0755943	0.14	4557	tags=23%, list=9%, signal=25%
HALLMARK_INTERFERON_GAMMA_RESPONSE	HALLMARK_INTERFERON_GAMMA_RESPONSE	Details ...	188	0.383724	1.36168	0.00834202	0.128487	0.663	13444	tags=40%, list=25%, signal=54%				HALLMARK_MTORC1_SIGNALING	HALLMARK_MTORC1_SIGNALING	Details ...	193	-0.281412	-1.30218	0	0.0844982	0.188	8658	tags=32%, list=16%, signal=38%
HALLMARK_ESTROGEN_RESPONSE_EARLY	HALLMARK_ESTROGEN_RESPONSE_EARLY	Details ...	192	0.379038	1.33898	0.011399	0.148993	0.777	9298	tags=33%, list=17%, signal=40%				HALLMARK_G2M_CHECKPOINT	HALLMARK_G2M_CHECKPOINT	Details ...	189	-0.277067	-1.23751	0.027027	0.114173	0.282	9762	tags=36%, list=18%, signal=44%
HALLMARK_PI3K_AKT_MTOR_SIGNALING	HALLMARK_PI3K_AKT_MTOR_SIGNALING	Details ...	103	0.386462	1.30448	0.0600667	0.191687	0.889	13447	tags=38%, list=25%, signal=51%				HALLMARK_MYC_TARGETS_V1	HALLMARK_MYC_TARGETS_V1	Details ...	192	-0.263666	-1.22033	0.037037	0.117107	0.314	10279	tags=33%, list=19%, signal=41%
HALLMARK_P53_PATHWAY	HALLMARK_P53_PATHWAY	Details ...	191	0.362158	1.27886	0.0385016	0.224782	0.943	13978	tags=43%, list=26%, signal=58%				HALLMARK_HYPOXIA	HALLMARK_HYPOXIA	Details ...	191	-0.260544	-1.15152	0.075	0.17288	0.459	6142	tags=24%, list=12%, signal=27%
HALLMARK_UNFOLDED_PROTEIN_RESPONSE	HALLMARK_UNFOLDED_PROTEIN_RESPONSE	Details ...	105	0.374	1.25994	0.0856202	0.248499	0.978	8728	tags=30%, list=16%, signal=35%				HALLMARK_APICAL_JUNCTION	HALLMARK_APICAL_JUNCTION	Details ...	190	-0.250496	-1.14738	0.0625	0.162525	0.471	7828	tags=31%, list=15%, signal=36%
HALLMARK_ANDROGEN_RESPONSE	HALLMARK_ANDROGEN_RESPONSE	Details ...	94	0.368905	1.21934	0.134529	0.3331	0.998	13360	tags=39%, list=25%, signal=52%				HALLMARK_INFLAMMATORY_RESPONSE	HALLMARK_INFLAMMATORY_RESPONSE	Details ...	196	-0.21528	-0.988563	0.536585	0.472595	0.878	6631	tags=21%, list=12%, signal=24%
HALLMARK_XENOBIOTIC_METABOLISM	HALLMARK_XENOBIOTIC_METABOLISM	Details ...	196	0.335545	1.1849	0.112953	0.417308	1	16243	tags=45%, list=31%, signal=64%
HALLMARK_APICAL_SURFACE	HALLMARK_APICAL_SURFACE	Details ...	43	0.396863	1.18317	0.190238	0.394383	1	8369	tags=35%, list=16%, signal=41%
HALLMARK_MITOTIC_SPINDLE	HALLMARK_MITOTIC_SPINDLE	Details ...	195	0.331186	1.17951	0.106625	0.380572	1	13497	tags=42%, list=25%, signal=56%
HALLMARK_IL2_STAT5_SIGNALING	HALLMARK_IL2_STAT5_SIGNALING	Details ...	193	0.330783	1.17546	0.136268	0.36893	1	10931	tags=31%, list=21%, signal=38%
HALLMARK_IL6_JAK_STAT3_SIGNALING	HALLMARK_IL6_JAK_STAT3_SIGNALING	Details ...	87	0.360746	1.17407	0.180887	0.351046	1	12901	tags=34%, list=24%, signal=45%
HALLMARK_APOPTOSIS	HALLMARK_APOPTOSIS	Details ...	158	0.330208	1.16034	0.150583	0.37137	1	10307	tags=31%, list=19%, signal=38%
HALLMARK_TGF_BETA_SIGNALING	HALLMARK_TGF_BETA_SIGNALING	Details ...	54	0.378864	1.15785	0.252381	0.359797	1	14995	tags=48%, list=28%, signal=67%
HALLMARK_ESTROGEN_RESPONSE_LATE	HALLMARK_ESTROGEN_RESPONSE_LATE	Details ...	194	0.324049	1.15749	0.158664	0.342839	1	13360	tags=38%, list=25%, signal=51%
HALLMARK_FATTY_ACID_METABOLISM	HALLMARK_FATTY_ACID_METABOLISM	Details ...	155	0.328985	1.15541	0.178992	0.331947	1	16243	tags=48%, list=31%, signal=69%
HALLMARK_ADIPOGENESIS	HALLMARK_ADIPOGENESIS	Details ...	192	0.313653	1.11574	0.224895	0.425408	1	11961	tags=32%, list=23%, signal=41%
HALLMARK_PANCREAS_BETA_CELLS	HALLMARK_PANCREAS_BETA_CELLS	Details ...	38	0.376777	1.11005	0.314356	0.422725	1	14802	tags=50%, list=28%, signal=69%
HALLMARK_KRAS_SIGNALING_DN	HALLMARK_KRAS_SIGNALING_DN	Details ...	192	0.305007	1.08217	0.2881	0.488326	1	12790	tags=37%, list=24%, signal=49%
HALLMARK_PEROXISOME	HALLMARK_PEROXISOME	Details ...	104	0.309104	1.0335	0.409586	0.623143	1	10555	tags=34%, list=20%, signal=42%
HALLMARK_UV_RESPONSE_UP	HALLMARK_UV_RESPONSE_UP	Details ...	152	0.290563	1.01656	0.451233	0.654974	1	12265	tags=32%, list=23%, signal=41%
HALLMARK_WNT_BETA_CATENIN_SIGNALING	HALLMARK_WNT_BETA_CATENIN_SIGNALING	Details ...	42	0.334442	1.00755	0.439206	0.660211	1	14985	tags=45%, list=28%, signal=63%
HALLMARK_COMPLEMENT	HALLMARK_COMPLEMENT	Details ...	196	0.284851	1.00537	0.47772	0.64321	1	11769	tags=31%, list=22%, signal=39%
HALLMARK_TNFA_SIGNALING_VIA_NFKB	HALLMARK_TNFA_SIGNALING_VIA_NFKB	Details ...	194	0.279589	0.990306	0.504141	0.664427	1	15036	tags=37%, list=28%, signal=51%
HALLMARK_SPERMATOGENESIS	HALLMARK_SPERMATOGENESIS	Details ...	132	0.287593	0.976989	0.517761	0.679461	1	11122	tags=30%, list=21%, signal=37%
HALLMARK_NOTCH_SIGNALING	HALLMARK_NOTCH_SIGNALING	Details ...	32	0.338214	0.967494	0.531714	0.683945	1	1343	tags=16%, list=3%, signal=16%
HALLMARK_HEDGEHOG_SIGNALING	HALLMARK_HEDGEHOG_SIGNALING	Details ...	34	0.321383	0.909393	0.629435	0.810408	1	8868	tags=29%, list=17%, signal=35%
HALLMARK_COAGULATION	HALLMARK_COAGULATION	Details ...	136	0.260318	0.908004	0.679185	0.789174	1	15890	tags=44%, list=30%, signal=63%
HALLMARK_CHOLESTEROL_HOMEOSTASIS	HALLMARK_CHOLESTEROL_HOMEOSTASIS	Details ...	73	0.267282	0.860226	0.722864	0.869041	1	17953	tags=48%, list=34%, signal=72%
HALLMARK_ALLOGRAFT_REJECTION	HALLMARK_ALLOGRAFT_REJECTION	Details ...	184	0.234041	0.8222	0.875131	0.913447	1	15811	tags=38%, list=30%, signal=53%
HALLMARK_KRAS_SIGNALING_UP	HALLMARK_KRAS_SIGNALING_UP	Details ...	192	0.231614	0.816348	0.885774	0.898294	1	13962	tags=33%, list=26%, signal=45%
HALLMARK_REACTIVE_OXYGEN_SPECIES_PATHWAY	HALLMARK_REACTIVE_OXYGEN_SPECIES_PATHWAY	Details ...	47	0.266546	0.812641	0.789988	0.880191	1	13142	tags=32%, list=25%, signal=42%
HALLMARK_OXIDATIVE_PHOSPHORYLATION	HALLMARK_OXIDATIVE_PHOSPHORYLATION	Details ...	184	0.226317	0.79484	0.908325	0.883494	1	16644	tags=38%, list=31%, signal=54%
TCGA 739 Cohort														TCGA 739 Cohort
NAME	GS<br> follow link to MSigDB	GS DETAILS	SIZE	ES	NES	NOM p-val	FDR q-val	FWER p-val	RANK AT MAX	LEADING EDGE				NAME	GS<br> follow link to MSigDB	GS DETAILS	SIZE	ES	NES	NOM p-val	FDR q-val	FWER p-val	RANK AT MAX	LEADING EDGE
HALLMARK_PI3K_AKT_MTOR_SIGNALING	HALLMARK_PI3K_AKT_MTOR_SIGNALING	Details ...	21	0.553886	1.67317	0.00571429	0.12703	0.11	219	tags=57%, list=30%, signal=79%				HALLMARK_COAGULATION	HALLMARK_COAGULATION	Details ...	27	-0.277825	-1.06518	0.366412	1	0.889	113	tags=30%, list=15%, signal=34%
HALLMARK_ESTROGEN_RESPONSE_EARLY	HALLMARK_ESTROGEN_RESPONSE_EARLY	Details ...	15	0.57338	1.61882	0.0184136	0.11353	0.191	145	tags=47%, list=20%, signal=57%				HALLMARK_EPITHELIAL_MESENCHYMAL_TRANSITION	HALLMARK_EPITHELIAL_MESENCHYMAL_TRANSITION	Details ...	29	-0.236893	-0.942236	0.549407	1	0.973	118	tags=31%, list=16%, signal=36%
HALLMARK_UV_RESPONSE_UP	HALLMARK_UV_RESPONSE_UP	Details ...	20	0.513973	1.54517	0.037464	0.151541	0.335	145	tags=40%, list=20%, signal=48%				HALLMARK_COMPLEMENT	HALLMARK_COMPLEMENT	Details ...	57	-0.182591	-0.834009	0.79703	0.997068	0.991	160	tags=30%, list=22%, signal=35%
HALLMARK_P53_PATHWAY	HALLMARK_P53_PATHWAY	Details ...	29	0.456013	1.47499	0.0411523	0.194935	0.502	145	tags=38%, list=20%, signal=45%				HALLMARK_INFLAMMATORY_RESPONSE	HALLMARK_INFLAMMATORY_RESPONSE	Details ...	88	-0.156133	-0.78956	0.898204	0.814516	0.993	80	tags=13%, list=11%, signal=12%
HALLMARK_APICAL_JUNCTION	HALLMARK_APICAL_JUNCTION	Details ...	31	0.399351	1.34372	0.0985155	0.383433	0.831	245	tags=52%, list=33%, signal=74%
HALLMARK_UV_RESPONSE_DN	HALLMARK_UV_RESPONSE_DN	Details ...	16	0.45355	1.27886	0.198288	0.479553	0.938	117	tags=44%, list=16%, signal=51%
HALLMARK_MTORC1_SIGNALING	HALLMARK_MTORC1_SIGNALING	Details ...	27	0.345475	1.12181	0.309166	0.864291	0.999	54	tags=22%, list=7%, signal=23%
HALLMARK_IL2_STAT5_SIGNALING	HALLMARK_IL2_STAT5_SIGNALING	Details ...	57	0.297095	1.118	0.286064	0.767849	1	130	tags=23%, list=18%, signal=26%
HALLMARK_ESTROGEN_RESPONSE_LATE	HALLMARK_ESTROGEN_RESPONSE_LATE	Details ...	20	0.361716	1.08971	0.353693	0.762886	1	146	tags=30%, list=20%, signal=36%
HALLMARK_TNFA_SIGNALING_VIA_NFKB	HALLMARK_TNFA_SIGNALING_VIA_NFKB	Details ...	65	0.265704	1.03002	0.415744	0.852161	1	165	tags=28%, list=22%, signal=33%
HALLMARK_IL6_JAK_STAT3_SIGNALING	HALLMARK_IL6_JAK_STAT3_SIGNALING	Details ...	54	0.273194	1.02952	0.423321	0.776654	1	227	tags=33%, list=31%, signal=45%
HALLMARK_KRAS_SIGNALING_UP	HALLMARK_KRAS_SIGNALING_UP	Details ...	46	0.269882	0.974077	0.525575	0.85143	1	113	tags=24%, list=15%, signal=26%
HALLMARK_APOPTOSIS	HALLMARK_APOPTOSIS	Details ...	41	0.274461	0.968511	0.535286	0.797883	1	321	tags=54%, list=44%, signal=90%
HALLMARK_GLYCOLYSIS	HALLMARK_GLYCOLYSIS	Details ...	17	0.331822	0.96475	0.512482	0.748912	1	150	tags=35%, list=20%, signal=43%
HALLMARK_ALLOGRAFT_REJECTION	HALLMARK_ALLOGRAFT_REJECTION	Details ...	106	0.216769	0.904177	0.666286	0.825634	1	203	tags=29%, list=28%, signal=35%
HALLMARK_KRAS_SIGNALING_DN	HALLMARK_KRAS_SIGNALING_DN	Details ...	15	0.318376	0.892179	0.611191	0.797021	1	205	tags=53%, list=28%, signal=72%
HALLMARK_HYPOXIA	HALLMARK_HYPOXIA	Details ...	25	0.273252	0.888474	0.621803	0.756754	1	150	tags=36%, list=20%, signal=44%
HALLMARK_INTERFERON_GAMMA_RESPONSE	HALLMARK_INTERFERON_GAMMA_RESPONSE	Details ...	72	0.21676	0.843654	0.742092	0.787821	1	261	tags=35%, list=36%, signal=49%
HALLMARK_INTERFERON_ALPHA_RESPONSE	HALLMARK_INTERFERON_ALPHA_RESPONSE	Details ...	26	0.244235	0.793122	0.76	0.825201	1	324	tags=50%, list=44%, signal=86%
HALLMARK_XENOBIOTIC_METABOLISM	HALLMARK_XENOBIOTIC_METABOLISM	Details ...	16	0.251158	0.717921	0.847384	0.873175	1	239	tags=31%, list=33%, signal=45%

## Sheet: CGP
Enrichments in BRAF+pTERT-														Enrichments in BRAF+pTERT+
Mayo Cohort														Mayo Cohort
NAME	GS<br> follow link to MSigDB	GS DETAILS	SIZE	ES	NES	NOM p-val	FDR q-val	FWER p-val	RANK AT MAX	LEADING EDGE				NAME	GS<br> follow link to MSigDB	GS DETAILS	SIZE	ES	NES	NOM p-val	FDR q-val	FWER p-val	RANK AT MAX	LEADING EDGE
PICCALUGA_ANGIOIMMUNOBLASTIC_LYMPHOMA_UP	PICCALUGA_ANGIOIMMUNOBLASTIC_LYMPHOMA_UP	Details ...	25	0.644599	1.84691	0	0.0165054	0.082	98	tags=60%, list=16%, signal=69%				DELYS_THYROID_CANCER_UP	DELYS_THYROID_CANCER_UP	Details ...	55	-0.406393	-2.18266	0	0.0168282	0.011	97	tags=45%, list=16%, signal=49%
SAFFORD_T_LYMPHOCYTE_ANERGY	SAFFORD_T_LYMPHOCYTE_ANERGY	Details ...	15	0.641248	1.67518	0.00898876	0.0895771	0.69	139	tags=67%, list=23%, signal=85%				RODRIGUES_THYROID_CARCINOMA_ANAPLASTIC_UP	RODRIGUES_THYROID_CARCINOMA_ANAPLASTIC_UP	Details ...	25	-0.406711	-1.76579	0	0.142376	0.162	89	tags=44%, list=15%, signal=50%
LEE_DIFFERENTIATING_T_LYMPHOCYTE	LEE_DIFFERENTIATING_T_LYMPHOCYTE		29	0.505341	1.49411	0.0253165	0.170706	1	146	tags=59%, list=25%, signal=74%				FORTSCHEGGER_PHF8_TARGETS_DN	FORTSCHEGGER_PHF8_TARGETS_DN	Details ...	25	-0.340936	-1.5724	0	0.208905	0.483	12	tags=16%, list=2%, signal=16%
RODRIGUES_THYROID_CARCINOMA_POORLY_DIFFERENTIATED_DN	RODRIGUES_THYROID_CARCINOMA_POORLY_DIFFERENTIATED_DN		24	0.513324	1.45982	0.0391949	0.203095	1	136	tags=50%, list=23%, signal=62%				SWEET_LUNG_CANCER_KRAS_UP	SWEET_LUNG_CANCER_KRAS_UP	Details ...	48	-0.283578	-1.47874	0	0.195341	0.66	76	tags=31%, list=13%, signal=33%
BOSCO_TH1_CYTOTOXIC_MODULE	BOSCO_TH1_CYTOTOXIC_MODULE	Details ...	31	0.528767	1.57734	0.0041841	0.125118	0.971	164	tags=58%, list=28%, signal=76%				BROWNE_HCMV_INFECTION_48HR_DN	BROWNE_HCMV_INFECTION_48HR_DN	Details ...	32	-0.287353	-1.35293	0	0.234159	0.909	16	tags=16%, list=3%, signal=15%
CHUNG_BLISTER_CYTOTOXICITY_UP	CHUNG_BLISTER_CYTOTOXICITY_UP	Details ...	18	0.567629	1.56393	0.0155556	0.127397	0.984	198	tags=72%, list=33%, signal=105%				CREIGHTON_ENDOCRINE_THERAPY_RESISTANCE_5	CREIGHTON_ENDOCRINE_THERAPY_RESISTANCE_5	Details ...	15	-0.461422	-1.76328	0.0166667	0.0958628	0.163	42	tags=40%, list=7%, signal=42%
BLANCO_MELO_COVID19_SARS_COV_2_INFECTION_CALU3_CELLS_UP	BLANCO_MELO_COVID19_SARS_COV_2_INFECTION_CALU3_CELLS_UP	Details ...	64	0.580592	1.88314	0	0.0412623	0.042	178	tags=63%, list=30%, signal=80%				MASSARWEH_TAMOXIFEN_RESISTANCE_UP	MASSARWEH_TAMOXIFEN_RESISTANCE_UP	Details ...	17	-0.443702	-1.72898	0.0192308	0.0984498	0.213	42	tags=41%, list=7%, signal=43%
BLANCO_MELO_HUMAN_PARAINFLUENZA_VIRUS_3_INFECTION_A594_CELLS_UP	BLANCO_MELO_HUMAN_PARAINFLUENZA_VIRUS_3_INFECTION_A594_CELLS_UP	Details ...	46	0.593021	1.87551	0	0.0239843	0.049	178	tags=65%, list=30%, signal=86%				RHEIN_ALL_GLUCOCORTICOID_THERAPY_DN	RHEIN_ALL_GLUCOCORTICOID_THERAPY_DN	Details ...	21	-0.369431	-1.56836	0.0212766	0.176138	0.484	55	tags=33%, list=9%, signal=35%
SEKI_INFLAMMATORY_RESPONSE_LPS_UP	SEKI_INFLAMMATORY_RESPONSE_LPS_UP	Details ...	21	0.671776	1.85607	0	0.0172769	0.069	57	tags=43%, list=10%, signal=46%				BRUINS_UVC_RESPONSE_VIA_TP53_GROUP_D	BRUINS_UVC_RESPONSE_VIA_TP53_GROUP_D	Details ...	15	-0.381916	-1.45735	0.0363636	0.18143	0.702	32	tags=33%, list=5%, signal=34%
LINDGREN_BLADDER_CANCER_CLUSTER_2B	LINDGREN_BLADDER_CANCER_CLUSTER_2B	Details ...	56	0.548374	1.7392	0	0.0718796	0.373	158	tags=52%, list=27%, signal=64%				CASORELLI_ACUTE_PROMYELOCYTIC_LEUKEMIA_DN	CASORELLI_ACUTE_PROMYELOCYTIC_LEUKEMIA_DN	Details ...	23	-0.331474	-1.46839	0.0447761	0.187952	0.681	32	tags=22%, list=5%, signal=22%
LIM_MAMMARY_STEM_CELL_UP	LIM_MAMMARY_STEM_CELL_UP	Details ...	26	0.57835	1.69029	0	0.109425	0.616	85	tags=42%, list=14%, signal=47%				MOOTHA_MITOCHONDRIA	MOOTHA_MITOCHONDRIA	Details ...	21	-0.335532	-1.39885	0.0495049	0.21734	0.83	26	tags=24%, list=4%, signal=24%
WALLACE_PROSTATE_CANCER_RACE_UP	WALLACE_PROSTATE_CANCER_RACE_UP	Details ...	77	0.504702	1.68431	0	0.106017	0.642	222	tags=65%, list=37%, signal=90%				KIM_BIPOLAR_DISORDER_OLIGODENDROCYTE_DENSITY_CORR_UP	KIM_BIPOLAR_DISORDER_OLIGODENDROCYTE_DENSITY_CORR_UP	Details ...	19	-0.380006	-1.54687	0.0512821	0.170076	0.523	16	tags=21%, list=3%, signal=21%
SMID_BREAST_CANCER_NORMAL_LIKE_UP	SMID_BREAST_CANCER_NORMAL_LIKE_UP	Details ...	106	0.497165	1.67949	0	0.100392	0.666	221	tags=62%, list=37%, signal=81%				CREIGHTON_ENDOCRINE_THERAPY_RESISTANCE_3	CREIGHTON_ENDOCRINE_THERAPY_RESISTANCE_3	Details ...	27	-0.32661	-1.48699	0.0540541	0.208037	0.636	42	tags=22%, list=7%, signal=23%
LIU_OVARIAN_CANCER_TUMORS_AND_XENOGRAFTS_XDGS_DN	LIU_OVARIAN_CANCER_TUMORS_AND_XENOGRAFTS_XDGS_DN	Details ...	207	0.48314	1.67894	0	0.0923936	0.669	248	tags=59%, list=42%, signal=66%				BILD_HRAS_ONCOGENIC_SIGNATURE	BILD_HRAS_ONCOGENIC_SIGNATURE	Details ...	25	-0.305841	-1.38606	0.0571429	0.218887	0.852	57	tags=32%, list=10%, signal=34%
FLECHNER_BIOPSY_KIDNEY_TRANSPLANT_OK_VS_DONOR_UP	FLECHNER_BIOPSY_KIDNEY_TRANSPLANT_OK_VS_DONOR_UP	Details ...	39	0.53109	1.64293	0	0.110704	0.833	144	tags=49%, list=24%, signal=60%				KRIEG_HYPOXIA_NOT_VIA_KDM3A	KRIEG_HYPOXIA_NOT_VIA_KDM3A	Details ...	29	-0.274015	-1.35062	0.0638298	0.223237	0.911	76	tags=34%, list=13%, signal=38%
BLANCO_MELO_RESPIRATORY_SYNCYTIAL_VIRUS_INFECTION_A594_CELLS_UP	BLANCO_MELO_RESPIRATORY_SYNCYTIAL_VIRUS_INFECTION_A594_CELLS_UP	Details ...	67	0.501118	1.63612	0	0.113965	0.861	194	tags=57%, list=33%, signal=75%				ZWANG_CLASS_3_TRANSIENTLY_INDUCED_BY_EGF	ZWANG_CLASS_3_TRANSIENTLY_INDUCED_BY_EGF	Details ...	25	-0.296867	-1.36593	0.0704225	0.231255	0.894	61	tags=32%, list=10%, signal=34%
SMID_BREAST_CANCER_LUMINAL_B_DN	SMID_BREAST_CANCER_LUMINAL_B_DN	Details ...	92	0.479341	1.61697	0	0.113975	0.911	203	tags=55%, list=34%, signal=71%				BENPORATH_MYC_MAX_TARGETS	BENPORATH_MYC_MAX_TARGETS	Details ...	25	-0.318102	-1.42747	0.0819672	0.200287	0.78	414	tags=100%, list=70%, signal=316%
TARTE_PLASMA_CELL_VS_PLASMABLAST_UP	TARTE_PLASMA_CELL_VS_PLASMABLAST_UP	Details ...	49	0.512401	1.62837	0.00101937	0.110919	0.881	84	tags=31%, list=14%, signal=33%				WINTER_HYPOXIA_METAGENE	WINTER_HYPOXIA_METAGENE	Details ...	33	-0.279796	-1.34617	0.0851064	0.215544	0.917	67	tags=33%, list=11%, signal=35%
SWEET_LUNG_CANCER_KRAS_DN	SWEET_LUNG_CANCER_KRAS_DN	Details ...	29	0.631924	1.85662	0.00104603	0.0224042	0.067	71	tags=45%, list=12%, signal=48%				KIM_ALL_DISORDERS_OLIGODENDROCYTE_NUMBER_CORR_UP	KIM_ALL_DISORDERS_OLIGODENDROCYTE_NUMBER_CORR_UP	Details ...	22	-0.318426	-1.3414	0.091954	0.208039	0.917	39	tags=27%, list=7%, signal=28%
MARTINEZ_RB1_TARGETS_DN	MARTINEZ_RB1_TARGETS_DN	Details ...	33	0.546407	1.64373	0.00104603	0.126486	0.829	141	tags=45%, list=24%, signal=56%				ONDER_CDH1_TARGETS_2_DN	ONDER_CDH1_TARGETS_2_DN	Details ...	40	-0.235566	-1.21689	0.131579	0.360067	0.992	67	tags=28%, list=11%, signal=29%
HECKER_IFNB1_TARGETS	HECKER_IFNB1_TARGETS	Details ...	24	0.582987	1.64299	0.00108108	0.118543	0.833	209	tags=71%, list=35%, signal=105%				MEBARKI_HCC_PROGENITOR_FZD8CRD_DN	MEBARKI_HCC_PROGENITOR_FZD8CRD_DN	Details ...	17	-0.326723	-1.27406	0.133333	0.281033	0.969	55	tags=35%, list=9%, signal=38%
FULCHER_INFLAMMATORY_RESPONSE_LECTIN_VS_LPS_DN	FULCHER_INFLAMMATORY_RESPONSE_LECTIN_VS_LPS_DN	Details ...	50	0.491262	1.55625	0.00205339	0.130502	0.991	168	tags=48%, list=28%, signal=61%				TAKEDA_TARGETS_OF_NUP98_HOXA9_FUSION_10D_DN	TAKEDA_TARGETS_OF_NUP98_HOXA9_FUSION_10D_DN	Details ...	25	-0.269955	-1.21342	0.173913	0.348356	0.992	44	tags=28%, list=7%, signal=29%
ZHENG_FOXP3_TARGETS_IN_THYMUS_UP	ZHENG_FOXP3_TARGETS_IN_THYMUS_UP	Details ...	20	0.604542	1.69396	0.00331126	0.117801	0.588	141	tags=60%, list=24%, signal=76%				KOKKINAKIS_METHIONINE_DEPRIVATION_48HR_UP	KOKKINAKIS_METHIONINE_DEPRIVATION_48HR_UP	Details ...	24	-0.263659	-1.16139	0.19697	0.41711	0.999	41	tags=25%, list=7%, signal=26%
HOSHIDA_LIVER_CANCER_SUBCLASS_S3	HOSHIDA_LIVER_CANCER_SUBCLASS_S3	Details ...	20	0.586083	1.61789	0.00331492	0.118605	0.904	35	tags=30%, list=6%, signal=31%				BENPORATH_MYC_TARGETS_WITH_EBOX	BENPORATH_MYC_TARGETS_WITH_EBOX	Details ...	19	-0.274957	-1.13139	0.229167	0.44608	1	67	tags=26%, list=11%, signal=29%
FOSTER_TOLERANT_MACROPHAGE_DN	FOSTER_TOLERANT_MACROPHAGE_DN	Details ...	54	0.49301	1.57619	0.00403226	0.122287	0.973	196	tags=52%, list=33%, signal=70%				JINESH_BLEBBISHIELD_TO_IMMUNE_CELL_FUSION_PBSHMS_UP	JINESH_BLEBBISHIELD_TO_IMMUNE_CELL_FUSION_PBSHMS_UP	Details ...	15	-0.324806	-1.16449	0.230769	0.428961	0.999	82	tags=47%, list=14%, signal=53%
ZHENG_BOUND_BY_FOXP3	ZHENG_BOUND_BY_FOXP3	Details ...	51	0.477863	1.51933	0.00407332	0.158566	1	141	tags=43%, list=24%, signal=52%				ENK_UV_RESPONSE_KERATINOCYTE_UP	ENK_UV_RESPONSE_KERATINOCYTE_UP	Details ...	33	-0.238928	-1.12657	0.238095	0.439262	1	38	tags=18%, list=6%, signal=18%
CAIRO_HEPATOBLASTOMA_CLASSES_DN	CAIRO_HEPATOBLASTOMA_CLASSES_DN	Details ...	23	0.567636	1.5907	0.0043057	0.120107	0.96	116	tags=57%, list=20%, signal=68%				DUTERTRE_ESTRADIOL_RESPONSE_24HR_DN	DUTERTRE_ESTRADIOL_RESPONSE_24HR_DN	Details ...	22	-0.253875	-1.13393	0.275	0.457991	1	55	tags=27%, list=9%, signal=29%
BOQUEST_STEM_CELL_CULTURED_VS_FRESH_UP	BOQUEST_STEM_CELL_CULTURED_VS_FRESH_UP	Details ...	37	0.509405	1.54945	0.00515996	0.129769	0.995	170	tags=59%, list=29%, signal=78%				BLALOCK_ALZHEIMERS_DISEASE_DN	BLALOCK_ALZHEIMERS_DISEASE_DN	Details ...	27	-0.242042	-1.06747	0.285714	0.519463	1	39	tags=19%, list=7%, signal=19%
WORSCHECH_TUMOR_EVASION_AND_TOLEROGENICITY_UP	WORSCHECH_TUMOR_EVASION_AND_TOLEROGENICITY_UP	Details ...	23	0.572173	1.63073	0.00538793	0.114227	0.874	78	tags=35%, list=13%, signal=38%				THEILGAARD_NEUTROPHIL_AT_SKIN_WOUND_DN	THEILGAARD_NEUTROPHIL_AT_SKIN_WOUND_DN	Details ...	23	-0.254098	-1.07549	0.307692	0.519074	1	70	tags=26%, list=12%, signal=28%
QI_PLASMACYTOMA_UP	QI_PLASMACYTOMA_UP		74	0.442135	1.45037	0.00607903	0.211277	1	257	tags=66%, list=43%, signal=102%				KOKKINAKIS_METHIONINE_DEPRIVATION_96HR_UP	KOKKINAKIS_METHIONINE_DEPRIVATION_96HR_UP	Details ...	21	-0.254587	-1.07635	0.308642	0.535843	1	40	tags=19%, list=7%, signal=20%
RIGGI_EWING_SARCOMA_PROGENITOR_UP	RIGGI_EWING_SARCOMA_PROGENITOR_UP	Details ...	34	0.520732	1.56876	0.00628272	0.128786	0.981	123	tags=44%, list=21%, signal=52%				WANG_SMARCE1_TARGETS_UP	WANG_SMARCE1_TARGETS_UP	Details ...	15	-0.28483	-1.02495	0.37931	0.564332	1	45	tags=27%, list=8%, signal=28%
WEST_ADRENOCORTICAL_TUMOR_DN	WEST_ADRENOCORTICAL_TUMOR_DN	Details ...	29	0.545579	1.60174	0.00639659	0.118986	0.942	156	tags=59%, list=26%, signal=76%				WEI_MYCN_TARGETS_WITH_E_BOX	WEI_MYCN_TARGETS_WITH_E_BOX	Details ...	17	-0.259321	-1.04129	0.4	0.564653	1	30	tags=24%, list=5%, signal=24%
KINSEY_TARGETS_OF_EWSR1_FLII_FUSION_UP	KINSEY_TARGETS_OF_EWSR1_FLII_FUSION_UP	Details ...	17	0.603724	1.59612	0.00660066	0.116827	0.948	79	tags=35%, list=13%, signal=40%				NUYTTEN_EZH2_TARGETS_DN	NUYTTEN_EZH2_TARGETS_DN	Details ...	15	-0.277961	-0.992856	0.401639	0.623487	1	71	tags=40%, list=12%, signal=44%
FLORIO_NEOCORTEX_BASAL_RADIAL_GLIA_UP	FLORIO_NEOCORTEX_BASAL_RADIAL_GLIA_UP	Details ...	23	0.565865	1.58574	0.0075188	0.122505	0.963	204	tags=65%, list=34%, signal=95%				YAGI_AML_WITH_11Q23_REARRANGED	YAGI_AML_WITH_11Q23_REARRANGED	Details ...	23	-0.243862	-1.03857	0.426667	0.55218	1	24	tags=17%, list=4%, signal=17%
VECCHI_GASTRIC_CANCER_EARLY_DN	VECCHI_GASTRIC_CANCER_EARLY_DN	Details ...	19	0.589954	1.60667	0.00777778	0.11816	0.935	137	tags=63%, list=23%, signal=79%				DANG_BOUND_BY_MYC	DANG_BOUND_BY_MYC	Details ...	47	-0.182136	-0.991776	0.5	0.607923	1	419	tags=94%, list=71%, signal=293%
POOLA_INVASIVE_BREAST_CANCER_UP	POOLA_INVASIVE_BREAST_CANCER_UP		71	0.460208	1.49702	0.00805639	0.168981	1	191	tags=52%, list=32%, signal=68%				RYAN_MANTLE_CELL_LYMPHOMA_NOTCH_DIRECT_UP	RYAN_MANTLE_CELL_LYMPHOMA_NOTCH_DIRECT_UP	Details ...	28	-0.198553	-0.920248	0.541667	0.734491	1	24	tags=14%, list=4%, signal=14%
PLASARI_TGFB1_TARGETS_10HR_UP	PLASARI_TGFB1_TARGETS_10HR_UP	Details ...	23	0.558018	1.57794	0.00847458	0.128628	0.971	49	tags=30%, list=8%, signal=32%				PEDERSEN_METASTASIS_BY_ERBB2_ISOFORM_7	PEDERSEN_METASTASIS_BY_ERBB2_ISOFORM_7	Details ...	18	-0.242257	-0.922726	0.54902	0.748991	1	48	tags=22%, list=8%, signal=23%
CHICAS_RB1_TARGETS_CONFLUENT	CHICAS_RB1_TARGETS_CONFLUENT	Details ...	28	0.528114	1.55605	0.00957447	0.12733	0.992	149	tags=54%, list=25%, signal=68%				RAO_BOUND_BY_SALL4_ISOFORM_B	RAO_BOUND_BY_SALL4_ISOFORM_B	Details ...	16	-0.233951	-0.896041	0.6125	0.768053	1	51	tags=31%, list=9%, signal=33%
ZHU_CMV_ALL_UP	ZHU_CMV_ALL_UP	Details ...	20	0.576261	1.60835	0.00971922	0.121192	0.929	81	tags=45%, list=14%, signal=50%				KONDO_PROSTATE_CANCER_WITH_H3K27ME3	KONDO_PROSTATE_CANCER_WITH_H3K27ME3	Details ...	15	-0.238762	-0.877299	0.625	0.769292	1	25	tags=20%, list=4%, signal=20%
TAKEDA_TARGETS_OF_NUP98_HOXA9_FUSION_3D_UP	TAKEDA_TARGETS_OF_NUP98_HOXA9_FUSION_3D_UP	Details ...	18	0.583403	1.56495	0.00992282	0.129965	0.984	196	tags=67%, list=33%, signal=96%				PHONG_TNF_RESPONSE_VIA_P38_PARTIAL	PHONG_TNF_RESPONSE_VIA_P38_PARTIAL	Details ...	22	-0.204081	-0.875362	0.628571	0.754966	1	57	tags=23%, list=10%, signal=24%
CHIANG_LIVER_CANCER_SUBCLASS_CTNNB1_DN	CHIANG_LIVER_CANCER_SUBCLASS_CTNNB1_DN	Details ...	17	0.600495	1.59997	0.0110988	0.116667	0.947	93	tags=53%, list=16%, signal=61%				FERNANDEZ_BOUND_BY_MYC	FERNANDEZ_BOUND_BY_MYC	Details ...	22	-0.212754	-0.881754	0.666667	0.779462	1	67	tags=23%, list=11%, signal=25%
BLANCO_MELO_COVID19_SARS_COV_2_INFECTION_A594_ACE2_EXPRESSING_CELLS_UP	BLANCO_MELO_COVID19_SARS_COV_2_INFECTION_A594_ACE2_EXPRESSING_CELLS_UP		51	0.463264	1.47117	0.0131446	0.191346	1	199	tags=53%, list=34%, signal=73%				MOOTHA_PGC	MOOTHA_PGC	Details ...	19	-0.205393	-0.820578	0.761905	0.838947	1	80	tags=32%, list=13%, signal=35%
BOYLAN_MULTIPLE_MYELOMA_C_D_DN	BOYLAN_MULTIPLE_MYELOMA_C_D_DN	Details ...	50	0.474629	1.49718	0.0142566	0.172151	1	203	tags=62%, list=34%, signal=86%				TORCHIA_TARGETS_OF_EWSR1_FLI1_FUSION_DN	TORCHIA_TARGETS_OF_EWSR1_FLI1_FUSION_DN	Details ...	22	-0.185315	-0.791467	0.775281	0.869252	1	489	tags=100%, list=82%, signal=545%
MATSUDA_NATURAL_KILLER_DIFFERENTIATION	MATSUDA_NATURAL_KILLER_DIFFERENTIATION		50	0.466773	1.49018	0.0153374	0.173815	1	226	tags=60%, list=38%, signal=89%				WANG_TUMOR_INVASIVENESS_DN	WANG_TUMOR_INVASIVENESS_DN	Details ...	16	-0.179447	-0.688653	0.88806	0.957082	1	51	tags=19%, list=9%, signal=20%
BLANCO_MELO_BRONCHIAL_EPITHELIAL_CELLS_INFLUENZA_A_DEL_NS1_INFECTION_UP	BLANCO_MELO_BRONCHIAL_EPITHELIAL_CELLS_INFLUENZA_A_DEL_NS1_INFECTION_UP		77	0.427494	1.39256	0.016129	0.272861	1	178	tags=43%, list=30%, signal=53%				GRAESSMANN_RESPONSE_TO_MC_AND_DOXORUBICIN_DN	GRAESSMANN_RESPONSE_TO_MC_AND_DOXORUBICIN_DN	Details ...	23	-0.168126	-0.712081	0.911392	0.955074	1	499	tags=100%, list=84%, signal=601%
LINDSTEDT_DENDRITIC_CELL_MATURATION_B	LINDSTEDT_DENDRITIC_CELL_MATURATION_B	Details ...	15	0.607211	1.56232	0.0170455	0.125456	0.985	152	tags=60%, list=26%, signal=79%				MOREAUX_MULTIPLE_MYELOMA_BY_TACI_UP	MOREAUX_MULTIPLE_MYELOMA_BY_TACI_UP	Details ...	25	-0.149476	-0.652842	0.973684	0.96212	1	47	tags=16%, list=8%, signal=17%
ZWANG_TRANSIENTLY_UP_BY_2ND_EGF_PULSE_ONLY	ZWANG_TRANSIENTLY_UP_BY_2ND_EGF_PULSE_ONLY		62	0.444427	1.44203	0.0172589	0.217117	1	157	tags=40%, list=26%, signal=49%
WORSCHECH_TUMOR_REJECTION_UP	WORSCHECH_TUMOR_REJECTION_UP		36	0.48478	1.47237	0.0177638	0.196104	1	148	tags=39%, list=25%, signal=49%
BROWNE_INTERFERON_RESPONSIVE_GENES	BROWNE_INTERFERON_RESPONSIVE_GENES	Details ...	19	0.563926	1.53554	0.0184984	0.143536	0.997	222	tags=74%, list=37%, signal=114%
BYSTRYKH_HEMATOPOIESIS_STEM_CELL_QTL_TRANS	BYSTRYKH_HEMATOPOIESIS_STEM_CELL_QTL_TRANS		55	0.436907	1.40194	0.0191532	0.26206	1	191	tags=51%, list=32%, signal=68%
MARTINEZ_TP53_TARGETS_DN	MARTINEZ_TP53_TARGETS_DN	Details ...	22	0.553385	1.53891	0.019334	0.141788	0.997	42	tags=27%, list=7%, signal=28%
MARTORIATI_MDM4_TARGETS_NEUROEPITHELIUM_DN	MARTORIATI_MDM4_TARGETS_NEUROEPITHELIUM_DN	Details ...	15	0.583738	1.50839	0.0200222	0.163363	1	107	tags=47%, list=18%, signal=55%
WIERENGA_STAT5A_TARGETS_DN	WIERENGA_STAT5A_TARGETS_DN	Details ...	17	0.579456	1.52061	0.0201117	0.160424	1	148	tags=59%, list=25%, signal=76%
SANA_TNF_SIGNALING_UP	SANA_TNF_SIGNALING_UP	Details ...	29	0.51284	1.50688	0.0211864	0.162697	1	90	tags=34%, list=15%, signal=39%
DIRMEIER_LMP1_RESPONSE_EARLY	DIRMEIER_LMP1_RESPONSE_EARLY	Details ...	18	0.567132	1.5223	0.0245262	0.161576	1	178	tags=61%, list=30%, signal=85%
BAELDE_DIABETIC_NEPHROPATHY_DN	BAELDE_DIABETIC_NEPHROPATHY_DN	Details ...	21	0.543976	1.51178	0.0258065	0.164727	1	119	tags=52%, list=20%, signal=63%
KIM_WT1_TARGETS_UP	KIM_WT1_TARGETS_UP	Details ...	26	0.521414	1.49865	0.026824	0.17328	1	65	tags=31%, list=11%, signal=33%
RODWELL_AGING_KIDNEY_NO_BLOOD_UP	RODWELL_AGING_KIDNEY_NO_BLOOD_UP		18	0.549516	1.48452	0.0270575	0.180561	1	67	tags=39%, list=11%, signal=43%
TAKEDA_TARGETS_OF_NUP98_HOXA9_FUSION_8D_UP	TAKEDA_TARGETS_OF_NUP98_HOXA9_FUSION_8D_UP	Details ...	17	0.574909	1.54948	0.0272418	0.133148	0.995	52	tags=35%, list=9%, signal=38%
THUM_SYSTOLIC_HEART_FAILURE_UP	THUM_SYSTOLIC_HEART_FAILURE_UP		56	0.432481	1.38008	0.0305499	0.284616	1	212	tags=54%, list=36%, signal=75%
NATSUME_RESPONSE_TO_INTERFERON_BETA_UP	NATSUME_RESPONSE_TO_INTERFERON_BETA_UP	Details ...	16	0.579693	1.51291	0.0316384	0.166338	1	153	tags=50%, list=26%, signal=66%
SANA_RESPONSE_TO_IFNG_UP	SANA_RESPONSE_TO_IFNG_UP		29	0.49138	1.43761	0.031746	0.216075	1	90	tags=34%, list=15%, signal=39%
CUI_TCF21_TARGETS_2_DN	CUI_TCF21_TARGETS_2_DN		42	0.451147	1.39607	0.0327869	0.268317	1	141	tags=45%, list=24%, signal=55%
SPIELMAN_LYMPHOBLAST_EUROPEAN_VS_ASIAN_DN	SPIELMAN_LYMPHOBLAST_EUROPEAN_VS_ASIAN_DN		35	0.470898	1.41879	0.0335079	0.241602	1	158	tags=46%, list=27%, signal=59%
BOQUEST_STEM_CELL_UP	BOQUEST_STEM_CELL_UP	Details ...	18	0.560089	1.50931	0.0345596	0.16525	1	67	tags=33%, list=11%, signal=36%
GOBERT_OLIGODENDROCYTE_DIFFERENTIATION_DN	GOBERT_OLIGODENDROCYTE_DIFFERENTIATION_DN		22	0.512777	1.45015	0.0359869	0.208455	1	119	tags=41%, list=20%, signal=49%
XIE_ST_HSC_S1PR3_OE_UP	XIE_ST_HSC_S1PR3_OE_UP		26	0.500003	1.44375	0.0390879	0.217079	1	178	tags=58%, list=30%, signal=79%
RADAEVA_RESPONSE_TO_IFNA1_UP	RADAEVA_RESPONSE_TO_IFNA1_UP		17	0.558854	1.47476	0.0392585	0.194998	1	178	tags=71%, list=30%, signal=98%
HSIAO_LIVER_SPECIFIC_GENES	HSIAO_LIVER_SPECIFIC_GENES		21	0.516085	1.43954	0.0394304	0.215369	1	67	tags=24%, list=11%, signal=26%
KOYAMA_SEMA3B_TARGETS_DN	KOYAMA_SEMA3B_TARGETS_DN		16	0.557407	1.46698	0.0396376	0.196211	1	81	tags=44%, list=14%, signal=49%
BLANCO_MELO_BETA_INTERFERON_TREATED_BRONCHIAL_EPITHELIAL_CELLS_UP	BLANCO_MELO_BETA_INTERFERON_TREATED_BRONCHIAL_EPITHELIAL_CELLS_UP		49	0.435948	1.38099	0.0403309	0.286076	1	222	tags=53%, list=37%, signal=78%
HOLLERN_EMT_BREAST_TUMOR_UP	HOLLERN_EMT_BREAST_TUMOR_UP		18	0.535577	1.44095	0.0408163	0.216111	1	152	tags=61%, list=26%, signal=80%
SERVITJA_LIVER_HNF1A_TARGETS_DN	SERVITJA_LIVER_HNF1A_TARGETS_DN		20	0.526346	1.45346	0.0410811	0.208722	1	36	tags=25%, list=6%, signal=26%
SERVITJA_ISLET_HNF1A_TARGETS_UP	SERVITJA_ISLET_HNF1A_TARGETS_UP		22	0.514251	1.43407	0.0427163	0.220184	1	108	tags=41%, list=18%, signal=48%
LU_EZH2_TARGETS_DN	LU_EZH2_TARGETS_DN		15	0.569139	1.47185	0.0427447	0.193593	1	162	tags=60%, list=27%, signal=80%
BONOME_OVARIAN_CANCER_SURVIVAL_SUBOPTIMAL_DEBULKING	BONOME_OVARIAN_CANCER_SURVIVAL_SUBOPTIMAL_DEBULKING		19	0.535227	1.46619	0.0453039	0.194492	1	91	tags=37%, list=15%, signal=42%
WANG_RESPONSE_TO_GSK3_INHIBITOR_SB216763_UP	WANG_RESPONSE_TO_GSK3_INHIBITOR_SB216763_UP		23	0.498966	1.42656	0.0472103	0.232602	1	166	tags=48%, list=28%, signal=64%
NUYTTEN_NIPP1_TARGETS_UP	NUYTTEN_NIPP1_TARGETS_UP		27	0.484694	1.41464	0.0490928	0.247319	1	166	tags=52%, list=28%, signal=69%
HUANG_GATA2_TARGETS_UP	HUANG_GATA2_TARGETS_UP		19	0.533122	1.45483	0.0495595	0.20927	1	159	tags=47%, list=27%, signal=63%
MITSIADES_RESPONSE_TO_APLIDIN_UP	MITSIADES_RESPONSE_TO_APLIDIN_UP		25	0.494884	1.41133	0.0511727	0.250976	1	178	tags=52%, list=30%, signal=71%
VILIMAS_NOTCH1_TARGETS_UP	VILIMAS_NOTCH1_TARGETS_UP		30	0.480856	1.4062	0.0530786	0.259311	1	220	tags=60%, list=37%, signal=90%
LU_IL4_SIGNALING	LU_IL4_SIGNALING		22	0.499814	1.40204	0.0533188	0.265248	1	193	tags=59%, list=32%, signal=84%
GRAESSMANN_RESPONSE_TO_MC_AND_SERUM_DEPRIVATION_UP	GRAESSMANN_RESPONSE_TO_MC_AND_SERUM_DEPRIVATION_UP		28	0.467023	1.37366	0.0616366	0.293112	1	187	tags=54%, list=31%, signal=74%
VERHAAK_AML_WITH_NPM1_MUTATED_DN	VERHAAK_AML_WITH_NPM1_MUTATED_DN		33	0.45133	1.34754	0.0622363	0.329428	1	220	tags=64%, list=37%, signal=95%
MARTINEZ_RB1_AND_TP53_TARGETS_DN	MARTINEZ_RB1_AND_TP53_TARGETS_DN		17	0.531722	1.42256	0.0660066	0.23787	1	42	tags=29%, list=7%, signal=31%
CHYLA_CBFA2T3_TARGETS_UP	CHYLA_CBFA2T3_TARGETS_UP		33	0.45575	1.36682	0.0675105	0.299486	1	203	tags=55%, list=34%, signal=78%
LI_INDUCED_T_TO_NATURAL_KILLER_UP	LI_INDUCED_T_TO_NATURAL_KILLER_UP		47	0.42619	1.3429	0.0679012	0.331168	1	170	tags=45%, list=29%, signal=58%
MEISSNER_BRAIN_HCP_WITH_H3K4ME3_AND_H3K27ME3	MEISSNER_BRAIN_HCP_WITH_H3K4ME3_AND_H3K27ME3		42	0.433528	1.36436	0.0701031	0.301687	1	134	tags=43%, list=23%, signal=51%
ACEVEDO_LIVER_CANCER_UP	ACEVEDO_LIVER_CANCER_UP		31	0.464093	1.38699	0.071579	0.282468	1	101	tags=29%, list=17%, signal=33%
ZHU_CMV_8_HR_UP	ZHU_CMV_8_HR_UP		15	0.536885	1.38144	0.0727884	0.288382	1	47	tags=33%, list=8%, signal=35%
KUROZUMI_RESPONSE_TO_ONCOCYTIC_VIRUS_AND_CYCLIC_RGD	KUROZUMI_RESPONSE_TO_ONCOCYTIC_VIRUS_AND_CYCLIC_RGD		18	0.519523	1.40086	0.0730897	0.261384	1	173	tags=50%, list=29%, signal=68%
PLASARI_TGFB1_TARGETS_10HR_DN	PLASARI_TGFB1_TARGETS_10HR_DN		16	0.525206	1.38394	0.0737798	0.285975	1	142	tags=38%, list=24%, signal=48%
MARSON_BOUND_BY_FOXP3_STIMULATED	MARSON_BOUND_BY_FOXP3_STIMULATED		55	0.415224	1.32709	0.0783316	0.358537	1	173	tags=44%, list=29%, signal=56%
TAKEDA_TARGETS_OF_NUP98_HOXA9_FUSION_16D_UP	TAKEDA_TARGETS_OF_NUP98_HOXA9_FUSION_16D_UP		31	0.449257	1.33813	0.0786164	0.333261	1	145	tags=45%, list=24%, signal=57%
MARSON_BOUND_BY_FOXP3_UNSTIMULATED	MARSON_BOUND_BY_FOXP3_UNSTIMULATED		66	0.394334	1.28865	0.079798	0.397098	1	171	tags=39%, list=29%, signal=49%
OSWALD_HEMATOPOIETIC_STEM_CELL_IN_COLLAGEN_GEL_DN	OSWALD_HEMATOPOIETIC_STEM_CELL_IN_COLLAGEN_GEL_DN		21	0.489125	1.36306	0.0818777	0.301646	1	121	tags=48%, list=20%, signal=58%
DEURIG_T_CELL_PROLYMPHOCYTIC_LEUKEMIA_DN	DEURIG_T_CELL_PROLYMPHOCYTIC_LEUKEMIA_DN		51	0.408464	1.31173	0.0827375	0.378255	1	146	tags=43%, list=25%, signal=52%
HELLER_HDAC_TARGETS_SILENCED_BY_METHYLATION_UP	HELLER_HDAC_TARGETS_SILENCED_BY_METHYLATION_UP		32	0.455168	1.34267	0.0842105	0.328496	1	136	tags=44%, list=23%, signal=54%
OSMAN_BLADDER_CANCER_DN	OSMAN_BLADDER_CANCER_DN		17	0.514046	1.37885	0.084989	0.284332	1	161	tags=53%, list=27%, signal=71%
GRAESSMANN_APOPTOSIS_BY_DOXORUBICIN_DN	GRAESSMANN_APOPTOSIS_BY_DOXORUBICIN_DN		43	0.42787	1.34426	0.0857438	0.331025	1	99	tags=26%, list=17%, signal=28%
LEE_BMP2_TARGETS_UP	LEE_BMP2_TARGETS_UP		38	0.430736	1.30791	0.0881743	0.381573	1	88	tags=32%, list=15%, signal=35%
HORIUCHI_WTAP_TARGETS_UP	HORIUCHI_WTAP_TARGETS_UP		32	0.439818	1.32289	0.089568	0.362586	1	169	tags=50%, list=28%, signal=66%
YAGI_AML_FAB_MARKERS	YAGI_AML_FAB_MARKERS		20	0.496963	1.37034	0.0899242	0.297596	1	84	tags=35%, list=14%, signal=39%
DEBIASI_APOPTOSIS_BY_REOVIRUS_INFECTION_UP	DEBIASI_APOPTOSIS_BY_REOVIRUS_INFECTION_UP		26	0.469676	1.35621	0.0905218	0.314312	1	178	tags=54%, list=30%, signal=74%
PEREZ_TP63_TARGETS	PEREZ_TP63_TARGETS		16	0.507192	1.34959	0.0908072	0.327691	1	107	tags=44%, list=18%, signal=52%
BLALOCK_ALZHEIMERS_DISEASE_UP	BLALOCK_ALZHEIMERS_DISEASE_UP		92	0.375281	1.24681	0.0921844	0.443327	1	89	tags=25%, list=15%, signal=25%
RIZKI_TUMOR_INVASIVENESS_3D_UP	RIZKI_TUMOR_INVASIVENESS_3D_UP		18	0.504568	1.36743	0.0931264	0.301333	1	205	tags=72%, list=35%, signal=107%
JAATINEN_HEMATOPOIETIC_STEM_CELL_DN	JAATINEN_HEMATOPOIETIC_STEM_CELL_DN		59	0.391373	1.26896	0.0973631	0.429667	1	227	tags=61%, list=38%, signal=89%
LOPEZ_MBD_TARGETS	LOPEZ_MBD_TARGETS		53	0.396157	1.2641	0.0976602	0.433424	1	244	tags=55%, list=41%, signal=85%
BLANCO_MELO_COVID19_BRONCHIAL_EPITHELIAL_CELLS_SARS_COV_2_INFECTION_UP	BLANCO_MELO_COVID19_BRONCHIAL_EPITHELIAL_CELLS_SARS_COV_2_INFECTION_UP		39	0.424803	1.29379	0.0989691	0.392779	1	194	tags=46%, list=33%, signal=64%
NUYTTEN_EZH2_TARGETS_UP	NUYTTEN_EZH2_TARGETS_UP		74	0.378742	1.25697	0.0998991	0.444065	1	203	tags=46%, list=34%, signal=61%
OSWALD_HEMATOPOIETIC_STEM_CELL_IN_COLLAGEN_GEL_UP	OSWALD_HEMATOPOIETIC_STEM_CELL_IN_COLLAGEN_GEL_UP		31	0.43721	1.31455	0.10084	0.380822	1	196	tags=52%, list=33%, signal=73%
NUYTTEN_NIPP1_TARGETS_DN	NUYTTEN_NIPP1_TARGETS_DN		22	0.473793	1.31072	0.100967	0.377687	1	113	tags=32%, list=19%, signal=38%
SARRIO_EPITHELIAL_MESENCHYMAL_TRANSITION_DN	SARRIO_EPITHELIAL_MESENCHYMAL_TRANSITION_DN		20	0.477633	1.32311	0.103599	0.365434	1	141	tags=50%, list=24%, signal=63%
WANG_ESOPHAGUS_CANCER_VS_NORMAL_UP	WANG_ESOPHAGUS_CANCER_VS_NORMAL_UP		20	0.481751	1.34451	0.105895	0.333689	1	78	tags=35%, list=13%, signal=39%
PHONG_TNF_RESPONSE_VIA_P38_COMPLETE	PHONG_TNF_RESPONSE_VIA_P38_COMPLETE		16	0.510703	1.34192	0.106407	0.326931	1	89	tags=38%, list=15%, signal=43%
BLALOCK_ALZHEIMERS_DISEASE_INCIPIENT_UP	BLALOCK_ALZHEIMERS_DISEASE_INCIPIENT_UP		29	0.444989	1.31323	0.10654	0.381186	1	205	tags=52%, list=35%, signal=75%
CHARAFE_BREAST_CANCER_LUMINAL_VS_MESENCHYMAL_DN	CHARAFE_BREAST_CANCER_LUMINAL_VS_MESENCHYMAL_DN		31	0.433972	1.29274	0.113898	0.392473	1	204	tags=52%, list=34%, signal=75%
RIZKI_TUMOR_INVASIVENESS_3D_DN	RIZKI_TUMOR_INVASIVENESS_3D_DN		25	0.456102	1.30529	0.114224	0.37544	1	181	tags=48%, list=30%, signal=66%
GRAESSMANN_APOPTOSIS_BY_SERUM_DEPRIVATION_UP	GRAESSMANN_APOPTOSIS_BY_SERUM_DEPRIVATION_UP		48	0.391892	1.2512	0.117108	0.446953	1	187	tags=44%, list=31%, signal=59%
RASHI_RESPONSE_TO_IONIZING_RADIATION_6	RASHI_RESPONSE_TO_IONIZING_RADIATION_6		20	0.481512	1.31233	0.122187	0.380187	1	308	tags=90%, list=52%, signal=181%
MULLIGHAN_MLL_SIGNATURE_2_DN	MULLIGHAN_MLL_SIGNATURE_2_DN		23	0.46361	1.30771	0.123932	0.375358	1	214	tags=52%, list=36%, signal=78%
KIM_GLIS2_TARGETS_UP	KIM_GLIS2_TARGETS_UP		29	0.435669	1.29607	0.1258	0.393152	1	67	tags=24%, list=11%, signal=26%
GROSS_HYPOXIA_VIA_ELK3_DN	GROSS_HYPOXIA_VIA_ELK3_DN		22	0.467736	1.30791	0.129489	0.378197	1	196	tags=55%, list=33%, signal=78%
IWANAGA_CARCINOGENESIS_BY_KRAS_PTEN_DN	IWANAGA_CARCINOGENESIS_BY_KRAS_PTEN_DN		16	0.489567	1.29401	0.131313	0.39546	1	138	tags=56%, list=23%, signal=71%
OISHI_CHOLANGIOMA_STEM_CELL_LIKE_DN	OISHI_CHOLANGIOMA_STEM_CELL_LIKE_DN		17	0.477736	1.28814	0.135556	0.395212	1	91	tags=41%, list=15%, signal=47%
MULLIGHAN_MLL_SIGNATURE_1_DN	MULLIGHAN_MLL_SIGNATURE_1_DN		18	0.476507	1.29163	0.136878	0.392016	1	214	tags=56%, list=36%, signal=84%
PILON_KLF1_TARGETS_UP	PILON_KLF1_TARGETS_UP		26	0.433288	1.27706	0.138151	0.417969	1	57	tags=23%, list=10%, signal=24%
BLANCO_MELO_COVID19_SARS_COV_2_POS_PATIENT_LUNG_TISSUE_UP	BLANCO_MELO_COVID19_SARS_COV_2_POS_PATIENT_LUNG_TISSUE_UP		32	0.426906	1.26879	0.141225	0.426834	1	165	tags=41%, list=28%, signal=53%
LIU_PROSTATE_CANCER_DN	LIU_PROSTATE_CANCER_DN		17	0.495196	1.30613	0.141573	0.376386	1	121	tags=41%, list=20%, signal=50%
WINZEN_DEGRADED_VIA_KHSRP	WINZEN_DEGRADED_VIA_KHSRP		16	0.497312	1.30366	0.143177	0.376466	1	206	tags=56%, list=35%, signal=84%
BOYLAN_MULTIPLE_MYELOMA_PCA1_UP	BOYLAN_MULTIPLE_MYELOMA_PCA1_UP		24	0.444882	1.2787	0.144231	0.416934	1	237	tags=67%, list=40%, signal=106%
RUTELLA_RESPONSE_TO_CSF2RB_AND_IL4_DN	RUTELLA_RESPONSE_TO_CSF2RB_AND_IL4_DN		53	0.388558	1.23917	0.144883	0.452363	1	146	tags=40%, list=25%, signal=48%
HAHTOLA_SEZARY_SYNDROM_DN	HAHTOLA_SEZARY_SYNDROM_DN		21	0.448597	1.2613	0.147629	0.437946	1	241	tags=67%, list=41%, signal=108%
MARKEY_RB1_ACUTE_LOF_DN	MARKEY_RB1_ACUTE_LOF_DN		43	0.39947	1.25165	0.151795	0.449018	1	244	tags=58%, list=41%, signal=92%
DACOSTA_UV_RESPONSE_VIA_ERCC3_DN	DACOSTA_UV_RESPONSE_VIA_ERCC3_DN		22	0.453049	1.26553	0.152174	0.432625	1	85	tags=32%, list=14%, signal=36%
MCBRYAN_PUBERTAL_TGFB1_TARGETS_UP	MCBRYAN_PUBERTAL_TGFB1_TARGETS_UP		16	0.484163	1.27296	0.159243	0.425508	1	60	tags=25%, list=10%, signal=27%
HUTTMANN_B_CLL_POOR_SURVIVAL_UP	HUTTMANN_B_CLL_POOR_SURVIVAL_UP		25	0.434866	1.25691	0.164004	0.44092	1	256	tags=64%, list=43%, signal=108%
BOSCO_INTERFERON_INDUCED_ANTIVIRAL_MODULE	BOSCO_INTERFERON_INDUCED_ANTIVIRAL_MODULE		17	0.477423	1.27177	0.164399	0.425264	1	210	tags=59%, list=35%, signal=88%
VART_KSHV_INFECTION_ANGIOGENIC_MARKERS_UP	VART_KSHV_INFECTION_ANGIOGENIC_MARKERS_UP		28	0.426105	1.25019	0.164905	0.446452	1	200	tags=46%, list=34%, signal=67%
BLANCO_MELO_COVID19_SARS_COV_2_LOW_MOI_INFECTION_A594_ACE2_EXPRESSING_CELLS_UP	BLANCO_MELO_COVID19_SARS_COV_2_LOW_MOI_INFECTION_A594_ACE2_EXPRESSING_CELLS_UP		25	0.436558	1.26037	0.165781	0.437256	1	206	tags=52%, list=35%, signal=76%
JISON_SICKLE_CELL_DISEASE_UP	JISON_SICKLE_CELL_DISEASE_UP		26	0.4277	1.25012	0.167206	0.443477	1	119	tags=35%, list=20%, signal=41%
BENPORATH_EED_TARGETS	BENPORATH_EED_TARGETS		30	0.417987	1.24171	0.171696	0.451275	1	157	tags=47%, list=26%, signal=60%
BENPORATH_SUZ12_TARGETS	BENPORATH_SUZ12_TARGETS		35	0.406653	1.23221	0.17284	0.46467	1	157	tags=46%, list=26%, signal=58%
HELLER_HDAC_TARGETS_SILENCED_BY_METHYLATION_DN	HELLER_HDAC_TARGETS_SILENCED_BY_METHYLATION_DN		34	0.398535	1.2087	0.17364	0.511152	1	253	tags=65%, list=43%, signal=106%
PUJANA_BRCA2_PCC_NETWORK	PUJANA_BRCA2_PCC_NETWORK		26	0.424477	1.24765	0.17616	0.446966	1	230	tags=65%, list=39%, signal=102%
BOSCO_ALLERGEN_INDUCED_TH2_ASSOCIATED_MODULE	BOSCO_ALLERGEN_INDUCED_TH2_ASSOCIATED_MODULE		31	0.410233	1.22122	0.178571	0.485718	1	147	tags=35%, list=25%, signal=45%
SMID_BREAST_CANCER_RELAPSE_IN_BONE_DN	SMID_BREAST_CANCER_RELAPSE_IN_BONE_DN		20	0.446232	1.24342	0.179072	0.449581	1	196	tags=45%, list=33%, signal=65%
LAU_APOPTOSIS_CDKN2A_UP	LAU_APOPTOSIS_CDKN2A_UP		16	0.47816	1.25287	0.183651	0.449119	1	83	tags=31%, list=14%, signal=35%
GRUETZMANN_PANCREATIC_CANCER_UP	GRUETZMANN_PANCREATIC_CANCER_UP		31	0.415808	1.23959	0.18468	0.454174	1	131	tags=45%, list=22%, signal=55%
MARTINEZ_RB1_AND_TP53_TARGETS_UP	MARTINEZ_RB1_AND_TP53_TARGETS_UP		51	0.373122	1.18315	0.187564	0.54285	1	141	tags=29%, list=24%, signal=35%
IGLESIAS_E2F_TARGETS_UP	IGLESIAS_E2F_TARGETS_UP		17	0.463131	1.24733	0.187706	0.444931	1	209	tags=59%, list=35%, signal=88%
SENGUPTA_NASOPHARYNGEAL_CARCINOMA_UP	SENGUPTA_NASOPHARYNGEAL_CARCINOMA_UP		30	0.415826	1.20904	0.19556	0.513566	1	142	tags=43%, list=24%, signal=54%
DER_IFN_GAMMA_RESPONSE_UP	DER_IFN_GAMMA_RESPONSE_UP		21	0.437777	1.21194	0.196937	0.508409	1	280	tags=71%, list=47%, signal=130%
LINDSTEDT_DENDRITIC_CELL_MATURATION_D	LINDSTEDT_DENDRITIC_CELL_MATURATION_D		16	0.465207	1.23566	0.197975	0.458426	1	217	tags=56%, list=37%, signal=86%
RUTELLA_RESPONSE_TO_HGF_VS_CSF2RB_AND_IL4_UP	RUTELLA_RESPONSE_TO_HGF_VS_CSF2RB_AND_IL4_UP		63	0.363593	1.18666	0.19818	0.548883	1	173	tags=40%, list=29%, signal=50%
WONG_ADULT_TISSUE_STEM_MODULE	WONG_ADULT_TISSUE_STEM_MODULE		70	0.356429	1.17287	0.20141	0.550619	1	203	tags=44%, list=34%, signal=59%
CARRILLOREIXACH_HEPATOBLASTOMA_VS_NORMAL_UP	CARRILLOREIXACH_HEPATOBLASTOMA_VS_NORMAL_UP		19	0.449058	1.22363	0.201517	0.4822	1	179	tags=37%, list=30%, signal=51%
BRUINS_UVC_RESPONSE_VIA_TP53_GROUP_A	BRUINS_UVC_RESPONSE_VIA_TP53_GROUP_A		40	0.386024	1.18969	0.201672	0.54313	1	98	tags=28%, list=16%, signal=31%
DER_IFN_BETA_RESPONSE_UP	DER_IFN_BETA_RESPONSE_UP		22	0.435587	1.22801	0.204301	0.47324	1	199	tags=50%, list=34%, signal=72%
BOQUEST_STEM_CELL_DN	BOQUEST_STEM_CELL_DN		25	0.421327	1.20061	0.206897	0.527792	1	267	tags=68%, list=45%, signal=118%
SANSOM_APC_TARGETS_DN	SANSOM_APC_TARGETS_DN		49	0.375443	1.1866	0.207392	0.542449	1	237	tags=55%, list=40%, signal=84%
RUTELLA_RESPONSE_TO_HGF_DN	RUTELLA_RESPONSE_TO_HGF_DN		39	0.38905	1.1935	0.208723	0.535454	1	146	tags=36%, list=25%, signal=44%
PEDRIOLI_MIR31_TARGETS_DN	PEDRIOLI_MIR31_TARGETS_DN		30	0.408368	1.20264	0.210805	0.525088	1	57	tags=20%, list=10%, signal=21%
KYNG_DNA_DAMAGE_DN	KYNG_DNA_DAMAGE_DN		17	0.454595	1.20034	0.216186	0.525233	1	120	tags=41%, list=20%, signal=50%
LIU_VAV3_PROSTATE_CARCINOGENESIS_UP	LIU_VAV3_PROSTATE_CARCINOGENESIS_UP		33	0.390804	1.18662	0.222105	0.545655	1	209	tags=55%, list=35%, signal=79%
SABATES_COLORECTAL_ADENOMA_DN	SABATES_COLORECTAL_ADENOMA_DN		22	0.433374	1.19706	0.227174	0.52865	1	208	tags=64%, list=35%, signal=94%
JINESH_BLEBBISHIELD_TO_IMMUNE_CELL_FUSION_PBSHMS_DN	JINESH_BLEBBISHIELD_TO_IMMUNE_CELL_FUSION_PBSHMS_DN		32	0.392952	1.17707	0.231013	0.544701	1	144	tags=38%, list=24%, signal=47%
CARRILLOREIXACH_MRS3_VS_LOWER_RISK_HEPATOBLASTOMA_DN	CARRILLOREIXACH_MRS3_VS_LOWER_RISK_HEPATOBLASTOMA_DN		16	0.453196	1.18464	0.232923	0.545115	1	205	tags=69%, list=35%, signal=102%
GARY_CD5_TARGETS_DN	GARY_CD5_TARGETS_DN		21	0.431798	1.19908	0.233333	0.525897	1	134	tags=38%, list=23%, signal=47%
SHEDDEN_LUNG_CANCER_GOOD_SURVIVAL_A12	SHEDDEN_LUNG_CANCER_GOOD_SURVIVAL_A12		20	0.42582	1.18061	0.234649	0.547104	1	265	tags=60%, list=45%, signal=105%
HELLER_SILENCED_BY_METHYLATION_UP	HELLER_SILENCED_BY_METHYLATION_UP		58	0.362669	1.15629	0.234756	0.569427	1	136	tags=34%, list=23%, signal=40%
PUJANA_ATM_PCC_NETWORK	PUJANA_ATM_PCC_NETWORK		109	0.335152	1.1264	0.235	0.625555	1	148	tags=32%, list=25%, signal=35%
ICHIBA_GRAFT_VERSUS_HOST_DISEASE_D7_UP	ICHIBA_GRAFT_VERSUS_HOST_DISEASE_D7_UP		42	0.375333	1.18319	0.238193	0.545979	1	199	tags=45%, list=34%, signal=63%
SENESE_HDAC1_TARGETS_UP	SENESE_HDAC1_TARGETS_UP		29	0.398999	1.1772	0.244186	0.550706	1	179	tags=48%, list=30%, signal=66%
VERHAAK_AML_WITH_NPM1_MUTATED_UP	VERHAAK_AML_WITH_NPM1_MUTATED_UP		43	0.370037	1.15686	0.24871	0.570907	1	209	tags=47%, list=35%, signal=67%
RODWELL_AGING_KIDNEY_UP	RODWELL_AGING_KIDNEY_UP		68	0.350004	1.13626	0.248992	0.606974	1	248	tags=54%, list=42%, signal=83%
KUROZUMI_RESPONSE_TO_ONCOCYTIC_VIRUS	KUROZUMI_RESPONSE_TO_ONCOCYTIC_VIRUS		38	0.380129	1.16751	0.249738	0.559293	1	289	tags=68%, list=49%, signal=125%
ONO_AML1_TARGETS_DN	ONO_AML1_TARGETS_DN		19	0.434028	1.17427	0.25247	0.549714	1	194	tags=53%, list=33%, signal=76%
AZARE_NEOPLASTIC_TRANSFORMATION_BY_STAT3_UP	AZARE_NEOPLASTIC_TRANSFORMATION_BY_STAT3_UP		15	0.45424	1.17818	0.255102	0.551072	1	141	tags=47%, list=24%, signal=60%
ENK_UV_RESPONSE_EPIDERMIS_UP	ENK_UV_RESPONSE_EPIDERMIS_UP		18	0.433492	1.17708	0.256891	0.547844	1	18	tags=17%, list=3%, signal=17%
KASLER_HDAC7_TARGETS_1_UP	KASLER_HDAC7_TARGETS_1_UP		19	0.430421	1.17129	0.260773	0.551892	1	241	tags=63%, list=41%, signal=103%
CHEN_HOXA5_TARGETS_9HR_UP	CHEN_HOXA5_TARGETS_9HR_UP		17	0.441233	1.16745	0.260773	0.556335	1	286	tags=71%, list=48%, signal=132%
JINESH_BLEBBISHIELD_VS_LIVE_CONTROL_DN	JINESH_BLEBBISHIELD_VS_LIVE_CONTROL_DN		30	0.388071	1.15686	0.261194	0.574006	1	70	tags=20%, list=12%, signal=22%
MANNE_COVID19_COMBINED_COHORT_VS_HEALTHY_DONOR_PLATELETS_DN	MANNE_COVID19_COMBINED_COHORT_VS_HEALTHY_DONOR_PLATELETS_DN		17	0.429653	1.16695	0.270997	0.554802	1	156	tags=41%, list=26%, signal=54%
DER_IFN_ALPHA_RESPONSE_UP	DER_IFN_ALPHA_RESPONSE_UP		21	0.422965	1.16038	0.275824	0.570108	1	280	tags=71%, list=47%, signal=130%
HELLER_HDAC_TARGETS_UP	HELLER_HDAC_TARGETS_UP		19	0.426678	1.15559	0.275862	0.568267	1	205	tags=63%, list=35%, signal=93%
BERTUCCI_MEDULLARY_VS_DUCTAL_BREAST_CANCER_UP	BERTUCCI_MEDULLARY_VS_DUCTAL_BREAST_CANCER_UP		30	0.383539	1.13643	0.283912	0.609633	1	244	tags=57%, list=41%, signal=91%
BLANCO_MELO_BRONCHIAL_EPITHELIAL_CELLS_INFLUENZA_A_INFECTION_UP	BLANCO_MELO_BRONCHIAL_EPITHELIAL_CELLS_INFLUENZA_A_INFECTION_UP		18	0.43148	1.15695	0.287432	0.576934	1	81	tags=39%, list=14%, signal=44%
PURBEY_TARGETS_OF_CTBP1_NOT_SATB1_UP	PURBEY_TARGETS_OF_CTBP1_NOT_SATB1_UP		16	0.432368	1.14779	0.292186	0.584175	1	79	tags=38%, list=13%, signal=42%
SENGUPTA_NASOPHARYNGEAL_CARCINOMA_WITH_LMP1_UP	SENGUPTA_NASOPHARYNGEAL_CARCINOMA_WITH_LMP1_UP		15	0.44301	1.15042	0.294052	0.579943	1	241	tags=60%, list=41%, signal=98%
FLECHNER_BIOPSY_KIDNEY_TRANSPLANT_REJECTED_VS_OK_UP	FLECHNER_BIOPSY_KIDNEY_TRANSPLANT_REJECTED_VS_OK_UP		28	0.38889	1.13501	0.296335	0.60745	1	248	tags=68%, list=42%, signal=111%
TAKEDA_TARGETS_OF_NUP98_HOXA9_FUSION_10D_UP	TAKEDA_TARGETS_OF_NUP98_HOXA9_FUSION_10D_UP		28	0.38687	1.13376	0.298006	0.607628	1	178	tags=46%, list=30%, signal=63%
MARTORIATI_MDM4_TARGETS_FETAL_LIVER_DN	MARTORIATI_MDM4_TARGETS_FETAL_LIVER_DN		16	0.434858	1.14251	0.298889	0.595883	1	107	tags=31%, list=18%, signal=37%
GRAHAM_CML_DIVIDING_VS_NORMAL_QUIESCENT_DN	GRAHAM_CML_DIVIDING_VS_NORMAL_QUIESCENT_DN		19	0.409439	1.11478	0.308934	0.648991	1	144	tags=42%, list=24%, signal=54%
SCHUETZ_BREAST_CANCER_DUCTAL_INVASIVE_UP	SCHUETZ_BREAST_CANCER_DUCTAL_INVASIVE_UP		57	0.348198	1.11045	0.309257	0.651868	1	209	tags=46%, list=35%, signal=64%
FERRANDO_T_ALL_WITH_MLL_ENL_FUSION_UP	FERRANDO_T_ALL_WITH_MLL_ENL_FUSION_UP		19	0.413485	1.1244	0.324415	0.628354	1	156	tags=42%, list=26%, signal=55%
BROCKE_APOPTOSIS_REVERSED_BY_IL6	BROCKE_APOPTOSIS_REVERSED_BY_IL6		26	0.386679	1.09996	0.325081	0.659251	1	194	tags=50%, list=33%, signal=71%
SCHAEFFER_PROSTATE_DEVELOPMENT_48HR_DN	SCHAEFFER_PROSTATE_DEVELOPMENT_48HR_DN		20	0.399886	1.10894	0.326111	0.646601	1	123	tags=40%, list=21%, signal=49%
ONO_FOXP3_TARGETS_DN	ONO_FOXP3_TARGETS_DN		17	0.421716	1.12366	0.328524	0.627301	1	261	tags=59%, list=44%, signal=102%
WANG_TUMOR_INVASIVENESS_UP	WANG_TUMOR_INVASIVENESS_UP		19	0.402216	1.10997	0.330752	0.649994	1	119	tags=32%, list=20%, signal=38%
HOLLMANN_APOPTOSIS_VIA_CD40_DN	HOLLMANN_APOPTOSIS_VIA_CD40_DN		23	0.394286	1.1146	0.335124	0.646227	1	216	tags=48%, list=36%, signal=72%
ACEVEDO_LIVER_TUMOR_VS_NORMAL_ADJACENT_TISSUE_UP	ACEVEDO_LIVER_TUMOR_VS_NORMAL_ADJACENT_TISSUE_UP		19	0.403536	1.10241	0.338074	0.655281	1	101	tags=26%, list=17%, signal=31%
HELLER_HDAC_TARGETS_DN	HELLER_HDAC_TARGETS_DN		28	0.381151	1.11248	0.342583	0.649135	1	280	tags=75%, list=47%, signal=135%
CAIRO_HEPATOBLASTOMA_DN	CAIRO_HEPATOBLASTOMA_DN		18	0.408908	1.09919	0.344334	0.658221	1	110	tags=22%, list=19%, signal=26%
HADDAD_T_LYMPHOCYTE_AND_NK_PROGENITOR_DN	HADDAD_T_LYMPHOCYTE_AND_NK_PROGENITOR_DN		17	0.420174	1.10844	0.347007	0.644822	1	170	tags=47%, list=29%, signal=64%
YANG_BCL3_TARGETS_UP	YANG_BCL3_TARGETS_UP		29	0.371151	1.10899	0.34968	0.649678	1	199	tags=41%, list=34%, signal=59%
MCLACHLAN_DENTAL_CARIES_UP	MCLACHLAN_DENTAL_CARIES_UP		84	0.322095	1.0669	0.354062	0.706019	1	275	tags=60%, list=46%, signal=95%
DURAND_STROMA_S_UP	DURAND_STROMA_S_UP		21	0.4021	1.10775	0.355748	0.643607	1	258	tags=62%, list=43%, signal=106%
GARY_CD5_TARGETS_UP	GARY_CD5_TARGETS_UP		38	0.363518	1.08744	0.357143	0.678102	1	190	tags=45%, list=32%, signal=62%
PARENT_MTOR_SIGNALING_UP	PARENT_MTOR_SIGNALING_UP		27	0.370597	1.09147	0.371123	0.676758	1	267	tags=63%, list=45%, signal=109%
DODD_NASOPHARYNGEAL_CARCINOMA_DN	DODD_NASOPHARYNGEAL_CARCINOMA_DN		56	0.338586	1.08997	0.376147	0.677685	1	208	tags=45%, list=35%, signal=62%
MARTINEZ_TP53_TARGETS_UP	MARTINEZ_TP53_TARGETS_UP		48	0.341999	1.07096	0.376399	0.70457	1	141	tags=29%, list=24%, signal=35%
TONKS_TARGETS_OF_RUNX1_RUNX1T1_FUSION_HSC_DN	TONKS_TARGETS_OF_RUNX1_RUNX1T1_FUSION_HSC_DN		37	0.349454	1.0759	0.377985	0.697464	1	195	tags=49%, list=33%, signal=68%
KYNG_DNA_DAMAGE_UP	KYNG_DNA_DAMAGE_UP		17	0.401701	1.0849	0.384106	0.682363	1	99	tags=29%, list=17%, signal=34%
VERHAAK_GLIOBLASTOMA_MESENCHYMAL	VERHAAK_GLIOBLASTOMA_MESENCHYMAL		41	0.3422	1.05839	0.385093	0.712935	1	258	tags=59%, list=43%, signal=96%
MIYAGAWA_TARGETS_OF_EWSR1_ETS_FUSIONS_UP	MIYAGAWA_TARGETS_OF_EWSR1_ETS_FUSIONS_UP		19	0.393691	1.07746	0.3878	0.699712	1	51	tags=21%, list=9%, signal=22%
KRIGE_RESPONSE_TO_TOSEDOSTAT_24HR_DN	KRIGE_RESPONSE_TO_TOSEDOSTAT_24HR_DN		23	0.382988	1.08949	0.387996	0.675753	1	134	tags=39%, list=23%, signal=49%
GOLDRATH_ANTIGEN_RESPONSE	GOLDRATH_ANTIGEN_RESPONSE		50	0.332281	1.05973	0.388489	0.71253	1	191	tags=44%, list=32%, signal=59%
CHICAS_RB1_TARGETS_SENESCENT	CHICAS_RB1_TARGETS_SENESCENT		30	0.366659	1.07736	0.390756	0.696797	1	67	tags=20%, list=11%, signal=21%
OKUMURA_INFLAMMATORY_RESPONSE_LPS	OKUMURA_INFLAMMATORY_RESPONSE_LPS		21	0.378435	1.06665	0.390879	0.703527	1	304	tags=71%, list=51%, signal=141%
FOSTER_KDM1A_TARGETS_UP	FOSTER_KDM1A_TARGETS_UP		16	0.412269	1.07464	0.39116	0.69767	1	203	tags=44%, list=34%, signal=65%
MIKKELSEN_ES_ICP_WITH_H3K4ME3	MIKKELSEN_ES_ICP_WITH_H3K4ME3		23	0.38434	1.07032	0.393743	0.703043	1	72	tags=22%, list=12%, signal=24%
HAN_SATB1_TARGETS_DN	HAN_SATB1_TARGETS_DN		28	0.362454	1.06938	0.397679	0.702462	1	112	tags=36%, list=19%, signal=42%
NEMETH_INFLAMMATORY_RESPONSE_LPS_UP	NEMETH_INFLAMMATORY_RESPONSE_LPS_UP		24	0.377502	1.06317	0.398714	0.709848	1	196	tags=46%, list=33%, signal=66%
LINDSTEDT_DENDRITIC_CELL_MATURATION_A	LINDSTEDT_DENDRITIC_CELL_MATURATION_A		29	0.358515	1.0517	0.404612	0.721261	1	146	tags=38%, list=25%, signal=48%
PHONG_TNF_RESPONSE_NOT_VIA_P38	PHONG_TNF_RESPONSE_NOT_VIA_P38		36	0.347137	1.05507	0.412682	0.715528	1	153	tags=33%, list=26%, signal=42%
NAKAYAMA_SOFT_TISSUE_TUMORS_PCA1_UP	NAKAYAMA_SOFT_TISSUE_TUMORS_PCA1_UP		32	0.354244	1.06127	0.414508	0.711593	1	307	tags=66%, list=52%, signal=129%
DOUGLAS_BMI1_TARGETS_DN	DOUGLAS_BMI1_TARGETS_DN		20	0.382744	1.0461	0.415217	0.723853	1	131	tags=35%, list=22%, signal=43%
ENK_UV_RESPONSE_EPIDERMIS_DN	ENK_UV_RESPONSE_EPIDERMIS_DN		37	0.341863	1.04757	0.41684	0.7293	1	131	tags=32%, list=22%, signal=39%
GRAESSMANN_APOPTOSIS_BY_DOXORUBICIN_UP	GRAESSMANN_APOPTOSIS_BY_DOXORUBICIN_UP		61	0.32293	1.04697	0.417004	0.72784	1	179	tags=36%, list=30%, signal=46%
GOZGIT_ESR1_TARGETS_DN	GOZGIT_ESR1_TARGETS_DN		35	0.343025	1.04598	0.422638	0.721116	1	179	tags=34%, list=30%, signal=46%
RICKMAN_METASTASIS_DN	RICKMAN_METASTASIS_DN		27	0.356076	1.04691	0.424498	0.724856	1	216	tags=48%, list=36%, signal=72%
MA_RAT_AGING_UP	MA_RAT_AGING_UP		20	0.377997	1.04527	0.425275	0.719927	1	56	tags=20%, list=9%, signal=21%
IVANOVA_HEMATOPOIESIS_LATE_PROGENITOR	IVANOVA_HEMATOPOIESIS_LATE_PROGENITOR		27	0.361669	1.0574	0.428112	0.712646	1	259	tags=56%, list=44%, signal=94%
FOSTER_TOLERANT_MACROPHAGE_UP	FOSTER_TOLERANT_MACROPHAGE_UP		19	0.38141	1.03952	0.432314	0.728843	1	119	tags=32%, list=20%, signal=38%
KOINUMA_TARGETS_OF_SMAD2_OR_SMAD3	KOINUMA_TARGETS_OF_SMAD2_OR_SMAD3		39	0.341747	1.04055	0.434333	0.729222	1	108	tags=26%, list=18%, signal=29%
LIANG_SILENCED_BY_METHYLATION_2	LIANG_SILENCED_BY_METHYLATION_2		16	0.394599	1.03847	0.435321	0.728505	1	196	tags=50%, list=33%, signal=73%
JAEGER_METASTASIS_DN	JAEGER_METASTASIS_DN		16	0.381188	1.01194	0.447576	0.771459	1	107	tags=25%, list=18%, signal=30%
PHONG_TNF_TARGETS_UP	PHONG_TNF_TARGETS_UP		18	0.379738	1.03278	0.451467	0.740186	1	197	tags=44%, list=33%, signal=64%
GRAHAM_CML_QUIESCENT_VS_NORMAL_DIVIDING_UP	GRAHAM_CML_QUIESCENT_VS_NORMAL_DIVIDING_UP		15	0.39447	1.019	0.454128	0.766208	1	268	tags=73%, list=45%, signal=130%
GRESHOCK_CANCER_COPY_NUMBER_UP	GRESHOCK_CANCER_COPY_NUMBER_UP		36	0.329409	1.01725	0.45912	0.767549	1	188	tags=44%, list=32%, signal=61%
LENAOUR_DENDRITIC_CELL_MATURATION_DN	LENAOUR_DENDRITIC_CELL_MATURATION_DN		28	0.347699	1.01702	0.460722	0.764985	1	113	tags=25%, list=19%, signal=29%
SMID_BREAST_CANCER_BASAL_UP	SMID_BREAST_CANCER_BASAL_UP		37	0.332792	1.02368	0.461059	0.757412	1	208	tags=43%, list=35%, signal=62%
IVANOVA_HEMATOPOIESIS_STEM_CELL_AND_PROGENITOR	IVANOVA_HEMATOPOIESIS_STEM_CELL_AND_PROGENITOR		19	0.378387	1.02868	0.464088	0.747513	1	241	tags=68%, list=41%, signal=111%
ALTEMEIER_RESPONSE_TO_LPS_WITH_MECHANICAL_VENTILATION	ALTEMEIER_RESPONSE_TO_LPS_WITH_MECHANICAL_VENTILATION		47	0.316165	1.00656	0.476876	0.763369	1	275	tags=51%, list=46%, signal=88%
SMIRNOV_CIRCULATING_ENDOTHELIOCYTES_IN_CANCER_UP	SMIRNOV_CIRCULATING_ENDOTHELIOCYTES_IN_CANCER_UP		28	0.343945	1.01122	0.480171	0.766959	1	101	tags=25%, list=17%, signal=29%
HOSHIDA_LIVER_CANCER_SUBCLASS_S1	HOSHIDA_LIVER_CANCER_SUBCLASS_S1		36	0.329778	1.00439	0.481865	0.765624	1	243	tags=53%, list=41%, signal=84%
SCHAEFFER_PROSTATE_DEVELOPMENT_48HR_UP	SCHAEFFER_PROSTATE_DEVELOPMENT_48HR_UP		16	0.386314	1.0152	0.482063	0.766439	1	107	tags=25%, list=18%, signal=30%
JACKSON_DNMT1_TARGETS_UP	JACKSON_DNMT1_TARGETS_UP		18	0.373018	1.01175	0.482183	0.768771	1	196	tags=39%, list=33%, signal=56%
RATTENBACHER_BOUND_BY_CELF1	RATTENBACHER_BOUND_BY_CELF1		15	0.394344	1.00676	0.484127	0.765895	1	134	tags=47%, list=23%, signal=59%
BENPORATH_ES_WITH_H3K27ME3	BENPORATH_ES_WITH_H3K27ME3		31	0.338113	1.0006	0.484144	0.771817	1	158	tags=39%, list=27%, signal=50%
BORCZUK_MALIGNANT_MESOTHELIOMA_DN	BORCZUK_MALIGNANT_MESOTHELIOMA_DN		17	0.374948	1.00878	0.489314	0.763974	1	308	tags=65%, list=52%, signal=131%
CHEN_METABOLIC_SYNDROM_NETWORK	CHEN_METABOLIC_SYNDROM_NETWORK		103	0.300816	1.00997	0.48949	0.766918	1	158	tags=32%, list=27%, signal=36%
HIRSCH_CELLULAR_TRANSFORMATION_SIGNATURE_UP	HIRSCH_CELLULAR_TRANSFORMATION_SIGNATURE_UP		32	0.341439	1.00977	0.493264	0.764357	1	200	tags=41%, list=34%, signal=58%
MORI_MATURE_B_LYMPHOCYTE_UP	MORI_MATURE_B_LYMPHOCYTE_UP		20	0.362501	0.998053	0.499462	0.771987	1	158	tags=35%, list=27%, signal=46%
MILI_PSEUDOPODIA_HAPTOTAXIS_DN	MILI_PSEUDOPODIA_HAPTOTAXIS_DN		27	0.341662	0.99035	0.504834	0.772238	1	116	tags=26%, list=20%, signal=31%
MARKEY_RB1_CHRONIC_LOF_DN	MARKEY_RB1_CHRONIC_LOF_DN		17	0.368	0.98375	0.505028	0.778847	1	209	tags=53%, list=35%, signal=79%
ODONNELL_TFRC_TARGETS_UP	ODONNELL_TFRC_TARGETS_UP		30	0.339539	0.996004	0.508457	0.77086	1	163	tags=30%, list=27%, signal=39%
KRIGE_RESPONSE_TO_TOSEDOSTAT_24HR_UP	KRIGE_RESPONSE_TO_TOSEDOSTAT_24HR_UP		41	0.322605	0.99994	0.510309	0.770394	1	146	tags=32%, list=25%, signal=39%
YAN_ESCAPE_FROM_ANOIKIS	YAN_ESCAPE_FROM_ANOIKIS		18	0.374876	0.993032	0.510451	0.769094	1	340	tags=83%, list=57%, signal=189%
GAVIN_FOXP3_TARGETS_CLUSTER_P4	GAVIN_FOXP3_TARGETS_CLUSTER_P4		15	0.379792	0.981485	0.511758	0.781056	1	312	tags=80%, list=53%, signal=164%
VANTVEER_BREAST_CANCER_ESR1_DN	VANTVEER_BREAST_CANCER_ESR1_DN		16	0.376537	0.993297	0.512387	0.771349	1	237	tags=50%, list=40%, signal=81%
HINATA_NFKB_TARGETS_KERATINOCYTE_UP	HINATA_NFKB_TARGETS_KERATINOCYTE_UP		30	0.338859	0.995714	0.51512	0.768592	1	153	tags=40%, list=26%, signal=51%
DIAZ_CHRONIC_MYELOGENOUS_LEUKEMIA_UP	DIAZ_CHRONIC_MYELOGENOUS_LEUKEMIA_UP		59	0.306689	0.989987	0.51665	0.770184	1	73	tags=19%, list=12%, signal=19%
KUMAR_TARGETS_OF_MLL_AF9_FUSION	KUMAR_TARGETS_OF_MLL_AF9_FUSION		60	0.310299	0.996443	0.518858	0.77286	1	237	tags=47%, list=40%, signal=70%
PATIL_LIVER_CANCER	PATIL_LIVER_CANCER		17	0.362149	0.972296	0.522422	0.796757	1	183	tags=41%, list=31%, signal=58%
PEREZ_TP53_TARGETS	PEREZ_TP53_TARGETS		43	0.317018	0.985562	0.531218	0.777563	1	70	tags=19%, list=12%, signal=20%
SCHLOSSER_SERUM_RESPONSE_DN	SCHLOSSER_SERUM_RESPONSE_DN		20	0.358049	0.971943	0.532453	0.791723	1	165	tags=45%, list=28%, signal=60%
JOHNSTONE_PARVB_TARGETS_2_UP	JOHNSTONE_PARVB_TARGETS_2_UP		15	0.376812	0.972578	0.541761	0.799111	1	270	tags=53%, list=45%, signal=95%
BASSO_CD40_SIGNALING_UP	BASSO_CD40_SIGNALING_UP		35	0.321217	0.972137	0.542355	0.79425	1	170	tags=34%, list=29%, signal=45%
SPIELMAN_LYMPHOBLAST_EUROPEAN_VS_ASIAN_UP	SPIELMAN_LYMPHOBLAST_EUROPEAN_VS_ASIAN_UP		31	0.328082	0.971664	0.542373	0.786503	1	339	tags=74%, list=57%, signal=164%
WIELAND_UP_BY_HBV_INFECTION	WIELAND_UP_BY_HBV_INFECTION		33	0.327191	0.970449	0.545838	0.786319	1	205	tags=48%, list=35%, signal=70%
SHEN_SMARCA2_TARGETS_DN	SHEN_SMARCA2_TARGETS_DN		23	0.338892	0.954415	0.546145	0.809921	1	75	tags=17%, list=13%, signal=19%
KHETCHOUMIAN_TRIM24_TARGETS_UP	KHETCHOUMIAN_TRIM24_TARGETS_UP		15	0.366687	0.951973	0.546804	0.809691	1	70	tags=27%, list=12%, signal=29%
MORI_PRE_BI_LYMPHOCYTE_DN	MORI_PRE_BI_LYMPHOCYTE_DN		15	0.373994	0.965584	0.547454	0.793959	1	308	tags=67%, list=52%, signal=135%
CHARAFE_BREAST_CANCER_LUMINAL_VS_BASAL_DN	CHARAFE_BREAST_CANCER_LUMINAL_VS_BASAL_DN		46	0.304366	0.962503	0.54908	0.797896	1	72	tags=20%, list=12%, signal=21%
FEVR_CTNNB1_TARGETS_UP	FEVR_CTNNB1_TARGETS_UP		52	0.30593	0.9719	0.562118	0.78889	1	89	tags=25%, list=15%, signal=27%
YAGI_AML_WITH_INV_16_TRANSLOCATION	YAGI_AML_WITH_INV_16_TRANSLOCATION		16	0.359705	0.952809	0.564972	0.810675	1	101	tags=25%, list=17%, signal=29%
WANG_MLL_TARGETS	WANG_MLL_TARGETS		16	0.36041	0.949126	0.567627	0.813033	1	214	tags=56%, list=36%, signal=86%
DANG_REGULATED_BY_MYC_DN	DANG_REGULATED_BY_MYC_DN		26	0.32292	0.944176	0.571277	0.817714	1	84	tags=27%, list=14%, signal=30%
COLINA_TARGETS_OF_4EBP1_AND_4EBP2	COLINA_TARGETS_OF_4EBP1_AND_4EBP2		28	0.327194	0.960507	0.574786	0.799362	1	172	tags=39%, list=29%, signal=53%
GERHOLD_ADIPOGENESIS_DN	GERHOLD_ADIPOGENESIS_DN		16	0.357901	0.941037	0.580717	0.818531	1	120	tags=38%, list=20%, signal=46%
BASAKI_YBX1_TARGETS_DN	BASAKI_YBX1_TARGETS_DN		19	0.344911	0.943959	0.582334	0.81531	1	160	tags=47%, list=27%, signal=63%
BLANCO_MELO_COVID19_SARS_COV_2_INFECTION_A594_ACE2_EXPRESSING_CELLS_RUXOLITINIB_UP	BLANCO_MELO_COVID19_SARS_COV_2_INFECTION_A594_ACE2_EXPRESSING_CELLS_RUXOLITINIB_UP		38	0.308601	0.947509	0.58866	0.813697	1	190	tags=34%, list=32%, signal=47%
MEISSNER_NPC_HCP_WITH_H3K4ME2	MEISSNER_NPC_HCP_WITH_H3K4ME2		16	0.347249	0.928387	0.588764	0.825409	1	182	tags=44%, list=31%, signal=61%
BUYTAERT_PHOTODYNAMIC_THERAPY_STRESS_DN	BUYTAERT_PHOTODYNAMIC_THERAPY_STRESS_DN		24	0.331843	0.935973	0.591924	0.821056	1	108	tags=33%, list=18%, signal=39%
ICHIBA_GRAFT_VERSUS_HOST_DISEASE_35D_UP	ICHIBA_GRAFT_VERSUS_HOST_DISEASE_35D_UP		43	0.300834	0.934331	0.5941	0.821634	1	209	tags=44%, list=35%, signal=63%
LI_INDUCED_T_TO_NATURAL_KILLER_DN	LI_INDUCED_T_TO_NATURAL_KILLER_DN		15	0.361682	0.923537	0.595023	0.82981	1	13	tags=20%, list=2%, signal=20%
TENEDINI_MEGAKARYOCYTE_MARKERS	TENEDINI_MEGAKARYOCYTE_MARKERS		24	0.331382	0.93973	0.596808	0.818685	1	120	tags=38%, list=20%, signal=45%
WANG_SMARCE1_TARGETS_DN	WANG_SMARCE1_TARGETS_DN		23	0.329665	0.932958	0.599147	0.821642	1	101	tags=22%, list=17%, signal=25%
HINATA_NFKB_TARGETS_FIBROBLAST_UP	HINATA_NFKB_TARGETS_FIBROBLAST_UP		18	0.348424	0.93767	0.6	0.820353	1	153	tags=39%, list=26%, signal=51%
REN_ALVEOLAR_RHABDOMYOSARCOMA_DN	REN_ALVEOLAR_RHABDOMYOSARCOMA_DN		20	0.33611	0.925829	0.6046	0.827964	1	53	tags=20%, list=9%, signal=21%
TSAI_RESPONSE_TO_IONIZING_RADIATION	TSAI_RESPONSE_TO_IONIZING_RADIATION		39	0.30212	0.929899	0.608333	0.825139	1	173	tags=41%, list=29%, signal=54%
WANG_RESPONSE_TO_GSK3_INHIBITOR_SB216763_DN	WANG_RESPONSE_TO_GSK3_INHIBITOR_SB216763_DN		15	0.344699	0.899995	0.613155	0.850962	1	234	tags=53%, list=39%, signal=86%
RASHI_RESPONSE_TO_IONIZING_RADIATION_2	RASHI_RESPONSE_TO_IONIZING_RADIATION_2		19	0.33013	0.897807	0.622322	0.852275	1	9	tags=11%, list=2%, signal=10%
GAVIN_FOXP3_TARGETS_CLUSTER_T4	GAVIN_FOXP3_TARGETS_CLUSTER_T4		16	0.336605	0.895345	0.625418	0.854092	1	345	tags=81%, list=58%, signal=189%
WIERENGA_STAT5A_TARGETS_UP	WIERENGA_STAT5A_TARGETS_UP		30	0.309504	0.919982	0.62685	0.834161	1	170	tags=37%, list=29%, signal=49%
MARTENS_TRETINOIN_RESPONSE_DN	MARTENS_TRETINOIN_RESPONSE_DN		18	0.331246	0.901587	0.634066	0.850754	1	270	tags=61%, list=45%, signal=109%
KRIGE_RESPONSE_TO_TOSEDOSTAT_6HR_DN	KRIGE_RESPONSE_TO_TOSEDOSTAT_6HR_DN		24	0.311343	0.893968	0.635005	0.85084	1	141	tags=33%, list=24%, signal=42%
FARMER_BREAST_CANCER_APOCRINE_VS_LUMINAL	FARMER_BREAST_CANCER_APOCRINE_VS_LUMINAL		17	0.331258	0.888583	0.64094	0.858001	1	301	tags=65%, list=51%, signal=127%
ZHOU_INFLAMMATORY_RESPONSE_FIMA_UP	ZHOU_INFLAMMATORY_RESPONSE_FIMA_UP		49	0.286312	0.904918	0.641182	0.852869	1	214	tags=39%, list=36%, signal=56%
GALINDO_IMMUNE_RESPONSE_TO_ENTEROTOXIN	GALINDO_IMMUNE_RESPONSE_TO_ENTEROTOXIN		30	0.306172	0.901803	0.650106	0.853134	1	299	tags=63%, list=50%, signal=121%
KRIGE_RESPONSE_TO_TOSEDOSTAT_6HR_UP	KRIGE_RESPONSE_TO_TOSEDOSTAT_6HR_UP		44	0.288354	0.910138	0.650465	0.848265	1	146	tags=30%, list=25%, signal=36%
NAKAMURA_TUMOR_ZONE_PERIPHERAL_VS_CENTRAL_DN	NAKAMURA_TUMOR_ZONE_PERIPHERAL_VS_CENTRAL_DN		30	0.307723	0.908602	0.658972	0.84839	1	79	tags=20%, list=13%, signal=22%
MULLIGHAN_MLL_SIGNATURE_1_UP	MULLIGHAN_MLL_SIGNATURE_1_UP		38	0.285115	0.887066	0.661826	0.857954	1	147	tags=34%, list=25%, signal=43%
SMIRNOV_RESPONSE_TO_IR_6HR_DN	SMIRNOV_RESPONSE_TO_IR_6HR_DN		15	0.336689	0.876697	0.662162	0.871113	1	281	tags=73%, list=47%, signal=136%
HESS_TARGETS_OF_HOXA9_AND_MEIS1_DN	HESS_TARGETS_OF_HOXA9_AND_MEIS1_DN		21	0.323439	0.894808	0.666667	0.852178	1	272	tags=52%, list=46%, signal=93%
MORI_LARGE_PRE_BII_LYMPHOCYTE_DN	MORI_LARGE_PRE_BII_LYMPHOCYTE_DN		16	0.319359	0.857306	0.667808	0.882366	1	158	tags=31%, list=27%, signal=41%
BUYTAERT_PHOTODYNAMIC_THERAPY_STRESS_UP	BUYTAERT_PHOTODYNAMIC_THERAPY_STRESS_UP		29	0.298768	0.885992	0.676071	0.85719	1	196	tags=41%, list=33%, signal=59%
CARRILLOREIXACH_HEPATOBLASTOMA_VS_NORMAL_DN	CARRILLOREIXACH_HEPATOBLASTOMA_VS_NORMAL_DN		45	0.287454	0.902764	0.677386	0.854101	1	67	tags=13%, list=11%, signal=14%
RUTELLA_RESPONSE_TO_HGF_UP	RUTELLA_RESPONSE_TO_HGF_UP		61	0.284334	0.912466	0.677778	0.846366	1	300	tags=61%, list=51%, signal=110%
SMID_BREAST_CANCER_BASAL_DN	SMID_BREAST_CANCER_BASAL_DN		21	0.305801	0.86098	0.689468	0.881875	1	42	tags=19%, list=7%, signal=20%
WIERENGA_STAT5A_TARGETS_GROUP2	WIERENGA_STAT5A_TARGETS_GROUP2		15	0.334755	0.864762	0.689539	0.881029	1	291	tags=73%, list=49%, signal=140%
JOHNSTONE_PARVB_TARGETS_3_UP	JOHNSTONE_PARVB_TARGETS_3_UP		40	0.285653	0.870654	0.706186	0.876331	1	101	tags=23%, list=17%, signal=25%
PETROVA_ENDOTHELIUM_LYMPHATIC_VS_BLOOD_DN	PETROVA_ENDOTHELIUM_LYMPHATIC_VS_BLOOD_DN		21	0.303513	0.848937	0.708197	0.887851	1	211	tags=43%, list=36%, signal=64%
GRAESSMANN_RESPONSE_TO_MC_AND_DOXORUBICIN_UP	GRAESSMANN_RESPONSE_TO_MC_AND_DOXORUBICIN_UP		27	0.298908	0.863039	0.709609	0.880967	1	179	tags=33%, list=30%, signal=46%
MARTENS_BOUND_BY_PML_RARA_FUSION	MARTENS_BOUND_BY_PML_RARA_FUSION		30	0.28755	0.858109	0.710053	0.88389	1	204	tags=43%, list=34%, signal=63%
CAIRO_LIVER_DEVELOPMENT_DN	CAIRO_LIVER_DEVELOPMENT_DN		23	0.292698	0.834794	0.718784	0.888962	1	135	tags=30%, list=23%, signal=38%
ZWANG_CLASS_1_TRANSIENTLY_INDUCED_BY_EGF	ZWANG_CLASS_1_TRANSIENTLY_INDUCED_BY_EGF		24	0.296934	0.843037	0.723176	0.894877	1	153	tags=29%, list=26%, signal=38%
RUTELLA_RESPONSE_TO_HGF_VS_CSF2RB_AND_IL4_DN	RUTELLA_RESPONSE_TO_HGF_VS_CSF2RB_AND_IL4_DN		37	0.279872	0.854067	0.724895	0.882524	1	293	tags=59%, list=49%, signal=110%
KLEIN_TARGETS_OF_BCR_ABL1_FUSION	KLEIN_TARGETS_OF_BCR_ABL1_FUSION		23	0.304842	0.841483	0.727561	0.894528	1	346	tags=78%, list=58%, signal=180%
BRUINS_UVC_RESPONSE_LATE	BRUINS_UVC_RESPONSE_LATE		36	0.285235	0.856296	0.729253	0.881334	1	98	tags=25%, list=16%, signal=28%
GOTZMANN_EPITHELIAL_TO_MESENCHYMAL_TRANSITION_DN	GOTZMANN_EPITHELIAL_TO_MESENCHYMAL_TRANSITION_DN		24	0.297295	0.835335	0.729412	0.893587	1	69	tags=17%, list=12%, signal=18%
MARTENS_TRETINOIN_RESPONSE_UP	MARTENS_TRETINOIN_RESPONSE_UP		43	0.278162	0.870565	0.731557	0.8737	1	260	tags=47%, list=44%, signal=77%
GAURNIER_PSMD4_TARGETS	GAURNIER_PSMD4_TARGETS		54	0.27176	0.872061	0.731906	0.876635	1	208	tags=39%, list=35%, signal=54%
GEORGES_TARGETS_OF_MIR192_AND_MIR215	GEORGES_TARGETS_OF_MIR192_AND_MIR215		21	0.299415	0.830757	0.735043	0.889711	1	320	tags=76%, list=54%, signal=159%
CREIGHTON_ENDOCRINE_THERAPY_RESISTANCE_1	CREIGHTON_ENDOCRINE_THERAPY_RESISTANCE_1		15	0.323759	0.835117	0.736251	0.891198	1	147	tags=27%, list=25%, signal=35%
YOSHIMURA_MAPK8_TARGETS_DN	YOSHIMURA_MAPK8_TARGETS_DN		22	0.295831	0.834787	0.736559	0.886294	1	203	tags=45%, list=34%, signal=66%
HSIAO_HOUSEKEEPING_GENES	HSIAO_HOUSEKEEPING_GENES		37	0.275264	0.835895	0.738494	0.895444	1	41	tags=11%, list=7%, signal=11%
DIAZ_CHRONIC_MYELOGENOUS_LEUKEMIA_DN	DIAZ_CHRONIC_MYELOGENOUS_LEUKEMIA_DN		28	0.279052	0.825916	0.745531	0.894372	1	178	tags=36%, list=30%, signal=49%
LIAN_LIPA_TARGETS_6M	LIAN_LIPA_TARGETS_6M		20	0.285507	0.793797	0.748066	0.918834	1	209	tags=40%, list=35%, signal=60%
SENESE_HDAC1_AND_HDAC2_TARGETS_UP	SENESE_HDAC1_AND_HDAC2_TARGETS_UP		21	0.293098	0.804795	0.769737	0.911744	1	131	tags=33%, list=22%, signal=41%
RUTELLA_RESPONSE_TO_CSF2RB_AND_IL4_UP	RUTELLA_RESPONSE_TO_CSF2RB_AND_IL4_UP		47	0.265238	0.841089	0.77184	0.892467	1	300	tags=55%, list=51%, signal=103%
SENESE_HDAC3_TARGETS_UP	SENESE_HDAC3_TARGETS_UP		35	0.274279	0.819878	0.77673	0.897785	1	152	tags=34%, list=26%, signal=43%
DELACROIX_RAR_BOUND_ES	DELACROIX_RAR_BOUND_ES		23	0.281355	0.79312	0.77718	0.914376	1	89	tags=22%, list=15%, signal=25%
LIAN_LIPA_TARGETS_3M	LIAN_LIPA_TARGETS_3M		20	0.285507	0.786171	0.781622	0.918502	1	209	tags=40%, list=35%, signal=60%
HAN_SATB1_TARGETS_UP	HAN_SATB1_TARGETS_UP		34	0.267682	0.801079	0.784969	0.914499	1	240	tags=44%, list=40%, signal=70%
ZHOU_INFLAMMATORY_RESPONSE_LIVE_UP	ZHOU_INFLAMMATORY_RESPONSE_LIVE_UP		46	0.266392	0.824539	0.785788	0.893652	1	214	tags=37%, list=36%, signal=53%
BROWNE_HCMV_INFECTION_14HR_DN	BROWNE_HCMV_INFECTION_14HR_DN		16	0.290331	0.768375	0.786364	0.924829	1	204	tags=38%, list=34%, signal=56%
PUJANA_BRCA1_PCC_NETWORK	PUJANA_BRCA1_PCC_NETWORK		82	0.253622	0.838434	0.790955	0.894	1	170	tags=28%, list=29%, signal=34%
LEI_MYB_TARGETS	LEI_MYB_TARGETS		28	0.269766	0.784034	0.792111	0.918547	1	41	tags=14%, list=7%, signal=15%
ZHOU_INFLAMMATORY_RESPONSE_LPS_UP	ZHOU_INFLAMMATORY_RESPONSE_LPS_UP		45	0.263866	0.816968	0.793033	0.896738	1	214	tags=36%, list=36%, signal=51%
MILI_PSEUDOPODIA_CHEMOTAXIS_DN	MILI_PSEUDOPODIA_CHEMOTAXIS_DN		21	0.28222	0.774498	0.794788	0.922517	1	33	tags=14%, list=6%, signal=15%
DODD_NASOPHARYNGEAL_CARCINOMA_UP	DODD_NASOPHARYNGEAL_CARCINOMA_UP		45	0.264311	0.817714	0.801236	0.898228	1	103	tags=24%, list=17%, signal=27%
TAKEDA_TARGETS_OF_NUP98_HOXA9_FUSION_8D_DN	TAKEDA_TARGETS_OF_NUP98_HOXA9_FUSION_8D_DN		36	0.255664	0.774908	0.810614	0.92468	1	110	tags=25%, list=19%, signal=29%
BENPORATH_CYCLING_GENES	BENPORATH_CYCLING_GENES		17	0.284385	0.757394	0.811341	0.932588	1	121	tags=29%, list=20%, signal=36%
ZHANG_RESPONSE_TO_IKK_INHIBITOR_AND_TNF_UP	ZHANG_RESPONSE_TO_IKK_INHIBITOR_AND_TNF_UP		42	0.259108	0.794177	0.81405	0.921072	1	206	tags=36%, list=35%, signal=51%
GAVIN_FOXP3_TARGETS_CLUSTER_P3	GAVIN_FOXP3_TARGETS_CLUSTER_P3		21	0.274411	0.760439	0.817193	0.931749	1	286	tags=57%, list=48%, signal=106%
ONKEN_UVEAL_MELANOMA_UP	ONKEN_UVEAL_MELANOMA_UP		49	0.251348	0.792353	0.81781	0.912665	1	209	tags=39%, list=35%, signal=55%
HADDAD_B_LYMPHOCYTE_PROGENITOR	HADDAD_B_LYMPHOCYTE_PROGENITOR		25	0.261883	0.749213	0.822151	0.939483	1	101	tags=24%, list=17%, signal=28%
TONKS_TARGETS_OF_RUNX1_RUNX1T1_FUSION_ERYTHROCYTE_UP	TONKS_TARGETS_OF_RUNX1_RUNX1T1_FUSION_ERYTHROCYTE_UP		20	0.266038	0.736087	0.829834	0.948327	1	203	tags=45%, list=34%, signal=66%
SAUL_SEN_MAYO	SAUL_SEN_MAYO		46	0.249389	0.777417	0.831967	0.924272	1	243	tags=46%, list=41%, signal=71%
LINDGREN_BLADDER_CANCER_CLUSTER_1_DN	LINDGREN_BLADDER_CANCER_CLUSTER_1_DN		21	0.261244	0.72514	0.841009	0.954557	1	61	tags=14%, list=10%, signal=15%
NABA_SECRETED_FACTORS	NABA_SECRETED_FACTORS		72	0.242212	0.793677	0.845455	0.916332	1	222	tags=33%, list=37%, signal=47%
GAL_LEUKEMIC_STEM_CELL_DN	GAL_LEUKEMIC_STEM_CELL_DN		31	0.24543	0.733976	0.854145	0.947876	1	78	tags=19%, list=13%, signal=21%
VANASSE_BCL2_TARGETS_DN	VANASSE_BCL2_TARGETS_DN		16	0.26905	0.705947	0.864198	0.962913	1	293	tags=75%, list=49%, signal=144%
MARZEC_IL2_SIGNALING_UP	MARZEC_IL2_SIGNALING_UP		31	0.249255	0.737271	0.868783	0.949776	1	243	tags=42%, list=41%, signal=67%
GHANDHI_DIRECT_IRRADIATION_UP	GHANDHI_DIRECT_IRRADIATION_UP		15	0.268375	0.697233	0.871622	0.960391	1	280	tags=47%, list=47%, signal=86%
WAKABAYASHI_ADIPOGENESIS_PPARG_BOUND_8D	WAKABAYASHI_ADIPOGENESIS_PPARG_BOUND_8D		23	0.249249	0.701416	0.872708	0.961857	1	254	tags=48%, list=43%, signal=80%
MCBRYAN_PUBERTAL_BREAST_4_5WK_UP	MCBRYAN_PUBERTAL_BREAST_4_5WK_UP		18	0.258505	0.687618	0.87486	0.966355	1	101	tags=22%, list=17%, signal=26%
MARTINEZ_RB1_TARGETS_UP	MARTINEZ_RB1_TARGETS_UP		38	0.233631	0.723503	0.875519	0.950964	1	66	tags=13%, list=11%, signal=14%
YOSHIMURA_MAPK8_TARGETS_UP	YOSHIMURA_MAPK8_TARGETS_UP		93	0.234067	0.773824	0.877264	0.920748	1	115	tags=22%, list=19%, signal=22%
AFFAR_YY1_TARGETS_DN	AFFAR_YY1_TARGETS_DN		17	0.265475	0.700358	0.877462	0.960096	1	258	tags=47%, list=43%, signal=81%
WAKABAYASHI_ADIPOGENESIS_PPARG_RXRA_BOUND_8D	WAKABAYASHI_ADIPOGENESIS_PPARG_RXRA_BOUND_8D		22	0.249848	0.703449	0.882543	0.962581	1	232	tags=36%, list=39%, signal=57%
HUMMERICH_SKIN_CANCER_PROGRESSION_UP	HUMMERICH_SKIN_CANCER_PROGRESSION_UP		17	0.251765	0.675402	0.8844	0.963702	1	70	tags=18%, list=12%, signal=19%
FULCHER_INFLAMMATORY_RESPONSE_LECTIN_VS_LPS_UP	FULCHER_INFLAMMATORY_RESPONSE_LECTIN_VS_LPS_UP		52	0.224928	0.719491	0.885512	0.952326	1	117	tags=23%, list=20%, signal=26%
BENPORATH_PRC2_TARGETS	BENPORATH_PRC2_TARGETS		18	0.251071	0.680031	0.885556	0.967673	1	156	tags=39%, list=26%, signal=51%
RICKMAN_TUMOR_DIFFERENTIATED_WELL_VS_POORLY_DN	RICKMAN_TUMOR_DIFFERENTIATED_WELL_VS_POORLY_DN		19	0.252837	0.68751	0.888641	0.963821	1	77	tags=11%, list=13%, signal=12%
FISCHER_DIRECT_P53_TARGETS_META_ANALYSIS	FISCHER_DIRECT_P53_TARGETS_META_ANALYSIS		20	0.240273	0.667095	0.890811	0.96265	1	219	tags=35%, list=37%, signal=54%
LENAOUR_DENDRITIC_CELL_MATURATION_UP	LENAOUR_DENDRITIC_CELL_MATURATION_UP		25	0.237412	0.675654	0.893548	0.966062	1	76	tags=16%, list=13%, signal=18%
ACEVEDO_LIVER_CANCER_DN	ACEVEDO_LIVER_CANCER_DN		25	0.231914	0.669455	0.896328	0.965878	1	260	tags=44%, list=44%, signal=75%
MULLIGHAN_MLL_SIGNATURE_2_UP	MULLIGHAN_MLL_SIGNATURE_2_UP		39	0.223155	0.679635	0.898148	0.965439	1	147	tags=28%, list=25%, signal=35%
SATO_SILENCED_BY_METHYLATION_IN_PANCREATIC_CANCER_1	SATO_SILENCED_BY_METHYLATION_IN_PANCREATIC_CANCER_1		44	0.233883	0.724396	0.900818	0.952674	1	217	tags=34%, list=37%, signal=50%
WUNDER_INFLAMMATORY_RESPONSE_AND_CHOLESTEROL_UP	WUNDER_INFLAMMATORY_RESPONSE_AND_CHOLESTEROL_UP		25	0.229358	0.667202	0.903261	0.965142	1	270	tags=44%, list=45%, signal=77%
KLEIN_PRIMARY_EFFUSION_LYMPHOMA_DN	KLEIN_PRIMARY_EFFUSION_LYMPHOMA_DN		18	0.241004	0.644238	0.909502	0.972176	1	342	tags=78%, list=58%, signal=178%
TARTE_PLASMA_CELL_VS_PLASMABLAST_DN	TARTE_PLASMA_CELL_VS_PLASMABLAST_DN		21	0.228914	0.64453	0.912299	0.974578	1	124	tags=19%, list=21%, signal=23%
GRYDER_PAX3FOXO1_ENHANCERS_IN_TADS	GRYDER_PAX3FOXO1_ENHANCERS_IN_TADS		20	0.228805	0.628577	0.917943	0.979736	1	203	tags=35%, list=34%, signal=51%
KONDO_EZH2_TARGETS	KONDO_EZH2_TARGETS		15	0.230287	0.60116	0.928974	0.985458	1	43	tags=13%, list=7%, signal=14%
ROZANOV_MMP14_TARGETS_UP	ROZANOV_MMP14_TARGETS_UP		20	0.225904	0.628154	0.931447	0.977405	1	258	tags=50%, list=43%, signal=85%
MIKKELSEN_NPC_ICP_WITH_H3K4ME3	MIKKELSEN_NPC_ICP_WITH_H3K4ME3		16	0.229359	0.598677	0.933481	0.984124	1	57	tags=13%, list=10%, signal=13%
DAZARD_RESPONSE_TO_UV_NHEK_UP	DAZARD_RESPONSE_TO_UV_NHEK_UP		20	0.221799	0.611441	0.937909	0.982394	1	241	tags=45%, list=41%, signal=73%
BOCHKIS_FOXA2_TARGETS	BOCHKIS_FOXA2_TARGETS		25	0.202811	0.586436	0.947761	0.982723	1	287	tags=44%, list=48%, signal=82%
BRUINS_UVC_RESPONSE_VIA_TP53_GROUP_B	BRUINS_UVC_RESPONSE_VIA_TP53_GROUP_B		34	0.206428	0.619859	0.950156	0.979956	1	83	tags=15%, list=14%, signal=16%
OSMAN_BLADDER_CANCER_UP	OSMAN_BLADDER_CANCER_UP		25	0.206054	0.593742	0.954348	0.984043	1	245	tags=48%, list=41%, signal=78%
KIM_LRRC3B_TARGETS	KIM_LRRC3B_TARGETS		16	0.215568	0.56638	0.958751	0.984009	1	141	tags=25%, list=24%, signal=32%
PUJANA_CHEK2_PCC_NETWORK	PUJANA_CHEK2_PCC_NETWORK		26	0.196789	0.571651	0.96463	0.986935	1	271	tags=42%, list=46%, signal=74%
BERENJENO_TRANSFORMED_BY_RHOA_UP	BERENJENO_TRANSFORMED_BY_RHOA_UP		28	0.193745	0.559657	0.965079	0.984179	1	2	tags=4%, list=0%, signal=3%
BROWN_MYELOID_CELL_DEVELOPMENT_UP	BROWN_MYELOID_CELL_DEVELOPMENT_UP		31	0.199063	0.587593	0.965336	0.984663	1	227	tags=32%, list=38%, signal=49%
YAGI_AML_WITH_T_8_21_TRANSLOCATION	YAGI_AML_WITH_T_8_21_TRANSLOCATION		35	0.190306	0.570017	0.969442	0.985098	1	217	tags=37%, list=37%, signal=55%
ACEVEDO_METHYLATED_IN_LIVER_CANCER_DN	ACEVEDO_METHYLATED_IN_LIVER_CANCER_DN		28	0.185486	0.536926	0.969634	0.987327	1	312	tags=57%, list=53%, signal=115%
NABA_MATRISOME_ASSOCIATED	NABA_MATRISOME_ASSOCIATED		92	0.195977	0.651186	0.97994	0.972313	1	222	tags=32%, list=37%, signal=43%
LIM_MAMMARY_STEM_CELL_DN	LIM_MAMMARY_STEM_CELL_DN		21	0.183592	0.515367	0.984632	0.991027	1	248	tags=38%, list=42%, signal=63%
LINDSTEDT_DENDRITIC_CELL_MATURATION_C	LINDSTEDT_DENDRITIC_CELL_MATURATION_C		15	0.180536	0.469377	0.988662	0.997796	1	286	tags=53%, list=48%, signal=100%
NABA_MATRISOME	NABA_MATRISOME		97	0.164166	0.546916	0.993988	0.986375	1	92	tags=12%, list=15%, signal=12%
DEBOSSCHER_NFKB_TARGETS_REPRESSED_BY_GLUCOCORTICOIDS	DEBOSSCHER_NFKB_TARGETS_REPRESSED_BY_GLUCOCORTICOIDS		16	0.166409	0.439219	0.995506	0.998816	1	341	tags=44%, list=57%, signal=100%
BENPORATH_NANOG_TARGETS	BENPORATH_NANOG_TARGETS		15	0.150759	0.392103	1	0.998965	1	270	tags=33%, list=45%, signal=60%
TCGA 54k Cohort														TCGA 54k Cohort
NAME	GS<br> follow link to MSigDB	GS DETAILS	SIZE	ES	NES	NOM p-val	FDR q-val	FWER p-val	RANK AT MAX	LEADING EDGE				NAME	GS<br> follow link to MSigDB	GS DETAILS	SIZE	ES	NES	NOM p-val	FDR q-val	FWER p-val	RANK AT MAX	LEADING EDGE
LINDGREN_BLADDER_CANCER_WITH_LOH_IN_CHR9Q	LINDGREN_BLADDER_CANCER_WITH_LOH_IN_CHR9Q	Details ...	106	0.644589	2.16767	0	0	0	13284	tags=71%, list=25%, signal=94%				ANASTASSIOU_MULTICANCER_INVASIVENESS_SIGNATURE	ANASTASSIOU_MULTICANCER_INVASIVENESS_SIGNATURE	Details ...	64	-0.836987	-3.30212	0	0	0	2954	tags=75%, list=6%, signal=79%
SHEN_SMARCA2_TARGETS_UP	SHEN_SMARCA2_TARGETS_UP	Details ...	410	0.581725	2.13888	0	0	0	13583	tags=61%, list=26%, signal=82%				ZHAN_MULTIPLE_MYELOMA_PR_UP	ZHAN_MULTIPLE_MYELOMA_PR_UP	Details ...	44	-0.775864	-2.85411	0	0	0	7519	tags=77%, list=14%, signal=90%
BLANCO_MELO_COVID19_SARS_COV_2_POS_PATIENT_LUNG_TISSUE_DN	BLANCO_MELO_COVID19_SARS_COV_2_POS_PATIENT_LUNG_TISSUE_DN	Details ...	162	0.595511	2.09169	0	0.000546325	0.002	12740	tags=60%, list=24%, signal=79%				CARRILLOREIXACH_14Q32OVEREXPRESSION_IN_HEPATOBLASTOMA	CARRILLOREIXACH_14Q32OVEREXPRESSION_IN_HEPATOBLASTOMA	Details ...	31	-0.848406	-2.81114	0	0	0	6088	tags=29%, list=11%, signal=33%
SOTIRIOU_BREAST_CANCER_GRADE_1_VS_3_DN	SOTIRIOU_BREAST_CANCER_GRADE_1_VS_3_DN	Details ...	48	0.672387	2.01895	0	0.00102478	0.005	10726	tags=71%, list=20%, signal=89%				SOTIRIOU_BREAST_CANCER_GRADE_1_VS_3_UP	SOTIRIOU_BREAST_CANCER_GRADE_1_VS_3_UP	Details ...	145	-0.604258	-2.74897	0	0	0	10554	tags=65%, list=20%, signal=81%
LEE_DIFFERENTIATING_T_LYMPHOCYTE	LEE_DIFFERENTIATING_T_LYMPHOCYTE	Details ...	178	0.555718	1.96494	0	0.0029575	0.018	17183	tags=68%, list=32%, signal=100%				ROSTY_CERVICAL_CANCER_PROLIFERATION_CLUSTER	ROSTY_CERVICAL_CANCER_PROLIFERATION_CLUSTER	Details ...	132	-0.613914	-2.72448	0	0	0	8953	tags=58%, list=17%, signal=70%
RICKMAN_METASTASIS_UP	RICKMAN_METASTASIS_UP	Details ...	315	0.536495	1.95005	0	0.00355843	0.026	12070	tags=53%, list=23%, signal=69%				NAKAYAMA_SOFT_TISSUE_TUMORS_PCA2_UP	NAKAYAMA_SOFT_TISSUE_TUMORS_PCA2_UP	Details ...	85	-0.655723	-2.71807	0	0	0	7603	tags=61%, list=14%, signal=71%
DELYS_THYROID_CANCER_DN	DELYS_THYROID_CANCER_DN	Details ...	226	0.539086	1.93662	0	0.00434085	0.037	8424	tags=45%, list=16%, signal=53%				CROMER_TUMORIGENESIS_UP	CROMER_TUMORIGENESIS_UP	Details ...	55	-0.675429	-2.65355	0	0	0	5394	tags=53%, list=10%, signal=59%
WARTERS_IR_RESPONSE_5GY	WARTERS_IR_RESPONSE_5GY	Details ...	42	0.642771	1.91332	0	0.00615988	0.06	11548	tags=57%, list=22%, signal=73%				RICKMAN_HEAD_AND_NECK_CANCER_F	RICKMAN_HEAD_AND_NECK_CANCER_F	Details ...	53	-0.685065	-2.62252	0	0	0	11834	tags=81%, list=22%, signal=104%
THUM_SYSTOLIC_HEART_FAILURE_DN	THUM_SYSTOLIC_HEART_FAILURE_DN	Details ...	202	0.528899	1.88806	0	0.00893792	0.096	11693	tags=51%, list=22%, signal=65%				FARMER_BREAST_CANCER_CLUSTER_2	FARMER_BREAST_CANCER_CLUSTER_2	Details ...	32	-0.760921	-2.59713	0	0	0	7519	tags=66%, list=14%, signal=76%
CHEMNITZ_RESPONSE_TO_PROSTAGLANDIN_E2_DN	CHEMNITZ_RESPONSE_TO_PROSTAGLANDIN_E2_DN	Details ...	357	0.513925	1.87972	0	0.00944232	0.108	14969	tags=59%, list=28%, signal=82%				MISIAK_ANAPLASTIC_THYROID_CARCINOMA_UP	MISIAK_ANAPLASTIC_THYROID_CARCINOMA_UP	Details ...	45	-0.706543	-2.58681	0	0	0	7622	tags=62%, list=14%, signal=73%
BONOME_OVARIAN_CANCER_POOR_SURVIVAL_UP	BONOME_OVARIAN_CANCER_POOR_SURVIVAL_UP	Details ...	30	0.661465	1.86441	0	0.0106732	0.134	7067	tags=53%, list=13%, signal=61%				TURASHVILI_BREAST_LOBULAR_CARCINOMA_VS_DUCTAL_NORMAL_UP	TURASHVILI_BREAST_LOBULAR_CARCINOMA_VS_DUCTAL_NORMAL_UP	Details ...	67	-0.650234	-2.56564	0	0	0	6005	tags=54%, list=11%, signal=61%
NIKOLSKY_BREAST_CANCER_19Q13.1_AMPLICON	NIKOLSKY_BREAST_CANCER_19Q13.1_AMPLICON	Details ...	21	0.712791	1.83457	0	0.0168369	0.22	9780	tags=76%, list=18%, signal=93%				TURASHVILI_BREAST_LOBULAR_CARCINOMA_VS_LOBULAR_NORMAL_DN	TURASHVILI_BREAST_LOBULAR_CARCINOMA_VS_LOBULAR_NORMAL_DN	Details ...	72	-0.630762	-2.52899	0	0	0	2620	tags=43%, list=5%, signal=45%
FAELT_B_CLL_WITH_VH_REARRANGEMENTS_DN	FAELT_B_CLL_WITH_VH_REARRANGEMENTS_DN	Details ...	48	0.600154	1.82289	0	0.0191407	0.262	13669	tags=56%, list=26%, signal=76%				KANG_DOXORUBICIN_RESISTANCE_UP	KANG_DOXORUBICIN_RESISTANCE_UP	Details ...	51	-0.667192	-2.49786	0	0	0	10427	tags=73%, list=20%, signal=90%
GARGALOVIC_RESPONSE_TO_OXIDIZED_PHOSPHOLIPIDS_RED_DN	GARGALOVIC_RESPONSE_TO_OXIDIZED_PHOSPHOLIPIDS_RED_DN	Details ...	24	0.684512	1.82185	0	0.0184181	0.272	7674	tags=54%, list=14%, signal=63%				FLORIO_NEOCORTEX_BASAL_RADIAL_GLIA_DN	FLORIO_NEOCORTEX_BASAL_RADIAL_GLIA_DN	Details ...	181	-0.532419	-2.42944	0	0	0	11167	tags=66%, list=21%, signal=83%
FERREIRA_EWINGS_SARCOMA_UNSTABLE_VS_STABLE_DN	FERREIRA_EWINGS_SARCOMA_UNSTABLE_VS_STABLE_DN	Details ...	91	0.548875	1.80731	0	0.0236487	0.357	10892	tags=47%, list=20%, signal=59%				LU_TUMOR_VASCULATURE_UP	LU_TUMOR_VASCULATURE_UP	Details ...	29	-0.721912	-2.39269	0	0	0	8427	tags=72%, list=16%, signal=86%
DEURIG_T_CELL_PROLYMPHOCYTIC_LEUKEMIA_DN	DEURIG_T_CELL_PROLYMPHOCYTIC_LEUKEMIA_DN	Details ...	296	0.496074	1.80215	0	0.0243791	0.385	15506	tags=57%, list=29%, signal=80%				TURASHVILI_BREAST_DUCTAL_CARCINOMA_VS_DUCTAL_NORMAL_UP	TURASHVILI_BREAST_DUCTAL_CARCINOMA_VS_DUCTAL_NORMAL_UP	Details ...	45	-0.666642	-2.38954	0	0	0	2292	tags=42%, list=4%, signal=44%
RICKMAN_TUMOR_DIFFERENTIATED_WELL_VS_MODERATELY_UP	RICKMAN_TUMOR_DIFFERENTIATED_WELL_VS_MODERATELY_UP	Details ...	102	0.540988	1.80074	0	0.0237196	0.396	14881	tags=58%, list=28%, signal=80%				FARMER_BREAST_CANCER_CLUSTER_4	FARMER_BREAST_CANCER_CLUSTER_4	Details ...	19	-0.828935	-2.38473	0	0	0	5943	tags=89%, list=11%, signal=101%
CREIGHTON_ENDOCRINE_THERAPY_RESISTANCE_5	CREIGHTON_ENDOCRINE_THERAPY_RESISTANCE_5	Details ...	445	0.483705	1.79773	0	0.0231768	0.408	9477	tags=39%, list=18%, signal=47%				VECCHI_GASTRIC_CANCER_ADVANCED_VS_EARLY_UP	VECCHI_GASTRIC_CANCER_ADVANCED_VS_EARLY_UP	Details ...	163	-0.518462	-2.38187	0	0	0	5394	tags=42%, list=10%, signal=47%
LINSLEY_MIR16_TARGETS	LINSLEY_MIR16_TARGETS	Details ...	195	0.503748	1.79336	0	0.0228186	0.421	10501	tags=44%, list=20%, signal=55%				CHIANG_LIVER_CANCER_SUBCLASS_PROLIFERATION_UP	CHIANG_LIVER_CANCER_SUBCLASS_PROLIFERATION_UP	Details ...	167	-0.521586	-2.37286	0	0	0	8944	tags=54%, list=17%, signal=65%
GINESTIER_BREAST_CANCER_20Q13_AMPLIFICATION_DN	GINESTIER_BREAST_CANCER_20Q13_AMPLIFICATION_DN	Details ...	167	0.508475	1.78267	0	0.0262753	0.485	14750	tags=52%, list=28%, signal=72%				GRAHAM_CML_DIVIDING_VS_NORMAL_QUIESCENT_UP	GRAHAM_CML_DIVIDING_VS_NORMAL_QUIESCENT_UP	Details ...	179	-0.518786	-2.36476	0	0	0	8537	tags=47%, list=16%, signal=56%
MITSIADES_RESPONSE_TO_APLIDIN_UP	MITSIADES_RESPONSE_TO_APLIDIN_UP	Details ...	403	0.485333	1.78139	0	0.0256496	0.495	12453	tags=48%, list=23%, signal=62%				LU_TUMOR_ENDOTHELIAL_MARKERS_UP	LU_TUMOR_ENDOTHELIAL_MARKERS_UP	Details ...	22	-0.737747	-2.36146	0	0	0	8427	tags=77%, list=16%, signal=92%
EPPERT_LSC_R	EPPERT_LSC_R	Details ...	38	0.608973	1.77792	0	0.0259408	0.514	13497	tags=66%, list=25%, signal=88%				CLASPER_LYMPHATIC_VESSELS_DURING_METASTASIS_DN	CLASPER_LYMPHATIC_VESSELS_DURING_METASTASIS_DN	Details ...	35	-0.671177	-2.36058	0	0	0	5963	tags=60%, list=11%, signal=68%
VANTVEER_BREAST_CANCER_ESR1_UP	VANTVEER_BREAST_CANCER_ESR1_UP	Details ...	142	0.51788	1.77512	0	0.0258504	0.527	13759	tags=56%, list=26%, signal=75%				LEE_EARLY_T_LYMPHOCYTE_UP	LEE_EARLY_T_LYMPHOCYTE_UP	Details ...	101	-0.552321	-2.34945	0	0.000172089	0.002	9765	tags=59%, list=18%, signal=73%
LIU_SOX4_TARGETS_UP	LIU_SOX4_TARGETS_UP	Details ...	130	0.512028	1.76404	0	0.030106	0.594	11256	tags=47%, list=21%, signal=59%				POOLA_INVASIVE_BREAST_CANCER_UP	POOLA_INVASIVE_BREAST_CANCER_UP	Details ...	258	-0.486279	-2.33407	0	0.000336553	0.004	7637	tags=40%, list=14%, signal=46%
DACOSTA_UV_RESPONSE_VIA_ERCC3_XPCS_DN	DACOSTA_UV_RESPONSE_VIA_ERCC3_XPCS_DN	Details ...	81	0.535452	1.75869	0	0.0323836	0.637	11256	tags=52%, list=21%, signal=66%				ZHOU_CELL_CYCLE_GENES_IN_IR_RESPONSE_24HR	ZHOU_CELL_CYCLE_GENES_IN_IR_RESPONSE_24HR	Details ...	119	-0.527471	-2.31819	0	0.000397758	0.005	9329	tags=55%, list=18%, signal=66%
MISIAK_ANAPLASTIC_THYROID_CARCINOMA_DN	MISIAK_ANAPLASTIC_THYROID_CARCINOMA_DN	Details ...	19	0.691349	1.74925	0.00262467	0.0357802	0.68	16033	tags=95%, list=30%, signal=136%				RHODES_UNDIFFERENTIATED_CANCER	RHODES_UNDIFFERENTIATED_CANCER	Details ...	65	-0.583295	-2.2971	0	0.000456559	0.006	5000	tags=42%, list=9%, signal=46%
DAZARD_RESPONSE_TO_UV_NHEK_DN	DAZARD_RESPONSE_TO_UV_NHEK_DN	Details ...	285	0.479448	1.74922	0	0.0345153	0.681	14532	tags=54%, list=27%, signal=74%				WHITEFORD_PEDIATRIC_CANCER_MARKERS	WHITEFORD_PEDIATRIC_CANCER_MARKERS	Details ...	110	-0.528887	-2.26378	0	0.000587454	0.008	9635	tags=56%, list=18%, signal=69%
ZHAN_MULTIPLE_MYELOMA_PR_DN	ZHAN_MULTIPLE_MYELOMA_PR_DN	Details ...	46	0.57823	1.74912	0	0.0333416	0.681	13526	tags=65%, list=25%, signal=87%				SCHUETZ_BREAST_CANCER_DUCTAL_INVASIVE_UP	SCHUETZ_BREAST_CANCER_DUCTAL_INVASIVE_UP	Details ...	326	-0.480291	-2.24256	0	0.000634966	0.009	7679	tags=44%, list=14%, signal=51%
CORONEL_RFX7_DIRECT_TARGETS_UP	CORONEL_RFX7_DIRECT_TARGETS_UP	Details ...	42	0.592795	1.74869	0	0.0324184	0.685	17548	tags=71%, list=33%, signal=107%				BURTON_ADIPOGENESIS_PEAK_AT_24HR	BURTON_ADIPOGENESIS_PEAK_AT_24HR	Details ...	42	-0.623751	-2.23892	0	0.000751865	0.011	9375	tags=67%, list=18%, signal=81%
NIKOLSKY_BREAST_CANCER_16Q24_AMPLICON	NIKOLSKY_BREAST_CANCER_16Q24_AMPLICON	Details ...	50	0.568544	1.74166	0.00120773	0.0349213	0.719	15399	tags=64%, list=29%, signal=90%				FOROUTAN_INTEGRATED_TGFB_EMT_UP	FOROUTAN_INTEGRATED_TGFB_EMT_UP	Details ...	117	-0.515122	-2.23709	0	0.000726803	0.011	5394	tags=43%, list=10%, signal=47%
LAIHO_COLORECTAL_CANCER_SERRATED_DN	LAIHO_COLORECTAL_CANCER_SERRATED_DN	Details ...	81	0.532211	1.74007	0	0.034773	0.731	13683	tags=53%, list=26%, signal=71%				BENPORATH_PROLIFERATION	BENPORATH_PROLIFERATION	Details ...	137	-0.504405	-2.23532	0	0.000703358	0.011	10830	tags=57%, list=20%, signal=71%
CURSONS_NATURAL_KILLER_CELLS	CURSONS_NATURAL_KILLER_CELLS	Details ...	20	0.675361	1.7382	0.0013624	0.0347111	0.74	11769	tags=75%, list=22%, signal=96%				RIGGI_EWING_SARCOMA_PROGENITOR_DN	RIGGI_EWING_SARCOMA_PROGENITOR_DN	Details ...	182	-0.476491	-2.22586	0	0.000741037	0.012	6093	tags=41%, list=11%, signal=46%
ONDER_CDH1_TARGETS_1_UP	ONDER_CDH1_TARGETS_1_UP	Details ...	129	0.5039	1.73756	0	0.0339833	0.743	10827	tags=45%, list=20%, signal=56%				CROONQUIST_STROMAL_STIMULATION_UP	CROONQUIST_STROMAL_STIMULATION_UP	Details ...	51	-0.583907	-2.19733	0	0.000962107	0.016	4520	tags=45%, list=9%, signal=49%
ELLWOOD_MYC_TARGETS_DN	ELLWOOD_MYC_TARGETS_DN	Details ...	40	0.58853	1.73717	0	0.0332496	0.747	11044	tags=60%, list=21%, signal=76%				BOQUEST_STEM_CELL_UP	BOQUEST_STEM_CELL_UP	Details ...	254	-0.458766	-2.19664	0	0.00093381	0.016	7509	tags=44%, list=14%, signal=52%
CHIANG_LIVER_CANCER_SUBCLASS_UNANNOTATED_UP	CHIANG_LIVER_CANCER_SUBCLASS_UNANNOTATED_UP	Details ...	82	0.523053	1.73279	0	0.0344545	0.768	14813	tags=59%, list=28%, signal=81%				DI_MARTINO_MATRISOME_HIGHLY_PROLIFERATIVE_HNSCC_TUMOR_CELL_DERIVED	DI_MARTINO_MATRISOME_HIGHLY_PROLIFERATIVE_HNSCC_TUMOR_CELL_DERIVED	Details ...	17	-0.77319	-2.19103	0	0.00090713	0.016	5589	tags=65%, list=11%, signal=72%
LUI_THYROID_CANCER_CLUSTER_1	LUI_THYROID_CANCER_CLUSTER_1	Details ...	49	0.571247	1.73234	0	0.0337477	0.773	12595	tags=51%, list=24%, signal=67%				MEBARKI_HCC_PROGENITOR_WNT_UP	MEBARKI_HCC_PROGENITOR_WNT_UP	Details ...	181	-0.471847	-2.18963	0	0.000935944	0.017	6053	tags=37%, list=11%, signal=42%
LINDGREN_BLADDER_CANCER_CLUSTER_2A_DN	LINDGREN_BLADDER_CANCER_CLUSTER_2A_DN	Details ...	132	0.504008	1.72942	0	0.0345641	0.795	11733	tags=46%, list=22%, signal=59%				NABA_PROTEOGLYCANS	NABA_PROTEOGLYCANS	Details ...	35	-0.621278	-2.15666	0	0.00123324	0.023	2728	tags=37%, list=5%, signal=39%
SMIRNOV_RESPONSE_TO_IR_6HR_UP	SMIRNOV_RESPONSE_TO_IR_6HR_UP	Details ...	159	0.49856	1.72823	0	0.0343028	0.8	10901	tags=45%, list=21%, signal=56%				DI_MARTINO_MATRISOME_HIGHLY_PROLIFERATIVE_HNSCC	DI_MARTINO_MATRISOME_HIGHLY_PROLIFERATIVE_HNSCC	Details ...	27	-0.657523	-2.14937	0	0.00120079	0.023	6122	tags=52%, list=12%, signal=59%
HOLLERN_EMT_BREAST_TUMOR_DN	HOLLERN_EMT_BREAST_TUMOR_DN	Details ...	117	0.503539	1.72538	0	0.0347683	0.817	8922	tags=41%, list=17%, signal=49%				YAO_HOXA10_TARGETS_VIA_PROGESTERONE_DN	YAO_HOXA10_TARGETS_VIA_PROGESTERONE_DN	Details ...	19	-0.719827	-2.1476	0	0.00117	0.023	5998	tags=68%, list=11%, signal=77%
LUI_THYROID_CANCER_PAX8_PPARG_UP	LUI_THYROID_CANCER_PAX8_PPARG_UP	Details ...	43	0.578151	1.72529	0	0.033899	0.817	12595	tags=53%, list=24%, signal=70%				WEST_ADRENOCORTICAL_TUMOR_MARKERS_UP	WEST_ADRENOCORTICAL_TUMOR_MARKERS_UP	Details ...	22	-0.688256	-2.14046	0	0.00123423	0.025	4657	tags=55%, list=9%, signal=60%
DOUGLAS_BMI1_TARGETS_DN	DOUGLAS_BMI1_TARGETS_DN	Details ...	299	0.469939	1.72509	0	0.033172	0.82	14802	tags=51%, list=28%, signal=70%				NAKAYAMA_SOFT_TISSUE_TUMORS_PCA1_UP	NAKAYAMA_SOFT_TISSUE_TUMORS_PCA1_UP	Details ...	73	-0.525088	-2.13692	0	0.00120413	0.025	12181	tags=56%, list=23%, signal=73%
FONTAINE_FOLLICULAR_THYROID_ADENOMA_UP	FONTAINE_FOLLICULAR_THYROID_ADENOMA_UP	Details ...	71	0.534759	1.72044	0	0.034609	0.839	14578	tags=61%, list=27%, signal=83%				THUM_MIR21_TARGETS_HEART_DISEASE_UP	THUM_MIR21_TARGETS_HEART_DISEASE_UP	Details ...	17	-0.736161	-2.12714	0.00389105	0.0013226	0.028	3087	tags=65%, list=6%, signal=69%
TARTE_PLASMA_CELL_VS_B_LYMPHOCYTE_UP	TARTE_PLASMA_CELL_VS_B_LYMPHOCYTE_UP	Details ...	79	0.527659	1.71709	0.00115075	0.0358266	0.859	11028	tags=39%, list=21%, signal=49%				KOBAYASHI_EGFR_SIGNALING_24HR_DN	KOBAYASHI_EGFR_SIGNALING_24HR_DN	Details ...	247	-0.449147	-2.11042	0	0.00174868	0.038	10595	tags=50%, list=20%, signal=62%
GABRIELY_MIR21_TARGETS	GABRIELY_MIR21_TARGETS	Details ...	274	0.474806	1.71436	0	0.0364294	0.874	14270	tags=54%, list=27%, signal=73%				BHATTACHARYA_EMBRYONIC_STEM_CELL	BHATTACHARYA_EMBRYONIC_STEM_CELL	Details ...	81	-0.501685	-2.10608	0	0.00179644	0.04	5000	tags=40%, list=9%, signal=44%
BOQUEST_STEM_CELL_DN	BOQUEST_STEM_CELL_DN	Details ...	198	0.483083	1.71299	0	0.0364775	0.881	10227	tags=42%, list=19%, signal=52%				TANG_SENESCENCE_TP53_TARGETS_DN	TANG_SENESCENCE_TP53_TARGETS_DN	Details ...	54	-0.550654	-2.09806	0	0.00197396	0.044	8700	tags=57%, list=16%, signal=69%
ZHOU_INFLAMMATORY_RESPONSE_LIVE_DN	ZHOU_INFLAMMATORY_RESPONSE_LIVE_DN	Details ...	333	0.468467	1.71271	0	0.0357915	0.881	13526	tags=46%, list=25%, signal=61%				MIKKELSEN_ES_HCP_WITH_H3K27ME3	MIKKELSEN_ES_HCP_WITH_H3K27ME3	Details ...	37	-0.592205	-2.09734	0	0.00193105	0.044	6462	tags=43%, list=12%, signal=49%
BILD_CTNNB1_ONCOGENIC_SIGNATURE	BILD_CTNNB1_ONCOGENIC_SIGNATURE	Details ...	73	0.530753	1.71134	0	0.0357282	0.883	11256	tags=59%, list=21%, signal=75%				MEBARKI_HCC_PROGENITOR_WNT_UP_CTNNB1_DEPENDENT	MEBARKI_HCC_PROGENITOR_WNT_UP_CTNNB1_DEPENDENT	Details ...	80	-0.5214	-2.09433	0	0.00205856	0.047	6039	tags=43%, list=11%, signal=48%
MARIADASON_REGULATED_BY_HISTONE_ACETYLATION_UP	MARIADASON_REGULATED_BY_HISTONE_ACETYLATION_UP	Details ...	55	0.549751	1.70991	0	0.0357005	0.888	10817	tags=44%, list=20%, signal=55%				JECHLINGER_EPITHELIAL_TO_MESENCHYMAL_TRANSITION_UP	JECHLINGER_EPITHELIAL_TO_MESENCHYMAL_TRANSITION_UP	Details ...	66	-0.532074	-2.09414	0	0.00201568	0.047	9375	tags=53%, list=18%, signal=64%
PASQUALUCCI_LYMPHOMA_BY_GC_STAGE_UP	PASQUALUCCI_LYMPHOMA_BY_GC_STAGE_UP	Details ...	270	0.474053	1.70985	0	0.0349887	0.889	11380	tags=43%, list=21%, signal=54%				CHNG_MULTIPLE_MYELOMA_HYPERPLOID_UP	CHNG_MULTIPLE_MYELOMA_HYPERPLOID_UP	Details ...	52	-0.551077	-2.09316	0	0.00197454	0.047	11748	tags=65%, list=22%, signal=84%
NICK_RESPONSE_TO_PROC_TREATMENT_DN	NICK_RESPONSE_TO_PROC_TREATMENT_DN	Details ...	25	0.628968	1.70816	0.0027137	0.0352408	0.896	12259	tags=68%, list=23%, signal=88%				VANDESLUIS_COMMD1_TARGETS_GROUP_3_DN	VANDESLUIS_COMMD1_TARGETS_GROUP_3_DN	Details ...	36	-0.596587	-2.09084	0	0.00197458	0.048	3199	tags=39%, list=6%, signal=41%
LI_WILMS_TUMOR_VS_FETAL_KIDNEY_1_UP	LI_WILMS_TUMOR_VS_FETAL_KIDNEY_1_UP		177	0.486187	1.70679	0	0.0350819	0.9	12936	tags=51%, list=24%, signal=68%				KONG_E2F3_TARGETS	KONG_E2F3_TARGETS		92	-0.499324	-2.08928	0	0.00201486	0.05	10960	tags=60%, list=21%, signal=75%
MACAEVA_PBMC_RESPONSE_TO_IR	MACAEVA_PBMC_RESPONSE_TO_IR		97	0.514574	1.70387	0	0.0359367	0.907	10156	tags=44%, list=19%, signal=55%				GRAHAM_NORMAL_QUIESCENT_VS_NORMAL_DIVIDING_DN	GRAHAM_NORMAL_QUIESCENT_VS_NORMAL_DIVIDING_DN		87	-0.500402	-2.08462	0	0.00201177	0.051	7519	tags=43%, list=14%, signal=49%
BHAT_ESR1_TARGETS_VIA_AKT1_DN	BHAT_ESR1_TARGETS_VIA_AKT1_DN		79	0.523354	1.69728	0	0.0389719	0.917	12642	tags=48%, list=24%, signal=63%				NADLER_OBESITY_UP	NADLER_OBESITY_UP		58	-0.538103	-2.0803	0	0.00204994	0.053	7948	tags=47%, list=15%, signal=55%
GINESTIER_BREAST_CANCER_ZNF217_AMPLIFIED_UP	GINESTIER_BREAST_CANCER_ZNF217_AMPLIFIED_UP		66	0.531695	1.69589	0.00117786	0.0388876	0.919	13176	tags=55%, list=25%, signal=72%				DESERT_STEM_CELL_HEPATOCELLULAR_CARCINOMA_SUBCLASS_UP	DESERT_STEM_CELL_HEPATOCELLULAR_CARCINOMA_SUBCLASS_UP		231	-0.438286	-2.07671	0	0.00212192	0.056	8008	tags=41%, list=15%, signal=48%
CHEN_HOXA5_TARGETS_9HR_UP	CHEN_HOXA5_TARGETS_9HR_UP		210	0.478273	1.69402	0	0.0391509	0.925	12926	tags=51%, list=24%, signal=67%				SHIPP_DLBCL_VS_FOLLICULAR_LYMPHOMA_UP	SHIPP_DLBCL_VS_FOLLICULAR_LYMPHOMA_UP		45	-0.561752	-2.06914	0	0.00232975	0.062	6172	tags=40%, list=12%, signal=45%
KIM_MYCL1_AMPLIFICATION_TARGETS_DN	KIM_MYCL1_AMPLIFICATION_TARGETS_DN		18	0.677406	1.69196	0.00269179	0.0397122	0.934	4409	tags=56%, list=8%, signal=61%				MEBARKI_HCC_PROGENITOR_WNT_UP_CTNNB1_INDEPENDENT	MEBARKI_HCC_PROGENITOR_WNT_UP_CTNNB1_INDEPENDENT		22	-0.662608	-2.06886	0	0.00232519	0.063	3738	tags=55%, list=7%, signal=59%
YANG_BREAST_CANCER_ESR1_UP	YANG_BREAST_CANCER_ESR1_UP		35	0.595045	1.69175	0.00127714	0.0392024	0.936	10330	tags=54%, list=19%, signal=67%				ONDER_CDH1_TARGETS_2_UP	ONDER_CDH1_TARGETS_2_UP		243	-0.440388	-2.06835	0	0.00231751	0.064	5560	tags=35%, list=10%, signal=38%
ZHAN_MULTIPLE_MYELOMA_CD1_DN	ZHAN_MULTIPLE_MYELOMA_CD1_DN		44	0.562913	1.68806	0.005	0.0404803	0.941	14518	tags=55%, list=27%, signal=75%				BILANGES_SERUM_AND_RAPAMYCIN_SENSITIVE_GENES	BILANGES_SERUM_AND_RAPAMYCIN_SENSITIVE_GENES		64	-0.525512	-2.05996	0	0.00247273	0.07	12371	tags=69%, list=23%, signal=90%
LINDGREN_BLADDER_CANCER_CLUSTER_1_UP	LINDGREN_BLADDER_CANCER_CLUSTER_1_UP		108	0.501482	1.68675	0	0.0406698	0.946	13028	tags=53%, list=25%, signal=70%				TURASHVILI_BREAST_DUCTAL_CARCINOMA_VS_LOBULAR_NORMAL_UP	TURASHVILI_BREAST_DUCTAL_CARCINOMA_VS_LOBULAR_NORMAL_UP		70	-0.51212	-2.04477	0	0.00322883	0.09	3086	tags=33%, list=6%, signal=35%
DACOSTA_UV_RESPONSE_VIA_ERCC3_COMMON_DN	DACOSTA_UV_RESPONSE_VIA_ERCC3_COMMON_DN		446	0.453926	1.67927	0	0.0445731	0.959	14969	tags=53%, list=28%, signal=73%				ZHU_CMV_24_HR_DN	ZHU_CMV_24_HR_DN		83	-0.495672	-2.01695	0	0.00427825	0.118	4908	tags=43%, list=9%, signal=48%
LIU_LIVER_CANCER	LIU_LIVER_CANCER		31	0.585284	1.67358	0.00384123	0.0473779	0.966	6588	tags=42%, list=12%, signal=48%				YAO_TEMPORAL_RESPONSE_TO_PROGESTERONE_CLUSTER_16	YAO_TEMPORAL_RESPONSE_TO_PROGESTERONE_CLUSTER_16		75	-0.489187	-1.9892	0	0.00559159	0.154	5560	tags=44%, list=10%, signal=49%
HAHTOLA_MYCOSIS_FUNGOIDES_DN	HAHTOLA_MYCOSIS_FUNGOIDES_DN		15	0.699549	1.67239	0.00416089	0.0475138	0.967	2025	tags=33%, list=4%, signal=35%				SHEDDEN_LUNG_CANCER_POOR_SURVIVAL_A6	SHEDDEN_LUNG_CANCER_POOR_SURVIVAL_A6		435	-0.396251	-1.98405	0	0.00594851	0.165	9802	tags=41%, list=18%, signal=49%
ODONNELL_METASTASIS_UP	ODONNELL_METASTASIS_UP		72	0.518743	1.67179	0.00118483	0.0472932	0.967	8502	tags=35%, list=16%, signal=41%				ODONNELL_TARGETS_OF_MYC_AND_TFRC_DN	ODONNELL_TARGETS_OF_MYC_AND_TFRC_DN		42	-0.549555	-1.98352	0	0.00585409	0.165	7519	tags=48%, list=14%, signal=55%
BHAT_ESR1_TARGETS_NOT_VIA_AKT1_DN	BHAT_ESR1_TARGETS_NOT_VIA_AKT1_DN		84	0.505228	1.67106	0.00112994	0.0470034	0.967	12642	tags=50%, list=24%, signal=66%				KIM_GLIS2_TARGETS_UP	KIM_GLIS2_TARGETS_UP		74	-0.490081	-1.98087	0	0.00582656	0.166	6585	tags=42%, list=12%, signal=48%
BROWNE_HCMV_INFECTION_24HR_UP	BROWNE_HCMV_INFECTION_24HR_UP		138	0.482163	1.67018	0	0.0467854	0.968	13639	tags=53%, list=26%, signal=71%				JI_CARCINOGENESIS_BY_KRAS_AND_STK11_DN	JI_CARCINOGENESIS_BY_KRAS_AND_STK11_DN		17	-0.699862	-1.97653	0	0.00600755	0.174	5010	tags=65%, list=9%, signal=71%
FAELT_B_CLL_WITH_VH3_21_DN	FAELT_B_CLL_WITH_VH3_21_DN		48	0.552361	1.66813	0.00481928	0.0473566	0.97	14250	tags=65%, list=27%, signal=88%				WILCOX_RESPONSE_TO_PROGESTERONE_DN	WILCOX_RESPONSE_TO_PROGESTERONE_DN		59	-0.496922	-1.96066	0	0.00692382	0.203	6110	tags=42%, list=11%, signal=48%
GRATIAS_RETINOBLASTOMA_16Q24	GRATIAS_RETINOBLASTOMA_16Q24		17	0.669199	1.66609	0.0071736	0.0479125	0.971	15269	tags=82%, list=29%, signal=116%				CROONQUIST_IL6_DEPRIVATION_DN	CROONQUIST_IL6_DEPRIVATION_DN		92	-0.462931	-1.95646	0	0.007169	0.213	10453	tags=51%, list=20%, signal=63%
WEBER_METHYLATED_HCP_IN_SPERM_DN	WEBER_METHYLATED_HCP_IN_SPERM_DN		29	0.599683	1.66154	0.00260417	0.0497822	0.978	2081	tags=28%, list=4%, signal=29%				BUFFA_HYPOXIA_METAGENE	BUFFA_HYPOXIA_METAGENE		49	-0.528738	-1.94937	0	0.00758839	0.225	8929	tags=45%, list=17%, signal=54%
KLEIN_PRIMARY_EFFUSION_LYMPHOMA_DN	KLEIN_PRIMARY_EFFUSION_LYMPHOMA_DN		49	0.549109	1.66071	0.00248139	0.0496087	0.979	13349	tags=57%, list=25%, signal=76%				ONDER_CDH1_SIGNALING_VIA_CTNNB1	ONDER_CDH1_SIGNALING_VIA_CTNNB1		81	-0.470509	-1.9487	0	0.00747842	0.225	3146	tags=31%, list=6%, signal=33%
FIGUEROA_AML_METHYLATION_CLUSTER_2_UP	FIGUEROA_AML_METHYLATION_CLUSTER_2_UP		52	0.54744	1.65921	0.00119904	0.0499681	0.982	3574	tags=33%, list=7%, signal=35%				NABA_MATRISOME_HGSOC_OMENTAL_METASTASIS	NABA_MATRISOME_HGSOC_OMENTAL_METASTASIS		57	-0.500902	-1.94405	0	0.00762567	0.234	6122	tags=44%, list=12%, signal=50%
WARTERS_RESPONSE_TO_IR_SKIN	WARTERS_RESPONSE_TO_IR_SKIN		68	0.519419	1.6586	0.0011534	0.0496569	0.983	9743	tags=43%, list=18%, signal=52%				DAVICIONI_PAX_FOXO1_SIGNATURE_IN_ARMS_DN	DAVICIONI_PAX_FOXO1_SIGNATURE_IN_ARMS_DN		18	-0.654721	-1.94108	0.00714286	0.0076569	0.238	3079	tags=44%, list=6%, signal=47%
SMID_BREAST_CANCER_RELAPSE_IN_BRAIN_DN	SMID_BREAST_CANCER_RELAPSE_IN_BRAIN_DN		75	0.511661	1.65688	0	0.0500251	0.988	11278	tags=49%, list=21%, signal=63%				VANTVEER_BREAST_CANCER_METASTASIS_DN	VANTVEER_BREAST_CANCER_METASTASIS_DN		102	-0.447787	-1.92521	0	0.00901889	0.277	8944	tags=51%, list=17%, signal=61%
NAGASHIMA_EGF_SIGNALING_UP	NAGASHIMA_EGF_SIGNALING_UP		55	0.530704	1.65572	0.00120337	0.0501034	0.988	14035	tags=67%, list=26%, signal=91%				CHEMNITZ_RESPONSE_TO_PROSTAGLANDIN_E2_UP	CHEMNITZ_RESPONSE_TO_PROSTAGLANDIN_E2_UP		129	-0.440526	-1.92432	0	0.00889535	0.277	10367	tags=53%, list=20%, signal=66%
BROWNE_HCMV_INFECTION_14HR_UP	BROWNE_HCMV_INFECTION_14HR_UP		144	0.472718	1.65167	0	0.0518017	0.99	14042	tags=51%, list=26%, signal=69%				STEGER_ADIPOGENESIS_DN	STEGER_ADIPOGENESIS_DN		24	-0.618675	-1.92378	0	0.00877514	0.277	3929	tags=58%, list=7%, signal=63%
KIM_MYC_AMPLIFICATION_TARGETS_DN	KIM_MYC_AMPLIFICATION_TARGETS_DN		91	0.498032	1.65077	0	0.0516467	0.991	7266	tags=34%, list=14%, signal=39%				LIEN_BREAST_CARCINOMA_METAPLASTIC	LIEN_BREAST_CARCINOMA_METAPLASTIC		33	-0.547878	-1.90354	0	0.0109768	0.34	8881	tags=61%, list=17%, signal=73%
DUTERTRE_ESTRADIOL_RESPONSE_6HR_DN	DUTERTRE_ESTRADIOL_RESPONSE_6HR_DN		89	0.502992	1.64984	0	0.0515289	0.991	9706	tags=43%, list=18%, signal=52%				GENTLES_LEUKEMIC_STEM_CELL_DN	GENTLES_LEUKEMIC_STEM_CELL_DN		17	-0.656801	-1.89695	0.00704225	0.011624	0.363	5309	tags=59%, list=10%, signal=65%
EPPERT_HSC_R	EPPERT_HSC_R		112	0.488205	1.6491	0	0.0514471	0.992	12738	tags=52%, list=24%, signal=68%				MEBARKI_HCC_PROGENITOR_WNT_UP_CTNNB1_DEPENDENT_BLOCKED_BY_FZD8CRD	MEBARKI_HCC_PROGENITOR_WNT_UP_CTNNB1_DEPENDENT_BLOCKED_BY_FZD8CRD		44	-0.511544	-1.89575	0	0.0117032	0.369	1896	tags=32%, list=4%, signal=33%
MILI_PSEUDOPODIA_CHEMOTAXIS_DN	MILI_PSEUDOPODIA_CHEMOTAXIS_DN		436	0.447221	1.64426	0	0.0543756	0.994	12517	tags=46%, list=24%, signal=60%				FOURNIER_ACINAR_DEVELOPMENT_LATE_DN	FOURNIER_ACINAR_DEVELOPMENT_LATE_DN		22	-0.600334	-1.89455	0.00727273	0.0116516	0.373	6770	tags=59%, list=13%, signal=68%
PICCALUGA_ANGIOIMMUNOBLASTIC_LYMPHOMA_DN	PICCALUGA_ANGIOIMMUNOBLASTIC_LYMPHOMA_DN		126	0.478085	1.64239	0	0.0551213	0.994	15132	tags=52%, list=28%, signal=73%				VERRECCHIA_EARLY_RESPONSE_TO_TGFB1	VERRECCHIA_EARLY_RESPONSE_TO_TGFB1		54	-0.503457	-1.8923	0	0.0117511	0.378	7510	tags=50%, list=14%, signal=58%
IVANOVSKA_MIR106B_TARGETS	IVANOVSKA_MIR106B_TARGETS		84	0.50211	1.64141	0	0.0552129	0.994	15153	tags=58%, list=29%, signal=81%				CHARAFE_BREAST_CANCER_BASAL_VS_MESENCHYMAL_DN	CHARAFE_BREAST_CANCER_BASAL_VS_MESENCHYMAL_DN		51	-0.490824	-1.89221	0	0.0116042	0.378	7268	tags=47%, list=14%, signal=54%
SENGUPTA_EBNA1_ANTICORRELATED	SENGUPTA_EBNA1_ANTICORRELATED		133	0.475258	1.63812	0	0.0570758	0.997	13978	tags=47%, list=26%, signal=63%				SCIAN_CELL_CYCLE_TARGETS_OF_TP53_AND_TP73_DN	SCIAN_CELL_CYCLE_TARGETS_OF_TP53_AND_TP73_DN		22	-0.598717	-1.88918	0	0.0117797	0.389	8372	tags=68%, list=16%, signal=81%
SCHAEFFER_PROSTATE_DEVELOPMENT_AND_CANCER_BOX4_DN	SCHAEFFER_PROSTATE_DEVELOPMENT_AND_CANCER_BOX4_DN		33	0.574204	1.63736	0.00637755	0.0568799	0.997	15103	tags=58%, list=28%, signal=80%				ISHIDA_E2F_TARGETS	ISHIDA_E2F_TARGETS		51	-0.490457	-1.88597	0	0.0118804	0.398	9170	tags=53%, list=17%, signal=64%
GARGALOVIC_RESPONSE_TO_OXIDIZED_PHOSPHOLIPIDS_PINK_DN	GARGALOVIC_RESPONSE_TO_OXIDIZED_PHOSPHOLIPIDS_PINK_DN		30	0.591156	1.63507	0.00131752	0.0578269	0.997	11064	tags=57%, list=21%, signal=72%				JAEGER_METASTASIS_UP	JAEGER_METASTASIS_UP		42	-0.52208	-1.87484	0	0.0131002	0.435	8705	tags=52%, list=16%, signal=63%
BAELDE_DIABETIC_NEPHROPATHY_DN	BAELDE_DIABETIC_NEPHROPATHY_DN		420	0.442744	1.6328	0	0.0588486	0.998	11697	tags=43%, list=22%, signal=55%				MODY_HIPPOCAMPUS_NEONATAL	MODY_HIPPOCAMPUS_NEONATAL		31	-0.559539	-1.87469	0	0.0129443	0.435	5331	tags=45%, list=10%, signal=50%
HADDAD_B_LYMPHOCYTE_PROGENITOR	HADDAD_B_LYMPHOCYTE_PROGENITOR		262	0.4543	1.63205	0	0.0587167	0.998	14617	tags=50%, list=28%, signal=69%				HOFFMANN_LARGE_TO_SMALL_PRE_BII_LYMPHOCYTE_UP	HOFFMANN_LARGE_TO_SMALL_PRE_BII_LYMPHOCYTE_UP		146	-0.41382	-1.87308	0	0.0129977	0.441	6875	tags=40%, list=13%, signal=46%
EINAV_INTERFERON_SIGNATURE_IN_CANCER	EINAV_INTERFERON_SIGNATURE_IN_CANCER		27	0.592164	1.6311	0.00398406	0.0587395	0.998	20514	tags=89%, list=39%, signal=145%				VERHAAK_AML_WITH_NPM1_MUTATED_UP	VERHAAK_AML_WITH_NPM1_MUTATED_UP		171	-0.411364	-1.86348	0	0.0138552	0.467	10935	tags=48%, list=21%, signal=60%
BARRIER_CANCER_RELAPSE_NORMAL_SAMPLE_DN	BARRIER_CANCER_RELAPSE_NORMAL_SAMPLE_DN		30	0.585072	1.63079	0.0103761	0.0582905	0.998	14356	tags=57%, list=27%, signal=78%				ZHU_CMV_ALL_DN	ZHU_CMV_ALL_DN		116	-0.439064	-1.86314	0	0.01374	0.468	4908	tags=37%, list=9%, signal=41%
RODRIGUES_DCC_TARGETS_DN	RODRIGUES_DCC_TARGETS_DN		115	0.47876	1.62515	0	0.0621544	0.999	13784	tags=50%, list=26%, signal=68%				FOROUTAN_TGFB_EMT_UP	FOROUTAN_TGFB_EMT_UP		188	-0.399561	-1.86044	0	0.0138935	0.475	6631	tags=37%, list=12%, signal=42%
DAVICIONI_MOLECULAR_ARMS_VS_ERMS_UP	DAVICIONI_MOLECULAR_ARMS_VS_ERMS_UP		320	0.4443	1.62455	0	0.0618434	0.999	12029	tags=43%, list=23%, signal=56%				IRITANI_MAD1_TARGETS_DN	IRITANI_MAD1_TARGETS_DN		44	-0.503885	-1.85941	0	0.0137594	0.475	10037	tags=59%, list=19%, signal=73%
UDAYAKUMAR_MED1_TARGETS_DN	UDAYAKUMAR_MED1_TARGETS_DN		225	0.454056	1.62287	0	0.0625501	0.999	10817	tags=41%, list=20%, signal=51%				REICHERT_MITOSIS_LIN9_TARGETS	REICHERT_MITOSIS_LIN9_TARGETS		26	-0.584631	-1.85483	0	0.0142667	0.492	11676	tags=65%, list=22%, signal=84%
RICKMAN_TUMOR_DIFFERENTIATED_WELL_VS_POORLY_UP	RICKMAN_TUMOR_DIFFERENTIATED_WELL_VS_POORLY_UP		226	0.454078	1.62244	0	0.0623228	0.999	11269	tags=42%, list=21%, signal=53%				YU_MYC_TARGETS_UP	YU_MYC_TARGETS_UP		41	-0.510189	-1.85353	0	0.0142625	0.497	9364	tags=59%, list=18%, signal=71%
WINTER_HYPOXIA_DN	WINTER_HYPOXIA_DN		43	0.538562	1.62049	0.00374065	0.063099	0.999	13591	tags=56%, list=26%, signal=75%				ODONNELL_TFRC_TARGETS_DN	ODONNELL_TFRC_TARGETS_DN		121	-0.420805	-1.85098	0	0.0144069	0.504	6875	tags=40%, list=13%, signal=45%
GARGALOVIC_RESPONSE_TO_OXIDIZED_PHOSPHOLIPIDS_TURQUOISE_UP	GARGALOVIC_RESPONSE_TO_OXIDIZED_PHOSPHOLIPIDS_TURQUOISE_UP		78	0.50067	1.61994	0	0.062853	0.999	13407	tags=55%, list=25%, signal=74%				BRACHAT_RESPONSE_TO_METHOTREXATE_DN	BRACHAT_RESPONSE_TO_METHOTREXATE_DN		25	-0.574465	-1.84319	0	0.0153672	0.531	5382	tags=40%, list=10%, signal=44%
JOHNSTONE_PARVB_TARGETS_2_DN	JOHNSTONE_PARVB_TARGETS_2_DN		309	0.443756	1.61728	0	0.0643591	0.999	13307	tags=44%, list=25%, signal=59%				CROONQUIST_NRAS_VS_STROMAL_STIMULATION_DN	CROONQUIST_NRAS_VS_STROMAL_STIMULATION_DN		91	-0.440685	-1.83195	0	0.0164851	0.559	8700	tags=48%, list=16%, signal=58%
GINESTIER_BREAST_CANCER_20Q13_AMPLIFICATION_UP	GINESTIER_BREAST_CANCER_20Q13_AMPLIFICATION_UP		101	0.483655	1.61273	0	0.0672649	1	10448	tags=45%, list=20%, signal=55%				NADERI_BREAST_CANCER_PROGNOSIS_UP	NADERI_BREAST_CANCER_PROGNOSIS_UP		49	-0.491555	-1.83191	0	0.0163116	0.559	9329	tags=51%, list=18%, signal=62%
OUYANG_PROSTATE_CANCER_PROGRESSION_UP	OUYANG_PROSTATE_CANCER_PROGRESSION_UP		19	0.641824	1.61117	0.00938338	0.0679228	1	12126	tags=63%, list=23%, signal=82%				ZHOU_CELL_CYCLE_GENES_IN_IR_RESPONSE_6HR	ZHOU_CELL_CYCLE_GENES_IN_IR_RESPONSE_6HR		79	-0.462638	-1.82554	0	0.0171591	0.58	9170	tags=48%, list=17%, signal=58%
WANG_CLIM2_TARGETS_UP	WANG_CLIM2_TARGETS_UP		232	0.451084	1.61019	0	0.0680175	1	12538	tags=42%, list=24%, signal=55%				VERRECCHIA_RESPONSE_TO_TGFB1_C1	VERRECCHIA_RESPONSE_TO_TGFB1_C1		19	-0.604949	-1.8231	0.00334448	0.0173057	0.586	7105	tags=63%, list=13%, signal=73%
FARMER_BREAST_CANCER_CLUSTER_1	FARMER_BREAST_CANCER_CLUSTER_1		44	0.541273	1.60996	0.00490196	0.067516	1	21058	tags=80%, list=40%, signal=132%				WANG_ADIPOGENIC_GENES_REPRESSED_BY_SIRT1	WANG_ADIPOGENIC_GENES_REPRESSED_BY_SIRT1		27	-0.553267	-1.81973	0.00823045	0.0176244	0.594	6180	tags=48%, list=12%, signal=54%
CREIGHTON_ENDOCRINE_THERAPY_RESISTANCE_2	CREIGHTON_ENDOCRINE_THERAPY_RESISTANCE_2		367	0.44053	1.60865	0	0.0680602	1	14714	tags=48%, list=28%, signal=65%				MORI_IMMATURE_B_LYMPHOCYTE_DN	MORI_IMMATURE_B_LYMPHOCYTE_DN		89	-0.439536	-1.81949	0	0.0175261	0.596	9015	tags=48%, list=17%, signal=58%
NOUZOVA_TRETINOIN_AND_H4_ACETYLATION	NOUZOVA_TRETINOIN_AND_H4_ACETYLATION		127	0.468053	1.60719	0	0.0686169	1	11523	tags=42%, list=22%, signal=53%				PARK_APL_PATHOGENESIS_DN	PARK_APL_PATHOGENESIS_DN		46	-0.479475	-1.80931	0	0.0188213	0.625	6965	tags=35%, list=13%, signal=40%
LANDIS_ERBB2_BREAST_TUMORS_65_UP	LANDIS_ERBB2_BREAST_TUMORS_65_UP		21	0.615124	1.60571	0.00703235	0.0692133	1	5065	tags=38%, list=10%, signal=42%				POMEROY_MEDULLOBLASTOMA_PROGNOSIS_DN	POMEROY_MEDULLOBLASTOMA_PROGNOSIS_DN		41	-0.50728	-1.80916	0	0.018635	0.625	9201	tags=46%, list=17%, signal=56%
SHEDDEN_LUNG_CANCER_GOOD_SURVIVAL_A5	SHEDDEN_LUNG_CANCER_GOOD_SURVIVAL_A5		65	0.505832	1.6037	0.00233645	0.0702403	1	8744	tags=42%, list=16%, signal=50%				MIYAGAWA_TARGETS_OF_EWSR1_ETS_FUSIONS_DN	MIYAGAWA_TARGETS_OF_EWSR1_ETS_FUSIONS_DN		213	-0.386103	-1.808	0	0.0186666	0.627	7306	tags=38%, list=14%, signal=44%
BASAKI_YBX1_TARGETS_DN	BASAKI_YBX1_TARGETS_DN		372	0.437708	1.60249	0	0.0704427	1	13857	tags=51%, list=26%, signal=68%				NABA_MATRISOME_POORLY_METASTATIC_MELANOMA_TUMOR_CELL_DERIVED	NABA_MATRISOME_POORLY_METASTATIC_MELANOMA_TUMOR_CELL_DERIVED		25	-0.575431	-1.80626	0	0.0189381	0.636	5943	tags=48%, list=11%, signal=54%
RAO_BOUND_BY_SALL4	RAO_BOUND_BY_SALL4		213	0.449363	1.602	0	0.0702307	1	12110	tags=45%, list=23%, signal=58%				GRAHAM_CML_QUIESCENT_VS_NORMAL_QUIESCENT_UP	GRAHAM_CML_QUIESCENT_VS_NORMAL_QUIESCENT_UP		88	-0.425442	-1.80136	0	0.0195527	0.646	7673	tags=40%, list=14%, signal=46%
GARGALOVIC_RESPONSE_TO_OXIDIZED_PHOSPHOLIPIDS_MAGENTA_UP	GARGALOVIC_RESPONSE_TO_OXIDIZED_PHOSPHOLIPIDS_MAGENTA_UP		27	0.584804	1.60147	0.00658762	0.0700385	1	10093	tags=56%, list=19%, signal=69%				LI_WILMS_TUMOR_VS_FETAL_KIDNEY_2_UP	LI_WILMS_TUMOR_VS_FETAL_KIDNEY_2_UP		25	-0.559587	-1.79474	0	0.0204778	0.664	7111	tags=52%, list=13%, signal=60%
WANG_LMO4_TARGETS_DN	WANG_LMO4_TARGETS_DN		331	0.437321	1.60142	0	0.0694009	1	16839	tags=56%, list=32%, signal=81%				WU_APOPTOSIS_BY_CDKN1A_VIA_TP53	WU_APOPTOSIS_BY_CDKN1A_VIA_TP53		52	-0.466388	-1.79049	0	0.0211109	0.683	5976	tags=42%, list=11%, signal=48%
CHARAFE_BREAST_CANCER_BASAL_VS_MESENCHYMAL_UP	CHARAFE_BREAST_CANCER_BASAL_VS_MESENCHYMAL_UP		113	0.472404	1.59886	0.00326442	0.071085	1	9548	tags=41%, list=18%, signal=50%				FINETTI_BREAST_CANCER_KINOME_RED	FINETTI_BREAST_CANCER_KINOME_RED		16	-0.646553	-1.78769	0.003367	0.0215427	0.69	4079	tags=50%, list=8%, signal=54%
MYLLYKANGAS_AMPLIFICATION_HOT_SPOT_23	MYLLYKANGAS_AMPLIFICATION_HOT_SPOT_23		19	0.627532	1.59836	0.00964187	0.0708298	1	13591	tags=68%, list=26%, signal=92%				NABA_ECM_REGULATORS	NABA_ECM_REGULATORS		231	-0.375363	-1.78492	0	0.0217813	0.695	5987	tags=30%, list=11%, signal=34%
MORI_PLASMA_CELL_UP	MORI_PLASMA_CELL_UP		52	0.509516	1.59742	0.00369004	0.0710084	1	16021	tags=62%, list=30%, signal=88%				LI_WILMS_TUMOR	LI_WILMS_TUMOR		26	-0.551368	-1.78391	0	0.0218349	0.701	3513	tags=46%, list=7%, signal=49%
NIKOLSKY_BREAST_CANCER_8P12_P11_AMPLICON	NIKOLSKY_BREAST_CANCER_8P12_P11_AMPLICON		49	0.533119	1.59734	0.00119048	0.0704673	1	10657	tags=51%, list=20%, signal=64%				BLANCO_MELO_BRONCHIAL_EPITHELIAL_CELLS_INFLUENZA_A_DEL_NS1_INFECTION_DN	BLANCO_MELO_BRONCHIAL_EPITHELIAL_CELLS_INFLUENZA_A_DEL_NS1_INFECTION_DN		169	-0.388536	-1.7838	0	0.0216544	0.701	10750	tags=49%, list=20%, signal=61%
BROWNE_HCMV_INFECTION_10HR_UP	BROWNE_HCMV_INFECTION_10HR_UP		91	0.477989	1.59673	0	0.0704162	1	15258	tags=51%, list=29%, signal=71%				MOREIRA_RESPONSE_TO_TSA_UP	MOREIRA_RESPONSE_TO_TSA_UP		28	-0.540262	-1.78174	0	0.0219735	0.712	6142	tags=43%, list=12%, signal=48%
CHARAFE_BREAST_CANCER_LUMINAL_VS_MESENCHYMAL_UP	CHARAFE_BREAST_CANCER_LUMINAL_VS_MESENCHYMAL_UP		412	0.434151	1.59655	0	0.0699636	1	10188	tags=38%, list=19%, signal=46%				LINDVALL_IMMORTALIZED_BY_TERT_DN	LINDVALL_IMMORTALIZED_BY_TERT_DN		69	-0.43679	-1.77363	0	0.0232641	0.736	6465	tags=41%, list=12%, signal=46%
ZHENG_FOXP3_TARGETS_IN_THYMUS_UP	ZHENG_FOXP3_TARGETS_IN_THYMUS_UP		193	0.446817	1.59627	0	0.0696347	1	13239	tags=44%, list=25%, signal=58%				STEARMAN_TUMOR_FIELD_EFFECT_UP	STEARMAN_TUMOR_FIELD_EFFECT_UP		36	-0.517243	-1.77255	0.0045045	0.0232906	0.739	8301	tags=47%, list=16%, signal=56%
ASTON_MAJOR_DEPRESSIVE_DISORDER_DN	ASTON_MAJOR_DEPRESSIVE_DISORDER_DN		153	0.459896	1.59477	0	0.0704207	1	9493	tags=37%, list=18%, signal=44%				DAZARD_UV_RESPONSE_CLUSTER_G1	DAZARD_UV_RESPONSE_CLUSTER_G1		59	-0.455644	-1.77197	0	0.0231696	0.74	6109	tags=37%, list=11%, signal=42%
BROWNE_HCMV_INFECTION_20HR_UP	BROWNE_HCMV_INFECTION_20HR_UP		222	0.447194	1.59342	0	0.071035	1	14401	tags=46%, list=27%, signal=63%				TRAYNOR_RETT_SYNDROM_UP	TRAYNOR_RETT_SYNDROM_UP		40	-0.489845	-1.77022	0	0.023344	0.745	5974	tags=40%, list=11%, signal=45%
HOLLEMAN_VINCRISTINE_RESISTANCE_B_ALL_UP	HOLLEMAN_VINCRISTINE_RESISTANCE_B_ALL_UP		36	0.552668	1.59139	0.0100756	0.0724796	1	15414	tags=61%, list=29%, signal=86%				WHITFIELD_CELL_CYCLE_LITERATURE	WHITFIELD_CELL_CYCLE_LITERATURE		44	-0.4839	-1.76783	0	0.0235668	0.75	11483	tags=57%, list=22%, signal=72%
DAZARD_UV_RESPONSE_CLUSTER_G6	DAZARD_UV_RESPONSE_CLUSTER_G6		135	0.463978	1.59134	0.00107411	0.0718955	1	10501	tags=43%, list=20%, signal=53%				SMID_BREAST_CANCER_LUMINAL_A_UP	SMID_BREAST_CANCER_LUMINAL_A_UP		82	-0.424112	-1.76678	0	0.0234311	0.75	5493	tags=38%, list=10%, signal=42%
OUILLETTE_CLL_13Q14_DELETION_UP	OUILLETTE_CLL_13Q14_DELETION_UP		72	0.495447	1.59127	0.00230947	0.0713486	1	13285	tags=50%, list=25%, signal=67%				PETRETTO_CARDIAC_HYPERTROPHY	PETRETTO_CARDIAC_HYPERTROPHY		34	-0.51543	-1.76516	0	0.023481	0.751	2954	tags=38%, list=6%, signal=40%
FISCHER_DIRECT_P53_TARGETS_META_ANALYSIS	FISCHER_DIRECT_P53_TARGETS_META_ANALYSIS		287	0.441271	1.58835	0	0.073184	1	14200	tags=47%, list=27%, signal=63%				SHEPARD_BMYB_TARGETS	SHEPARD_BMYB_TARGETS		74	-0.442678	-1.76491	0	0.0234165	0.754	8990	tags=47%, list=17%, signal=57%
COLDREN_GEFITINIB_RESISTANCE_DN	COLDREN_GEFITINIB_RESISTANCE_DN		207	0.445648	1.58664	0	0.0741326	1	11467	tags=40%, list=22%, signal=50%				CHICAS_RB1_TARGETS_GROWING	CHICAS_RB1_TARGETS_GROWING		226	-0.387098	-1.76279	0	0.0236792	0.763	4478	tags=31%, list=8%, signal=33%
HOLLERN_MICROACINAR_BREAST_TUMOR_UP	HOLLERN_MICROACINAR_BREAST_TUMOR_UP		42	0.536069	1.58634	0.0037037	0.0737572	1	11772	tags=50%, list=22%, signal=64%				LEE_NEURAL_CREST_STEM_CELL_UP	LEE_NEURAL_CREST_STEM_CELL_UP		143	-0.392196	-1.76082	0	0.0237765	0.765	6784	tags=40%, list=13%, signal=46%
RODWELL_AGING_KIDNEY_NO_BLOOD_DN	RODWELL_AGING_KIDNEY_NO_BLOOD_DN		132	0.466376	1.58584	0	0.0735354	1	12276	tags=44%, list=23%, signal=57%				FOROUTAN_PRODRANK_TGFB_EMT_UP	FOROUTAN_PRODRANK_TGFB_EMT_UP		181	-0.376769	-1.75868	0	0.0240182	0.772	6631	tags=36%, list=12%, signal=41%
STREICHER_LSM1_TARGETS_UP	STREICHER_LSM1_TARGETS_UP		44	0.530628	1.58554	0.00609756	0.0732047	1	11030	tags=48%, list=21%, signal=60%				LEE_LIVER_CANCER_SURVIVAL_DN	LEE_LIVER_CANCER_SURVIVAL_DN		168	-0.380445	-1.75854	0	0.0238895	0.774	6770	tags=34%, list=13%, signal=39%
NIKOLSKY_BREAST_CANCER_11Q12_Q14_AMPLICON	NIKOLSKY_BREAST_CANCER_11Q12_Q14_AMPLICON		143	0.451989	1.5849	0	0.0732764	1	12557	tags=43%, list=24%, signal=57%				MOROSETTI_FACIOSCAPULOHUMERAL_MUSCULAR_DISTROPHY_UP	MOROSETTI_FACIOSCAPULOHUMERAL_MUSCULAR_DISTROPHY_UP		18	-0.580604	-1.75795	0	0.0237935	0.775	4020	tags=44%, list=8%, signal=48%
BROWNE_INTERFERON_RESPONSIVE_GENES	BROWNE_INTERFERON_RESPONSIVE_GENES		64	0.496837	1.58464	0.00470035	0.0729199	1	18731	tags=59%, list=35%, signal=92%				DASU_IL6_SIGNALING_UP	DASU_IL6_SIGNALING_UP		55	-0.455081	-1.75553	0	0.0242037	0.784	9915	tags=55%, list=19%, signal=67%
FARMER_BREAST_CANCER_CLUSTER_5	FARMER_BREAST_CANCER_CLUSTER_5		19	0.630555	1.58399	0.0168776	0.0729461	1	9414	tags=53%, list=18%, signal=64%				DELPUECH_FOXO3_TARGETS_DN	DELPUECH_FOXO3_TARGETS_DN		34	-0.516611	-1.75186	0.00881057	0.0246065	0.793	10287	tags=59%, list=19%, signal=73%
AMIT_EGF_RESPONSE_120_HELA	AMIT_EGF_RESPONSE_120_HELA		64	0.496659	1.58379	0.00471698	0.0725334	1	12029	tags=44%, list=23%, signal=56%				LI_AMPLIFIED_IN_LUNG_CANCER	LI_AMPLIFIED_IN_LUNG_CANCER		176	-0.383522	-1.74205	0	0.0261859	0.822	6978	tags=35%, list=13%, signal=40%
SCHEIDEREIT_IKK_INTERACTING_PROTEINS	SCHEIDEREIT_IKK_INTERACTING_PROTEINS		53	0.517698	1.58358	0.00357995	0.0721206	1	11808	tags=42%, list=22%, signal=53%				FISCHER_G2_M_CELL_CYCLE	FISCHER_G2_M_CELL_CYCLE		224	-0.378582	-1.73601	0	0.0272502	0.837	6875	tags=38%, list=13%, signal=43%
CLIMENT_BREAST_CANCER_COPY_NUMBER_UP	CLIMENT_BREAST_CANCER_COPY_NUMBER_UP		23	0.594917	1.58315	0.00544959	0.0719495	1	7613	tags=35%, list=14%, signal=41%				MIKKELSEN_IPS_WITH_HCP_H3K27ME3	MIKKELSEN_IPS_WITH_HCP_H3K27ME3		100	-0.407939	-1.73314	0	0.0276053	0.842	3828	tags=26%, list=7%, signal=28%
RAY_TUMORIGENESIS_BY_ERBB2_CDC25A_DN	RAY_TUMORIGENESIS_BY_ERBB2_CDC25A_DN		246	0.438188	1.58284	0	0.0717435	1	14016	tags=48%, list=26%, signal=65%				BURTON_ADIPOGENESIS_7	BURTON_ADIPOGENESIS_7		46	-0.470507	-1.73137	0.00487805	0.0278622	0.85	2507	tags=30%, list=5%, signal=32%
ASTIER_INTEGRIN_SIGNALING	ASTIER_INTEGRIN_SIGNALING		57	0.507093	1.57883	0.00238663	0.0745724	1	13649	tags=53%, list=26%, signal=71%				VERRECCHIA_RESPONSE_TO_TGFB1_C2	VERRECCHIA_RESPONSE_TO_TGFB1_C2		21	-0.579978	-1.73065	0.00389105	0.0279499	0.852	7510	tags=57%, list=14%, signal=67%
ZHOU_INFLAMMATORY_RESPONSE_FIMA_DN	ZHOU_INFLAMMATORY_RESPONSE_FIMA_DN		252	0.442493	1.5779	0	0.0748906	1	13051	tags=44%, list=25%, signal=58%				NABA_MATRISOME_POORLY_METASTATIC_MELANOMA	NABA_MATRISOME_POORLY_METASTATIC_MELANOMA		37	-0.496662	-1.73015	0.00512821	0.0278119	0.852	6122	tags=43%, list=12%, signal=49%
RODWELL_AGING_KIDNEY_DN	RODWELL_AGING_KIDNEY_DN		131	0.455196	1.57577	0	0.0761854	1	12276	tags=40%, list=23%, signal=52%				RHODES_CANCER_META_SIGNATURE	RHODES_CANCER_META_SIGNATURE		61	-0.443398	-1.72854	0	0.0279709	0.856	4847	tags=38%, list=9%, signal=41%
WANG_LMO4_TARGETS_UP	WANG_LMO4_TARGETS_UP		340	0.432471	1.57558	0	0.0757514	1	12774	tags=40%, list=24%, signal=53%				MOLENAAR_TARGETS_OF_CCND1_AND_CDK4_DN	MOLENAAR_TARGETS_OF_CCND1_AND_CDK4_DN		54	-0.45225	-1.7179	0	0.0302098	0.877	5637	tags=39%, list=11%, signal=43%
BLALOCK_ALZHEIMERS_DISEASE_INCIPIENT_UP	BLALOCK_ALZHEIMERS_DISEASE_INCIPIENT_UP		368	0.428443	1.57295	0	0.0776385	1	12187	tags=43%, list=23%, signal=56%				KAMIKUBO_MYELOID_CEBPA_NETWORK	KAMIKUBO_MYELOID_CEBPA_NETWORK		29	-0.515471	-1.71248	0.00452489	0.0309726	0.888	9640	tags=59%, list=18%, signal=72%
ENK_UV_RESPONSE_KERATINOCYTE_DN	ENK_UV_RESPONSE_KERATINOCYTE_DN		461	0.424839	1.57192	0	0.0781174	1	14056	tags=48%, list=26%, signal=65%				RICKMAN_HEAD_AND_NECK_CANCER_B	RICKMAN_HEAD_AND_NECK_CANCER_B		44	-0.464218	-1.71244	0	0.0307595	0.888	6173	tags=39%, list=12%, signal=44%
ZHAN_MULTIPLE_MYELOMA_CD2_UP	ZHAN_MULTIPLE_MYELOMA_CD2_UP		42	0.528399	1.57115	0.01221	0.0783678	1	14630	tags=60%, list=28%, signal=82%				WONG_ENDMETRIUM_CANCER_UP	WONG_ENDMETRIUM_CANCER_UP		23	-0.556442	-1.71104	0.0077821	0.0307639	0.889	9163	tags=57%, list=17%, signal=68%
MCCLUNG_COCAINE_REWARD_5D	MCCLUNG_COCAINE_REWARD_5D		70	0.487277	1.56954	0.00582072	0.079364	1	13775	tags=53%, list=26%, signal=71%				CROONQUIST_NRAS_SIGNALING_DN	CROONQUIST_NRAS_SIGNALING_DN		68	-0.430016	-1.70912	0	0.0309393	0.893	8953	tags=41%, list=17%, signal=49%
LU_AGING_BRAIN_UP	LU_AGING_BRAIN_UP		248	0.436194	1.56875	0	0.0795429	1	11499	tags=40%, list=22%, signal=51%				CARRILLOREIXACH_HEPATOBLASTOMA_VS_NORMAL_HYPOMETHYLATED_AND_UP	CARRILLOREIXACH_HEPATOBLASTOMA_VS_NORMAL_HYPOMETHYLATED_AND_UP		158	-0.372878	-1.70895	0	0.0307598	0.893	5976	tags=34%, list=11%, signal=38%
UEDA_PERIFERAL_CLOCK	UEDA_PERIFERAL_CLOCK		156	0.447826	1.56794	0	0.0796135	1	8600	tags=36%, list=16%, signal=43%				BRACHAT_RESPONSE_TO_CAMPTOTHECIN_DN	BRACHAT_RESPONSE_TO_CAMPTOTHECIN_DN		41	-0.478565	-1.70769	0.00546448	0.030837	0.894	8275	tags=41%, list=16%, signal=49%
DUTERTRE_ESTRADIOL_RESPONSE_24HR_DN	DUTERTRE_ESTRADIOL_RESPONSE_24HR_DN		483	0.424603	1.56668	0	0.0803059	1	12237	tags=43%, list=23%, signal=55%				MACLACHLAN_BRCA1_TARGETS_UP	MACLACHLAN_BRCA1_TARGETS_UP		21	-0.5609	-1.70498	0.00367647	0.0312071	0.897	4116	tags=29%, list=8%, signal=31%
CERIBELLI_PROMOTERS_INACTIVE_AND_BOUND_BY_NFY	CERIBELLI_PROMOTERS_INACTIVE_AND_BOUND_BY_NFY		33	0.548769	1.56524	0.0141935	0.0811746	1	9493	tags=42%, list=18%, signal=52%				DUTERTRE_ESTRADIOL_RESPONSE_24HR_UP	DUTERTRE_ESTRADIOL_RESPONSE_24HR_UP		307	-0.345971	-1.703	0	0.0314374	0.903	10600	tags=41%, list=20%, signal=51%
LANDIS_ERBB2_BREAST_TUMORS_324_UP	LANDIS_ERBB2_BREAST_TUMORS_324_UP		145	0.451114	1.56366	0	0.0821098	1	12227	tags=42%, list=23%, signal=54%				ANDERSEN_CHOLANGIOCARCINOMA_CLASS2	ANDERSEN_CHOLANGIOCARCINOMA_CLASS2		170	-0.368728	-1.70153	0	0.0316455	0.908	7844	tags=36%, list=15%, signal=42%
WEIGEL_OXIDATIVE_STRESS_BY_HNE_AND_TBH	WEIGEL_OXIDATIVE_STRESS_BY_HNE_AND_TBH		59	0.489903	1.56019	0.00831354	0.0847535	1	14193	tags=51%, list=27%, signal=69%				MORI_MATURE_B_LYMPHOCYTE_DN	MORI_MATURE_B_LYMPHOCYTE_DN		72	-0.418836	-1.69916	0	0.0319148	0.911	9848	tags=49%, list=19%, signal=60%
VANHARANTA_UTERINE_FIBROID_WITH_7Q_DELETION_DN	VANHARANTA_UTERINE_FIBROID_WITH_7Q_DELETION_DN		36	0.543571	1.56009	0.00645161	0.0842481	1	9821	tags=53%, list=18%, signal=65%				POS_HISTAMINE_RESPONSE_NETWORK	POS_HISTAMINE_RESPONSE_NETWORK		28	-0.512547	-1.69816	0.0132743	0.031923	0.911	4885	tags=36%, list=9%, signal=39%
CHANDRAN_METASTASIS_DN	CHANDRAN_METASTASIS_DN		298	0.428707	1.55942	0	0.0842902	1	12955	tags=44%, list=24%, signal=58%				MYLLYKANGAS_AMPLIFICATION_HOT_SPOT_17	MYLLYKANGAS_AMPLIFICATION_HOT_SPOT_17		19	-0.565486	-1.69801	0.00343643	0.0317317	0.912	935	tags=26%, list=2%, signal=27%
GAL_LEUKEMIC_STEM_CELL_UP	GAL_LEUKEMIC_STEM_CELL_UP		125	0.455489	1.5594	0	0.0837336	1	13575	tags=53%, list=26%, signal=71%				MA_RAT_AGING_DN	MA_RAT_AGING_DN		150	-0.372248	-1.68137	0	0.0360722	0.936	5943	tags=33%, list=11%, signal=37%
GARGALOVIC_RESPONSE_TO_OXIDIZED_PHOSPHOLIPIDS_BLUE_UP	GARGALOVIC_RESPONSE_TO_OXIDIZED_PHOSPHOLIPIDS_BLUE_UP		130	0.453359	1.55873	0	0.0838271	1	12989	tags=44%, list=24%, signal=58%				CONCANNON_APOPTOSIS_BY_EPOXOMICIN_DN	CONCANNON_APOPTOSIS_BY_EPOXOMICIN_DN		159	-0.373381	-1.67828	0	0.0367382	0.94	5310	tags=30%, list=10%, signal=33%
LEE_EARLY_T_LYMPHOCYTE_DN	LEE_EARLY_T_LYMPHOCYTE_DN		54	0.509081	1.55722	0.00725514	0.0846252	1	15023	tags=52%, list=28%, signal=72%				RODWELL_AGING_KIDNEY_NO_BLOOD_UP	RODWELL_AGING_KIDNEY_NO_BLOOD_UP		202	-0.361886	-1.67722	0	0.036663	0.941	6685	tags=32%, list=13%, signal=36%
HEIDENBLAD_AMPLICON_12P11_12_DN	HEIDENBLAD_AMPLICON_12P11_12_DN		23	0.585668	1.55701	0.0154712	0.0842689	1	14998	tags=70%, list=28%, signal=97%				BASAKI_YBX1_TARGETS_UP	BASAKI_YBX1_TARGETS_UP		270	-0.343598	-1.67555	0	0.0370794	0.944	8705	tags=36%, list=16%, signal=42%
WAKABAYASHI_ADIPOGENESIS_PPARG_RXRA_BOUND_WITH_H4K20ME1_MARK	WAKABAYASHI_ADIPOGENESIS_PPARG_RXRA_BOUND_WITH_H4K20ME1_MARK		134	0.450869	1.55574	0.0010846	0.0848087	1	12935	tags=43%, list=24%, signal=57%				SARRIO_EPITHELIAL_MESENCHYMAL_TRANSITION_UP	SARRIO_EPITHELIAL_MESENCHYMAL_TRANSITION_UP		160	-0.369744	-1.67099	0	0.0382617	0.95	6875	tags=32%, list=13%, signal=37%
TCGA_GLIOBLASTOMA_COPY_NUMBER_UP	TCGA_GLIOBLASTOMA_COPY_NUMBER_UP		68	0.486873	1.55545	0.0034642	0.084564	1	8237	tags=37%, list=16%, signal=43%				LI_WILMS_TUMOR_VS_FETAL_KIDNEY_1_DN	LI_WILMS_TUMOR_VS_FETAL_KIDNEY_1_DN		154	-0.378089	-1.67042	0	0.0381008	0.95	5192	tags=29%, list=10%, signal=32%
WEST_ADRENOCORTICAL_CARCINOMA_VS_ADENOMA_DN	WEST_ADRENOCORTICAL_CARCINOMA_VS_ADENOMA_DN		20	0.605266	1.55506	0.0189702	0.0843654	1	10958	tags=45%, list=21%, signal=57%				ZHONG_SECRETOME_OF_LUNG_CANCER_AND_ENDOTHELIUM	ZHONG_SECRETOME_OF_LUNG_CANCER_AND_ENDOTHELIUM		67	-0.419112	-1.66891	0	0.0382896	0.953	5749	tags=34%, list=11%, signal=38%
WANG_CLIM2_TARGETS_DN	WANG_CLIM2_TARGETS_DN		169	0.444824	1.55114	0	0.0878034	1	12517	tags=42%, list=24%, signal=55%				WINNEPENNINCKX_MELANOMA_METASTASIS_UP	WINNEPENNINCKX_MELANOMA_METASTASIS_UP		153	-0.376842	-1.66504	0	0.0392994	0.955	9329	tags=38%, list=18%, signal=46%
HUANG_DASATINIB_RESISTANCE_DN	HUANG_DASATINIB_RESISTANCE_DN		68	0.48454	1.55076	0.00357569	0.08756	1	15948	tags=57%, list=30%, signal=82%				EBAUER_MYOGENIC_TARGETS_OF_PAX3_FOXO1_FUSION	EBAUER_MYOGENIC_TARGETS_OF_PAX3_FOXO1_FUSION		46	-0.447684	-1.66347	0	0.0394983	0.956	5728	tags=39%, list=11%, signal=44%
CAIRO_HEPATOBLASTOMA_CLASSES_DN	CAIRO_HEPATOBLASTOMA_CLASSES_DN		203	0.435096	1.54993	0	0.0877729	1	13938	tags=47%, list=26%, signal=64%				ROY_WOUND_BLOOD_VESSEL_UP	ROY_WOUND_BLOOD_VESSEL_UP		48	-0.44326	-1.6621	0	0.0395858	0.958	4967	tags=38%, list=9%, signal=41%
FONTAINE_THYROID_TUMOR_UNCERTAIN_MALIGNANCY_UP	FONTAINE_THYROID_TUMOR_UNCERTAIN_MALIGNANCY_UP		36	0.546426	1.54924	0.0150188	0.0878981	1	12474	tags=56%, list=23%, signal=73%				WILLIAMS_ESR1_TARGETS_UP	WILLIAMS_ESR1_TARGETS_UP		26	-0.515071	-1.66134	0.0121457	0.039522	0.96	6617	tags=50%, list=12%, signal=57%
LIM_MAMMARY_STEM_CELL_DN	LIM_MAMMARY_STEM_CELL_DN		391	0.420655	1.54793	0	0.0885994	1	13445	tags=43%, list=25%, signal=57%				LY_AGING_MIDDLE_DN	LY_AGING_MIDDLE_DN		15	-0.585035	-1.66027	0.0262172	0.039641	0.964	3980	tags=53%, list=7%, signal=58%
DEBIASI_APOPTOSIS_BY_REOVIRUS_INFECTION_DN	DEBIASI_APOPTOSIS_BY_REOVIRUS_INFECTION_DN		256	0.426577	1.54768	0	0.0883467	1	14157	tags=49%, list=27%, signal=66%				BROWNE_HCMV_INFECTION_2HR_DN	BROWNE_HCMV_INFECTION_2HR_DN		47	-0.446035	-1.66002	0	0.0394546	0.964	7105	tags=47%, list=13%, signal=54%
BOYAULT_LIVER_CANCER_SUBCLASS_G123_DN	BOYAULT_LIVER_CANCER_SUBCLASS_G123_DN		50	0.506458	1.54753	0.00853659	0.0879485	1	16737	tags=58%, list=31%, signal=85%				NABA_CORE_MATRISOME	NABA_CORE_MATRISOME		264	-0.357079	-1.65956	0	0.0393186	0.964	6122	tags=32%, list=12%, signal=36%
RYAN_MANTLE_CELL_LYMPHOMA_NOTCH_DIRECT_UP	RYAN_MANTLE_CELL_LYMPHOMA_NOTCH_DIRECT_UP		147	0.444692	1.54711	0.00108108	0.0878207	1	17194	tags=59%, list=32%, signal=87%				SMID_BREAST_CANCER_LUMINAL_A_DN	SMID_BREAST_CANCER_LUMINAL_A_DN		18	-0.558896	-1.65817	0.00421941	0.0393686	0.964	9329	tags=50%, list=18%, signal=61%
DELPUECH_FOXO3_TARGETS_UP	DELPUECH_FOXO3_TARGETS_UP		63	0.490069	1.54687	0.0058072	0.0874917	1	7386	tags=35%, list=14%, signal=41%				CAIRO_HEPATOBLASTOMA_POOR_SURVIVAL	CAIRO_HEPATOBLASTOMA_POOR_SURVIVAL		16	-0.586937	-1.64556	0.0177305	0.0430013	0.977	3846	tags=31%, list=7%, signal=34%
LUCAS_HNF4A_TARGETS_UP	LUCAS_HNF4A_TARGETS_UP		57	0.49829	1.5459	0.0109356	0.0879166	1	14034	tags=56%, list=26%, signal=76%				SERVITJA_ISLET_HNF1A_TARGETS_UP	SERVITJA_ISLET_HNF1A_TARGETS_UP		158	-0.366692	-1.64458	0	0.0430591	0.978	8398	tags=36%, list=16%, signal=43%
BOSCO_INTERFERON_INDUCED_ANTIVIRAL_MODULE	BOSCO_INTERFERON_INDUCED_ANTIVIRAL_MODULE		76	0.478796	1.54525	0.00116822	0.0880709	1	16898	tags=61%, list=32%, signal=89%				NADERI_BREAST_CANCER_PROGNOSIS_DN	NADERI_BREAST_CANCER_PROGNOSIS_DN		17	-0.571999	-1.64228	0.0154321	0.0436872	0.978	2971	tags=35%, list=6%, signal=37%
FOROUTAN_PRODRANK_TGFB_EMT_DN	FOROUTAN_PRODRANK_TGFB_EMT_DN		77	0.47412	1.54067	0	0.0920524	1	12491	tags=48%, list=24%, signal=63%				KIM_LIVER_CANCER_POOR_SURVIVAL_UP	KIM_LIVER_CANCER_POOR_SURVIVAL_UP		21	-0.532611	-1.64225	0.0229008	0.0434343	0.978	8012	tags=48%, list=15%, signal=56%
SAKAI_TUMOR_INFILTRATING_MONOCYTES_UP	SAKAI_TUMOR_INFILTRATING_MONOCYTES_UP		27	0.563483	1.53628	0.0225464	0.0961868	1	6734	tags=44%, list=13%, signal=51%				HORIUCHI_WTAP_TARGETS_DN	HORIUCHI_WTAP_TARGETS_DN		300	-0.348772	-1.64186	0	0.0432409	0.978	9862	tags=43%, list=19%, signal=52%
BROWNE_HCMV_INFECTION_18HR_UP	BROWNE_HCMV_INFECTION_18HR_UP		161	0.43532	1.53619	0	0.0957142	1	9926	tags=36%, list=19%, signal=44%				MORI_LARGE_PRE_BII_LYMPHOCYTE_UP	MORI_LARGE_PRE_BII_LYMPHOCYTE_UP		85	-0.38939	-1.64055	0	0.043383	0.978	9015	tags=46%, list=17%, signal=55%
PELLICCIOTTA_HDAC_IN_ANTIGEN_PRESENTATION_UP	PELLICCIOTTA_HDAC_IN_ANTIGEN_PRESENTATION_UP		61	0.486629	1.53577	0.00483092	0.0956865	1	8921	tags=38%, list=17%, signal=45%				KUNINGER_IGF1_VS_PDGFB_TARGETS_UP	KUNINGER_IGF1_VS_PDGFB_TARGETS_UP		77	-0.402024	-1.64009	0	0.043257	0.978	9321	tags=49%, list=18%, signal=60%
WATANABE_ULCERATIVE_COLITIS_WITH_CANCER_DN	WATANABE_ULCERATIVE_COLITIS_WITH_CANCER_DN		15	0.642348	1.5356	0.0202605	0.0952948	1	10659	tags=60%, list=20%, signal=75%				LIAN_LIPA_TARGETS_6M	LIAN_LIPA_TARGETS_6M		77	-0.403173	-1.63762	0	0.0438043	0.981	11025	tags=51%, list=21%, signal=64%
BOGNI_TREATMENT_RELATED_MYELOID_LEUKEMIA_DN	BOGNI_TREATMENT_RELATED_MYELOID_LEUKEMIA_DN		30	0.551393	1.53444	0.0169713	0.0958831	1	14300	tags=50%, list=27%, signal=68%				HADDAD_T_LYMPHOCYTE_AND_NK_PROGENITOR_DN	HADDAD_T_LYMPHOCYTE_AND_NK_PROGENITOR_DN		59	-0.414615	-1.6365	0.00598802	0.0438348	0.982	8273	tags=39%, list=16%, signal=46%
LASTOWSKA_COAMPLIFIED_WITH_MYCN	LASTOWSKA_COAMPLIFIED_WITH_MYCN		36	0.536082	1.5344	0.0127389	0.0953608	1	12392	tags=58%, list=23%, signal=76%				MEBARKI_HCC_PROGENITOR_WNT_UP_BLOCKED_BY_FZD8CRD	MEBARKI_HCC_PROGENITOR_WNT_UP_BLOCKED_BY_FZD8CRD		113	-0.387601	-1.63586	0	0.0437381	0.982	2812	tags=23%, list=5%, signal=24%
BLANCO_MELO_BRONCHIAL_EPITHELIAL_CELLS_INFLUENZA_A_INFECTION_UP	BLANCO_MELO_BRONCHIAL_EPITHELIAL_CELLS_INFLUENZA_A_INFECTION_UP		126	0.44879	1.53438	0.00217391	0.0948397	1	16512	tags=58%, list=31%, signal=84%				BILANGES_SERUM_RESPONSE_TRANSLATION	BILANGES_SERUM_RESPONSE_TRANSLATION		33	-0.479071	-1.63199	0.00476191	0.0447292	0.985	10219	tags=52%, list=19%, signal=64%
IVANOVA_HEMATOPOIESIS_STEM_CELL	IVANOVA_HEMATOPOIESIS_STEM_CELL		187	0.43234	1.5278	0	0.101215	1	13278	tags=49%, list=25%, signal=65%				HUMMERICH_BENIGN_SKIN_TUMOR_UP	HUMMERICH_BENIGN_SKIN_TUMOR_UP		15	-0.599417	-1.62992	0.024055	0.0450534	0.985	7885	tags=53%, list=15%, signal=63%
OSMAN_BLADDER_CANCER_DN	OSMAN_BLADDER_CANCER_DN		374	0.417032	1.52746	0	0.101066	1	14568	tags=47%, list=27%, signal=64%				GAL_LEUKEMIC_STEM_CELL_DN	GAL_LEUKEMIC_STEM_CELL_DN		227	-0.353221	-1.62991	0	0.0447945	0.985	8579	tags=38%, list=16%, signal=46%
RIZKI_TUMOR_INVASIVENESS_2D_UP	RIZKI_TUMOR_INVASIVENESS_2D_UP		63	0.483802	1.52719	0.00708383	0.100808	1	12735	tags=48%, list=24%, signal=63%				VIETOR_IFRD1_TARGETS	VIETOR_IFRD1_TARGETS		22	-0.534165	-1.6271	0.0258303	0.0454964	0.987	3438	tags=32%, list=6%, signal=34%
DING_LUNG_CANCER_EXPRESSION_BY_COPY_NUMBER	DING_LUNG_CANCER_EXPRESSION_BY_COPY_NUMBER		96	0.4572	1.5262	0.00231214	0.10128	1	17675	tags=63%, list=33%, signal=93%				MURATA_VIRULENCE_OF_H_PILORI	MURATA_VIRULENCE_OF_H_PILORI		21	-0.521974	-1.62589	0.00796813	0.045704	0.99	9915	tags=57%, list=19%, signal=70%
GARGALOVIC_RESPONSE_TO_OXIDIZED_PHOSPHOLIPIDS_BLUE_DN	GARGALOVIC_RESPONSE_TO_OXIDIZED_PHOSPHOLIPIDS_BLUE_DN		60	0.488619	1.52603	0.0106509	0.100871	1	10687	tags=45%, list=20%, signal=56%				NABA_MATRISOME_POORLY_METASTATIC_BREAST_CANCER	NABA_MATRISOME_POORLY_METASTATIC_BREAST_CANCER		25	-0.507971	-1.62192	0.00749064	0.046686	0.991	5243	tags=40%, list=10%, signal=44%
GENTLES_LEUKEMIC_STEM_CELL_UP	GENTLES_LEUKEMIC_STEM_CELL_UP		27	0.560882	1.52552	0.0189959	0.100862	1	10574	tags=52%, list=20%, signal=65%				HUMMERICH_BENIGN_SKIN_TUMOR_DN	HUMMERICH_BENIGN_SKIN_TUMOR_DN		19	-0.544162	-1.62188	0.0136519	0.046447	0.991	3079	tags=47%, list=6%, signal=50%
LI_ESTROGENE_MID_E2_RESPONSE_DN	LI_ESTROGENE_MID_E2_RESPONSE_DN		42	0.518553	1.52477	0.0127551	0.101069	1	6842	tags=40%, list=13%, signal=46%				JIANG_MELANOMA_TRM6_CD8	JIANG_MELANOMA_TRM6_CD8		132	-0.36712	-1.62091	0	0.0465253	0.991	6755	tags=30%, list=13%, signal=35%
LINDGREN_BLADDER_CANCER_CLUSTER_3_DN	LINDGREN_BLADDER_CANCER_CLUSTER_3_DN		213	0.430714	1.52474	0	0.100549	1	11278	tags=40%, list=21%, signal=50%				FURUKAWA_DUSP6_TARGETS_PCI35_DN	FURUKAWA_DUSP6_TARGETS_PCI35_DN		71	-0.39932	-1.61496	0	0.0485441	0.992	8990	tags=48%, list=17%, signal=58%
CHARAFE_BREAST_CANCER_LUMINAL_VS_BASAL_UP	CHARAFE_BREAST_CANCER_LUMINAL_VS_BASAL_UP		347	0.416858	1.52382	0	0.101045	1	14919	tags=48%, list=28%, signal=67%				CUI_TCF21_TARGETS_UP	CUI_TCF21_TARGETS_UP		36	-0.459224	-1.61304	0.0139535	0.0488713	0.994	4734	tags=39%, list=9%, signal=43%
IKEDA_MIR1_TARGETS_UP	IKEDA_MIR1_TARGETS_UP		54	0.496004	1.52295	0.0119474	0.101494	1	15513	tags=61%, list=29%, signal=86%				SENGUPTA_NASOPHARYNGEAL_CARCINOMA_UP	SENGUPTA_NASOPHARYNGEAL_CARCINOMA_UP		293	-0.337314	-1.61137	0	0.0491927	0.996	8705	tags=35%, list=16%, signal=42%
SHEDDEN_LUNG_CANCER_GOOD_SURVIVAL_A12	SHEDDEN_LUNG_CANCER_GOOD_SURVIVAL_A12		277	0.419783	1.52222	0	0.101738	1	11528	tags=39%, list=22%, signal=50%				NABA_COLLAGENS	NABA_COLLAGENS		44	-0.441391	-1.60981	0.00512821	0.0493593	0.996	3125	tags=34%, list=6%, signal=36%
TIEN_INTESTINE_PROBIOTICS_2HR_DN	TIEN_INTESTINE_PROBIOTICS_2HR_DN		85	0.465648	1.52145	0.00579374	0.102121	1	12496	tags=46%, list=24%, signal=60%				WESTON_VEGFA_TARGETS_6HR	WESTON_VEGFA_TARGETS_6HR		48	-0.42312	-1.60459	0.00515464	0.0507654	0.996	4122	tags=31%, list=8%, signal=34%
KYNG_DNA_DAMAGE_BY_4NQO_OR_GAMMA_RADIATION	KYNG_DNA_DAMAGE_BY_4NQO_OR_GAMMA_RADIATION		15	0.632179	1.52104	0.0277008	0.102079	1	8824	tags=53%, list=17%, signal=64%				HUMMERICH_MALIGNANT_SKIN_TUMOR_DN	HUMMERICH_MALIGNANT_SKIN_TUMOR_DN		19	-0.528797	-1.6031	0.00766283	0.0511299	0.996	10084	tags=58%, list=19%, signal=71%
BONOME_OVARIAN_CANCER_SURVIVAL_SUBOPTIMAL_DEBULKING	BONOME_OVARIAN_CANCER_SURVIVAL_SUBOPTIMAL_DEBULKING		476	0.412044	1.52014	0	0.102568	1	13457	tags=43%, list=25%, signal=57%				HAN_JNK_SINGALING_DN	HAN_JNK_SINGALING_DN		36	-0.455727	-1.60244	0.00851064	0.0510905	0.996	2805	tags=33%, list=5%, signal=35%
GARCIA_TARGETS_OF_FLI1_AND_DAX1_UP	GARCIA_TARGETS_OF_FLI1_AND_DAX1_UP		46	0.502916	1.51843	0.0170524	0.103836	1	13120	tags=59%, list=25%, signal=78%				LIAN_LIPA_TARGETS_3M	LIAN_LIPA_TARGETS_3M		62	-0.41245	-1.60209	0.00591716	0.0509011	0.996	11408	tags=55%, list=21%, signal=70%
HAHTOLA_SEZARY_SYNDROM_DN	HAHTOLA_SEZARY_SYNDROM_DN		40	0.523227	1.51802	0.0134474	0.103655	1	12446	tags=58%, list=23%, signal=75%				HELLEBREKERS_SILENCED_DURING_TUMOR_ANGIOGENESIS	HELLEBREKERS_SILENCED_DURING_TUMOR_ANGIOGENESIS		73	-0.391404	-1.60194	0	0.0507007	0.996	5463	tags=32%, list=10%, signal=35%
CHANGOLKAR_H2AFY_TARGETS_DN	CHANGOLKAR_H2AFY_TARGETS_DN		39	0.518141	1.51674	0.0208877	0.104474	1	14778	tags=56%, list=28%, signal=78%				NOUSHMEHR_GBM_SILENCED_BY_METHYLATION	NOUSHMEHR_GBM_SILENCED_BY_METHYLATION		45	-0.432804	-1.60123	0	0.0507218	0.996	4020	tags=36%, list=8%, signal=38%
VANTVEER_BREAST_CANCER_METASTASIS_UP	VANTVEER_BREAST_CANCER_METASTASIS_UP		42	0.515464	1.51625	0.0120482	0.104512	1	12115	tags=50%, list=23%, signal=65%				LIAO_HAVE_SOX4_BINDING_SITES	LIAO_HAVE_SOX4_BINDING_SITES		41	-0.439969	-1.60087	0.0105263	0.0505712	0.996	5533	tags=37%, list=10%, signal=41%
DOANE_BREAST_CANCER_CLASSES_UP	DOANE_BREAST_CANCER_CLASSES_UP		70	0.470318	1.51613	0.00579374	0.104137	1	6893	tags=34%, list=13%, signal=39%				NABA_MATRISOME_PRIMARY_METASTATIC_COLORECTAL_TUMOR	NABA_MATRISOME_PRIMARY_METASTATIC_COLORECTAL_TUMOR		56	-0.427633	-1.60003	0	0.0506233	0.996	9163	tags=45%, list=17%, signal=54%
ABBUD_LIF_SIGNALING_1_DN	ABBUD_LIF_SIGNALING_1_DN		24	0.577514	1.51489	0.0237467	0.104937	1	10647	tags=54%, list=20%, signal=68%				VECCHI_GASTRIC_CANCER_EARLY_UP	VECCHI_GASTRIC_CANCER_EARLY_UP		410	-0.327537	-1.59954	0	0.0505224	0.996	9665	tags=36%, list=18%, signal=44%
STEARMAN_LUNG_CANCER_EARLY_VS_LATE_UP	STEARMAN_LUNG_CANCER_EARLY_VS_LATE_UP		124	0.445826	1.51384	0.00325733	0.105558	1	14795	tags=51%, list=28%, signal=70%				SCHAEFFER_PROSTATE_DEVELOPMENT_12HR_DN	SCHAEFFER_PROSTATE_DEVELOPMENT_12HR_DN		53	-0.415379	-1.59444	0.0172414	0.0519725	0.997	7443	tags=43%, list=14%, signal=50%
WATANABE_RECTAL_CANCER_RADIOTHERAPY_RESPONSIVE_UP	WATANABE_RECTAL_CANCER_RADIOTHERAPY_RESPONSIVE_UP		101	0.451593	1.51359	0.00332594	0.105238	1	12268	tags=44%, list=23%, signal=57%				GEISS_RESPONSE_TO_DSRNA_DN	GEISS_RESPONSE_TO_DSRNA_DN		15	-0.577666	-1.5887	0.046595	0.0535782	0.997	3129	tags=40%, list=6%, signal=42%
WIKMAN_ASBESTOS_LUNG_CANCER_UP	WIKMAN_ASBESTOS_LUNG_CANCER_UP		15	0.635889	1.51173	0.0298507	0.106698	1	9235	tags=53%, list=17%, signal=65%				URS_ADIPOCYTE_DIFFERENTIATION_DN	URS_ADIPOCYTE_DIFFERENTIATION_DN		31	-0.467444	-1.58705	0.00840336	0.0537575	0.997	3459	tags=35%, list=7%, signal=38%
BROWNE_HCMV_INFECTION_16HR_UP	BROWNE_HCMV_INFECTION_16HR_UP		212	0.419188	1.50966	0	0.108447	1	15414	tags=50%, list=29%, signal=70%				VALK_AML_CLUSTER_5	VALK_AML_CLUSTER_5		31	-0.46947	-1.58447	0.00925926	0.0545189	0.997	10750	tags=48%, list=20%, signal=61%
ZHENG_BOUND_BY_FOXP3	ZHENG_BOUND_BY_FOXP3		470	0.407583	1.50958	0	0.107988	1	13051	tags=43%, list=25%, signal=56%				HOSHIDA_LIVER_CANCER_SUBCLASS_S1	HOSHIDA_LIVER_CANCER_SUBCLASS_S1		220	-0.335938	-1.58125	0	0.0556064	0.998	6965	tags=29%, list=13%, signal=33%
DACOSTA_UV_RESPONSE_VIA_ERCC3_TTD_DN	DACOSTA_UV_RESPONSE_VIA_ERCC3_TTD_DN		79	0.458546	1.5095	0.00804598	0.107558	1	10949	tags=44%, list=21%, signal=56%				SENESE_HDAC2_TARGETS_DN	SENESE_HDAC2_TARGETS_DN		118	-0.368846	-1.58114	0.0104167	0.0553857	0.998	5803	tags=34%, list=11%, signal=38%
FOROUTAN_TGFB_EMT_DN	FOROUTAN_TGFB_EMT_DN		103	0.45069	1.50853	0.00987925	0.108226	1	12491	tags=47%, list=24%, signal=61%				JIANG_AGING_HYPOTHALAMUS_UP	JIANG_AGING_HYPOTHALAMUS_UP		43	-0.431193	-1.57824	0.005	0.0563267	0.999	9237	tags=40%, list=17%, signal=48%
SHEDDEN_LUNG_CANCER_GOOD_SURVIVAL_A4	SHEDDEN_LUNG_CANCER_GOOD_SURVIVAL_A4		189	0.422638	1.50733	0.00104275	0.109067	1	9728	tags=37%, list=18%, signal=45%				HUMMERICH_SKIN_CANCER_PROGRESSION_UP	HUMMERICH_SKIN_CANCER_PROGRESSION_UP		85	-0.386884	-1.57791	0	0.0561334	0.999	7799	tags=39%, list=15%, signal=45%
MORI_EMU_MYC_LYMPHOMA_BY_ONSET_TIME_DN	MORI_EMU_MYC_LYMPHOMA_BY_ONSET_TIME_DN		17	0.604466	1.50712	0.0369318	0.108806	1	12721	tags=53%, list=24%, signal=70%				EGUCHI_CELL_CYCLE_RB1_TARGETS	EGUCHI_CELL_CYCLE_RB1_TARGETS		22	-0.501122	-1.57526	0.0196078	0.0567238	0.999	8279	tags=55%, list=16%, signal=65%
XU_CREBBP_TARGETS_DN	XU_CREBBP_TARGETS_DN		35	0.516158	1.50665	0.0252844	0.108804	1	12789	tags=46%, list=24%, signal=60%				VALK_AML_WITH_FLT3_ITD	VALK_AML_WITH_FLT3_ITD		37	-0.452582	-1.57477	0.00476191	0.0566656	0.999	2465	tags=27%, list=5%, signal=28%
WANG_RESPONSE_TO_GSK3_INHIBITOR_SB216763_UP	WANG_RESPONSE_TO_GSK3_INHIBITOR_SB216763_UP		344	0.412791	1.50661	0	0.108308	1	11442	tags=36%, list=22%, signal=45%				NIKOLSKY_BREAST_CANCER_1Q21_AMPLICON	NIKOLSKY_BREAST_CANCER_1Q21_AMPLICON		35	-0.446294	-1.57058	0.0223214	0.0580626	0.999	9156	tags=46%, list=17%, signal=55%
BALDWIN_PRKCI_TARGETS_UP	BALDWIN_PRKCI_TARGETS_UP		33	0.531901	1.5064	0.0324254	0.107995	1	7407	tags=39%, list=14%, signal=46%				MA_RAT_AGING_UP	MA_RAT_AGING_UP		96	-0.371937	-1.56956	0	0.0582625	0.999	10219	tags=42%, list=19%, signal=51%
SESTO_RESPONSE_TO_UV_C2	SESTO_RESPONSE_TO_UV_C2		52	0.491765	1.50547	0.0133172	0.108472	1	14157	tags=52%, list=27%, signal=71%				ROZANOV_MMP14_TARGETS_SUBSET	ROZANOV_MMP14_TARGETS_SUBSET		31	-0.467423	-1.56906	0.0121951	0.0581404	0.999	6258	tags=42%, list=12%, signal=48%
WOO_LIVER_CANCER_RECURRENCE_DN	WOO_LIVER_CANCER_RECURRENCE_DN		76	0.458441	1.50452	0.00810185	0.108974	1	16315	tags=57%, list=31%, signal=82%				DANG_MYC_TARGETS_UP	DANG_MYC_TARGETS_UP		125	-0.359535	-1.56877	0	0.0579518	0.999	9659	tags=42%, list=18%, signal=52%
KIM_MYCN_AMPLIFICATION_TARGETS_DN	KIM_MYCN_AMPLIFICATION_TARGETS_DN		98	0.451905	1.5032	0.00342075	0.109955	1	7266	tags=35%, list=14%, signal=40%				APPEL_IMATINIB_RESPONSE	APPEL_IMATINIB_RESPONSE		32	-0.456355	-1.56856	0.00840336	0.0577658	0.999	7985	tags=44%, list=15%, signal=51%
FLORIO_HUMAN_NEOCORTEX	FLORIO_HUMAN_NEOCORTEX		32	0.530581	1.50249	0.0226986	0.11027	1	16415	tags=59%, list=31%, signal=86%				XU_HGF_TARGETS_INDUCED_BY_AKT1_48HR_DN	XU_HGF_TARGETS_INDUCED_BY_AKT1_48HR_DN		21	-0.516296	-1.56796	0.017301	0.0577586	0.999	9305	tags=62%, list=18%, signal=75%
GOTTWEIN_TARGETS_OF_KSHV_MIR_K12_11	GOTTWEIN_TARGETS_OF_KSHV_MIR_K12_11		61	0.478862	1.50225	0.0105634	0.110049	1	14894	tags=57%, list=28%, signal=80%				SCHRAETS_MLL_TARGETS_DN	SCHRAETS_MLL_TARGETS_DN		31	-0.471977	-1.56579	0.016129	0.0583168	1	2465	tags=32%, list=5%, signal=34%
LIU_SOX4_TARGETS_DN	LIU_SOX4_TARGETS_DN		299	0.412103	1.50102	0	0.110904	1	10285	tags=35%, list=19%, signal=43%				KARAKAS_TGFB1_SIGNALING	KARAKAS_TGFB1_SIGNALING		18	-0.53471	-1.56552	0.0277778	0.0581699	1	2944	tags=39%, list=6%, signal=41%
HOLLEMAN_VINCRISTINE_RESISTANCE_ALL_UP	HOLLEMAN_VINCRISTINE_RESISTANCE_ALL_UP		25	0.551768	1.49937	0.0297158	0.112219	1	7584	tags=40%, list=14%, signal=47%				LIAN_NEUTROPHIL_GRANULE_CONSTITUENTS	LIAN_NEUTROPHIL_GRANULE_CONSTITUENTS		25	-0.480507	-1.56195	0.0125	0.0594152	1	8273	tags=44%, list=16%, signal=52%
WAKABAYASHI_ADIPOGENESIS_PPARG_BOUND_36HR	WAKABAYASHI_ADIPOGENESIS_PPARG_BOUND_36HR		28	0.547257	1.49936	0.0187166	0.111697	1	14948	tags=61%, list=28%, signal=84%				HU_GENOTOXIC_DAMAGE_4HR	HU_GENOTOXIC_DAMAGE_4HR		33	-0.45589	-1.559	0.0138249	0.0603051	1	6307	tags=36%, list=12%, signal=41%
BERTUCCI_INVASIVE_CARCINOMA_DUCTAL_VS_LOBULAR_UP	BERTUCCI_INVASIVE_CARCINOMA_DUCTAL_VS_LOBULAR_UP		21	0.575616	1.49933	0.0350631	0.111208	1	2624	tags=33%, list=5%, signal=35%				MORI_PRE_BI_LYMPHOCYTE_UP	MORI_PRE_BI_LYMPHOCYTE_UP		77	-0.3848	-1.55853	0	0.0602144	1	8957	tags=44%, list=17%, signal=53%
PEREZ_TP63_TARGETS	PEREZ_TP63_TARGETS		324	0.411828	1.49867	0	0.111478	1	13440	tags=45%, list=25%, signal=60%				ICHIBA_GRAFT_VERSUS_HOST_DISEASE_35D_UP	ICHIBA_GRAFT_VERSUS_HOST_DISEASE_35D_UP		130	-0.348745	-1.5498	0	0.063633	1	10855	tags=44%, list=20%, signal=55%
HOSHIDA_LIVER_CANCER_SURVIVAL_DN	HOSHIDA_LIVER_CANCER_SURVIVAL_DN		106	0.446212	1.49719	0.00443951	0.112683	1	10555	tags=38%, list=20%, signal=47%				YAMASHITA_LIVER_CANCER_WITH_EPCAM_UP	YAMASHITA_LIVER_CANCER_WITH_EPCAM_UP		53	-0.408137	-1.54787	0.00543478	0.0642033	1	12966	tags=58%, list=24%, signal=77%
CHANDRAN_METASTASIS_TOP50_DN	CHANDRAN_METASTASIS_TOP50_DN		40	0.508815	1.49714	0.0136646	0.112204	1	7934	tags=38%, list=15%, signal=44%				LE_EGR2_TARGETS_UP	LE_EGR2_TARGETS_UP		103	-0.356882	-1.54717	0	0.0641602	1	7622	tags=37%, list=14%, signal=43%
MARTORIATI_MDM4_TARGETS_FETAL_LIVER_DN	MARTORIATI_MDM4_TARGETS_FETAL_LIVER_DN		491	0.404745	1.49667	0	0.112246	1	12720	tags=42%, list=24%, signal=55%				LY_AGING_OLD_DN	LY_AGING_OLD_DN		53	-0.403536	-1.54018	0.00558659	0.0667428	1	5000	tags=28%, list=9%, signal=31%
NIKOLSKY_BREAST_CANCER_20Q11_AMPLICON	NIKOLSKY_BREAST_CANCER_20Q11_AMPLICON		31	0.524531	1.49436	0.0278515	0.114438	1	7787	tags=39%, list=15%, signal=45%				SIMBULAN_PARP1_TARGETS_DN	SIMBULAN_PARP1_TARGETS_DN		16	-0.54136	-1.53887	0.0444444	0.0669957	1	7232	tags=56%, list=14%, signal=65%
WEBER_METHYLATED_HCP_IN_FIBROBLAST_DN	WEBER_METHYLATED_HCP_IN_FIBROBLAST_DN		40	0.504717	1.49404	0.00879397	0.114294	1	8517	tags=28%, list=16%, signal=33%				KANG_AR_TARGETS_UP	KANG_AR_TARGETS_UP		17	-0.538523	-1.53373	0.0260586	0.06899	1	3459	tags=35%, list=7%, signal=38%
CHIARETTI_ACUTE_LYMPHOBLASTIC_LEUKEMIA_ZAP70	CHIARETTI_ACUTE_LYMPHOBLASTIC_LEUKEMIA_ZAP70		63	0.479069	1.49327	0.00800915	0.114665	1	17211	tags=56%, list=32%, signal=82%				WANG_SMARCE1_TARGETS_UP	WANG_SMARCE1_TARGETS_UP		274	-0.32586	-1.53306	0	0.0689775	1	5310	tags=29%, list=10%, signal=32%
ZHAN_MULTIPLE_MYELOMA_MF_DN	ZHAN_MULTIPLE_MYELOMA_MF_DN		42	0.502234	1.49168	0.0197287	0.116078	1	4430	tags=33%, list=8%, signal=36%				WONG_ENDMETRIUM_CANCER_DN	WONG_ENDMETRIUM_CANCER_DN		74	-0.373341	-1.5269	0	0.0716778	1	8002	tags=43%, list=15%, signal=51%
BILBAN_B_CLL_LPL_UP	BILBAN_B_CLL_LPL_UP		59	0.476939	1.49133	0.00822562	0.115958	1	10237	tags=39%, list=19%, signal=48%				LIANG_SILENCED_BY_METHYLATION_UP	LIANG_SILENCED_BY_METHYLATION_UP		29	-0.454516	-1.52563	0.0128205	0.0718994	1	3146	tags=28%, list=6%, signal=29%
CHIANG_LIVER_CANCER_SUBCLASS_PROLIFERATION_DN	CHIANG_LIVER_CANCER_SUBCLASS_PROLIFERATION_DN		175	0.42315	1.49059	0.0031348	0.11627	1	10075	tags=36%, list=19%, signal=44%				WOO_LIVER_CANCER_RECURRENCE_UP	WOO_LIVER_CANCER_RECURRENCE_UP		101	-0.354566	-1.52404	0	0.07237	1	7124	tags=37%, list=13%, signal=42%
RIZ_ERYTHROID_DIFFERENTIATION_12HR	RIZ_ERYTHROID_DIFFERENTIATION_12HR		35	0.518017	1.48936	0.0224868	0.117242	1	8919	tags=46%, list=17%, signal=55%				LEE_TARGETS_OF_PTCH1_AND_SUFU_DN	LEE_TARGETS_OF_PTCH1_AND_SUFU_DN		85	-0.364452	-1.52373	0	0.0721796	1	7901	tags=39%, list=15%, signal=46%
STEIN_ESRRA_TARGETS_DN	STEIN_ESRRA_TARGETS_DN		91	0.446738	1.48897	0.00447928	0.117148	1	12138	tags=46%, list=23%, signal=60%				DAVICIONI_TARGETS_OF_PAX_FOXO1_FUSIONS_DN	DAVICIONI_TARGETS_OF_PAX_FOXO1_FUSIONS_DN		61	-0.392193	-1.52301	0.0136054	0.0722021	1	4013	tags=33%, list=8%, signal=35%
GALE_APL_WITH_FLT3_MUTATED_UP	GALE_APL_WITH_FLT3_MUTATED_UP		56	0.484026	1.48846	0.0147239	0.117192	1	8993	tags=39%, list=17%, signal=47%				WEST_ADRENOCORTICAL_TUMOR_MARKERS_DN	WEST_ADRENOCORTICAL_TUMOR_MARKERS_DN		18	-0.505005	-1.52281	0.0395257	0.0719698	1	3962	tags=44%, list=7%, signal=48%
KYNG_WERNER_SYNDROM_AND_NORMAL_AGING_DN	KYNG_WERNER_SYNDROM_AND_NORMAL_AGING_DN		173	0.41889	1.48785	0	0.11742	1	10853	tags=38%, list=20%, signal=47%				HOLLERN_EMT_BREAST_TUMOR_UP	HOLLERN_EMT_BREAST_TUMOR_UP		132	-0.347379	-1.52147	0	0.0722723	1	8235	tags=38%, list=15%, signal=45%
GRYDER_PAX3FOXO1_TOP_ENHANCERS	GRYDER_PAX3FOXO1_TOP_ENHANCERS		423	0.402802	1.48671	0	0.118262	1	12469	tags=41%, list=23%, signal=54%				BURTON_ADIPOGENESIS_PEAK_AT_0HR	BURTON_ADIPOGENESIS_PEAK_AT_0HR		58	-0.38963	-1.52074	0	0.0723233	1	5533	tags=33%, list=10%, signal=37%
ROYLANCE_BREAST_CANCER_16Q_COPY_NUMBER_UP	ROYLANCE_BREAST_CANCER_16Q_COPY_NUMBER_UP		56	0.480661	1.48546	0.0170316	0.119319	1	10456	tags=43%, list=20%, signal=53%				LEI_HOXC8_TARGETS_DN	LEI_HOXC8_TARGETS_DN		17	-0.519829	-1.52041	0.0423077	0.0721847	1	10177	tags=65%, list=19%, signal=80%
MEBARKI_HCC_PROGENITOR_WNT_DN_BLOCKED_BY_FZD8CRD	MEBARKI_HCC_PROGENITOR_WNT_DN_BLOCKED_BY_FZD8CRD		55	0.477537	1.48537	0.0123762	0.11895	1	16124	tags=58%, list=30%, signal=83%				GAUSSMANN_MLL_AF4_FUSION_TARGETS_E_UP	GAUSSMANN_MLL_AF4_FUSION_TARGETS_E_UP		92	-0.360907	-1.51915	0	0.0725294	1	5420	tags=34%, list=10%, signal=37%
PELLICCIOTTA_HDAC_IN_ANTIGEN_PRESENTATION_DN	PELLICCIOTTA_HDAC_IN_ANTIGEN_PRESENTATION_DN		46	0.487458	1.48406	0.0195838	0.120062	1	13669	tags=41%, list=26%, signal=56%				GNATENKO_PLATELET_SIGNATURE	GNATENKO_PLATELET_SIGNATURE		35	-0.43921	-1.51905	0.0151515	0.0722498	1	6617	tags=37%, list=12%, signal=42%
VANHARANTA_UTERINE_FIBROID_DN	VANHARANTA_UTERINE_FIBROID_DN		63	0.471915	1.48269	0.00589623	0.121256	1	11125	tags=43%, list=21%, signal=54%				SMID_BREAST_CANCER_RELAPSE_IN_BRAIN_UP	SMID_BREAST_CANCER_RELAPSE_IN_BRAIN_UP		39	-0.439356	-1.51891	0.0232558	0.0720319	1	5310	tags=36%, list=10%, signal=40%
GINESTIER_BREAST_CANCER_ZNF217_AMPLIFIED_DN	GINESTIER_BREAST_CANCER_ZNF217_AMPLIFIED_DN		320	0.407499	1.48261	0	0.12082	1	14958	tags=45%, list=28%, signal=62%				MCLACHLAN_DENTAL_CARIES_UP	MCLACHLAN_DENTAL_CARIES_UP		223	-0.322768	-1.51589	0	0.0733358	1	8608	tags=31%, list=16%, signal=37%
DEBIASI_APOPTOSIS_BY_REOVIRUS_INFECTION_UP	DEBIASI_APOPTOSIS_BY_REOVIRUS_INFECTION_UP		279	0.410825	1.48202	0	0.121163	1	15258	tags=47%, list=29%, signal=66%				VERRECCHIA_DELAYED_RESPONSE_TO_TGFB1	VERRECCHIA_DELAYED_RESPONSE_TO_TGFB1		37	-0.436086	-1.51413	0.020202	0.0739642	1	5083	tags=38%, list=10%, signal=42%
ZWANG_CLASS_3_TRANSIENTLY_INDUCED_BY_EGF	ZWANG_CLASS_3_TRANSIENTLY_INDUCED_BY_EGF		215	0.41269	1.48002	0	0.123382	1	10093	tags=37%, list=19%, signal=45%				TARTE_PLASMA_CELL_VS_PLASMABLAST_DN	TARTE_PLASMA_CELL_VS_PLASMABLAST_DN		289	-0.309189	-1.51393	0	0.0737913	1	10960	tags=38%, list=21%, signal=47%
RATTENBACHER_BOUND_BY_CELF1	RATTENBACHER_BOUND_BY_CELF1		389	0.403707	1.48002	0	0.122859	1	14531	tags=44%, list=27%, signal=60%				MCCLUNG_DELTA_FOSB_TARGETS_2WK	MCCLUNG_DELTA_FOSB_TARGETS_2WK		43	-0.416434	-1.51382	0.0149254	0.0735027	1	6462	tags=42%, list=12%, signal=48%
AGUIRRE_PANCREATIC_CANCER_COPY_NUMBER_UP	AGUIRRE_PANCREATIC_CANCER_COPY_NUMBER_UP		277	0.412313	1.47987	0	0.122563	1	14035	tags=44%, list=26%, signal=60%				DAVICIONI_MOLECULAR_ARMS_VS_ERMS_DN	DAVICIONI_MOLECULAR_ARMS_VS_ERMS_DN		167	-0.323941	-1.51381	0	0.0732009	1	6087	tags=29%, list=11%, signal=32%
ACEVEDO_LIVER_TUMOR_VS_NORMAL_ADJACENT_TISSUE_DN	ACEVEDO_LIVER_TUMOR_VS_NORMAL_ADJACENT_TISSUE_DN		253	0.408241	1.47849	0	0.123855	1	11429	tags=40%, list=22%, signal=51%				NATSUME_RESPONSE_TO_INTERFERON_BETA_DN	NATSUME_RESPONSE_TO_INTERFERON_BETA_DN		51	-0.4019	-1.50922	0.0119048	0.0752535	1	5589	tags=31%, list=11%, signal=35%
VECCHI_GASTRIC_CANCER_EARLY_DN	VECCHI_GASTRIC_CANCER_EARLY_DN		343	0.402887	1.47836	0	0.123478	1	13399	tags=45%, list=25%, signal=60%				DELYS_THYROID_CANCER_UP	DELYS_THYROID_CANCER_UP		428	-0.296572	-1.50864	0	0.0752341	1	8686	tags=32%, list=16%, signal=39%
RASHI_RESPONSE_TO_IONIZING_RADIATION_1	RASHI_RESPONSE_TO_IONIZING_RADIATION_1		36	0.514456	1.47791	0.0238693	0.12361	1	13301	tags=56%, list=25%, signal=74%				BURTON_ADIPOGENESIS_4	BURTON_ADIPOGENESIS_4		43	-0.417661	-1.50671	0.0147783	0.0760053	1	5867	tags=33%, list=11%, signal=37%
BROWNE_HCMV_INFECTION_12HR_UP	BROWNE_HCMV_INFECTION_12HR_UP		105	0.440858	1.47724	0.00550055	0.12391	1	12453	tags=43%, list=23%, signal=56%				OHM_METHYLATED_IN_ADULT_CANCERS	OHM_METHYLATED_IN_ADULT_CANCERS		27	-0.469207	-1.50285	0.0333333	0.0777911	1	4168	tags=37%, list=8%, signal=40%
STARK_HYPPOCAMPUS_22Q11_DELETION_UP	STARK_HYPPOCAMPUS_22Q11_DELETION_UP		49	0.491716	1.4772	0.0171569	0.123469	1	9389	tags=39%, list=18%, signal=47%				LIANG_SILENCED_BY_METHYLATION_2	LIANG_SILENCED_BY_METHYLATION_2		53	-0.39519	-1.50149	0.0120482	0.0782555	1	3129	tags=25%, list=6%, signal=26%
AMIT_DELAYED_EARLY_GENES	AMIT_DELAYED_EARLY_GENES		18	0.591212	1.47689	0.0311615	0.123303	1	15132	tags=78%, list=28%, signal=109%				FRASOR_RESPONSE_TO_SERM_OR_FULVESTRANT_DN	FRASOR_RESPONSE_TO_SERM_OR_FULVESTRANT_DN		48	-0.412115	-1.50112	0.0117647	0.078175	1	4079	tags=29%, list=8%, signal=32%
ZHENG_FOXP3_TARGETS_UP	ZHENG_FOXP3_TARGETS_UP		24	0.558657	1.47659	0.0376851	0.12312	1	7151	tags=42%, list=13%, signal=48%				MOOTHA_GLUCONEOGENESIS	MOOTHA_GLUCONEOGENESIS		31	-0.442068	-1.49715	0.0209205	0.080164	1	10472	tags=45%, list=20%, signal=56%
KERLEY_RESPONSE_TO_CISPLATIN_UP	KERLEY_RESPONSE_TO_CISPLATIN_UP		42	0.497255	1.47606	0.019084	0.123274	1	12050	tags=52%, list=23%, signal=68%				KIM_HYPOXIA	KIM_HYPOXIA		17	-0.519716	-1.4959	0.0462633	0.0805058	1	1641	tags=29%, list=3%, signal=30%
JECHLINGER_EPITHELIAL_TO_MESENCHYMAL_TRANSITION_DN	JECHLINGER_EPITHELIAL_TO_MESENCHYMAL_TRANSITION_DN		61	0.470473	1.47517	0.0201422	0.123794	1	14788	tags=54%, list=28%, signal=75%				MISHRA_CARCINOMA_ASSOCIATED_FIBROBLAST_UP	MISHRA_CARCINOMA_ASSOCIATED_FIBROBLAST_UP		24	-0.46824	-1.49578	0.0478088	0.0802825	1	6092	tags=42%, list=11%, signal=47%
IVANOVA_HEMATOPOIESIS_EARLY_PROGENITOR	IVANOVA_HEMATOPOIESIS_EARLY_PROGENITOR		412	0.401472	1.47492	0	0.123572	1	13000	tags=40%, list=24%, signal=53%				NABA_SECRETED_FACTORS	NABA_SECRETED_FACTORS		327	-0.293887	-1.49397	0	0.0809417	1	9023	tags=32%, list=17%, signal=38%
PEREZ_TP53_AND_TP63_TARGETS	PEREZ_TP53_AND_TP63_TARGETS		189	0.419191	1.47331	0	0.125013	1	10817	tags=40%, list=20%, signal=50%				KRIEG_HYPOXIA_VIA_KDM3A	KRIEG_HYPOXIA_VIA_KDM3A		50	-0.393565	-1.49385	0.0111111	0.0806771	1	3423	tags=26%, list=6%, signal=28%
JIANG_MELANOMA_TRM10_LAMINA_PROPRIA	JIANG_MELANOMA_TRM10_LAMINA_PROPRIA		72	0.456317	1.47328	0.0126582	0.124544	1	18159	tags=64%, list=34%, signal=97%				WONG_EMBRYONIC_STEM_CELL_CORE	WONG_EMBRYONIC_STEM_CELL_CORE		325	-0.313292	-1.49207	0	0.0811559	1	9511	tags=33%, list=18%, signal=40%
MOSERLE_IFNA_RESPONSE	MOSERLE_IFNA_RESPONSE		30	0.533399	1.47243	0.0252525	0.125086	1	16074	tags=67%, list=30%, signal=96%				SABATES_COLORECTAL_ADENOMA_UP	SABATES_COLORECTAL_ADENOMA_UP		131	-0.334772	-1.48859	0	0.0828721	1	5592	tags=28%, list=11%, signal=31%
TENEDINI_MEGAKARYOCYTE_MARKERS	TENEDINI_MEGAKARYOCYTE_MARKERS		60	0.466602	1.47138	0.0109356	0.125787	1	8395	tags=37%, list=16%, signal=43%				OISHI_CHOLANGIOMA_STEM_CELL_LIKE_DN	OISHI_CHOLANGIOMA_STEM_CELL_LIKE_DN		258	-0.304898	-1.4807	0	0.0872613	1	7722	tags=29%, list=15%, signal=34%
LASTOWSKA_NEUROBLASTOMA_COPY_NUMBER_UP	LASTOWSKA_NEUROBLASTOMA_COPY_NUMBER_UP		170	0.418165	1.47102	0.00105597	0.125745	1	17065	tags=54%, list=32%, signal=79%				LE_SKI_TARGETS_UP	LE_SKI_TARGETS_UP		17	-0.516203	-1.47886	0.0468227	0.0881956	1	7799	tags=59%, list=15%, signal=69%
TORCHIA_TARGETS_OF_EWSR1_FLI1_FUSION_DN	TORCHIA_TARGETS_OF_EWSR1_FLI1_FUSION_DN		299	0.404951	1.46977	0	0.126999	1	11846	tags=40%, list=22%, signal=51%				LEE_CALORIE_RESTRICTION_MUSCLE_UP	LEE_CALORIE_RESTRICTION_MUSCLE_UP		39	-0.410322	-1.47878	0.019802	0.0878634	1	5749	tags=31%, list=11%, signal=34%
ZHANG_BREAST_CANCER_PROGENITORS_UP	ZHANG_BREAST_CANCER_PROGENITORS_UP		410	0.399744	1.46914	0	0.127316	1	15056	tags=48%, list=28%, signal=66%				MOOTHA_GLYCOLYSIS	MOOTHA_GLYCOLYSIS		21	-0.471013	-1.4785	0.030888	0.0877476	1	1728	tags=24%, list=3%, signal=25%
LUI_THYROID_CANCER_CLUSTER_2	LUI_THYROID_CANCER_CLUSTER_2		42	0.493626	1.46859	0.0301508	0.127525	1	10361	tags=48%, list=19%, signal=59%				SEMENZA_HIF1_TARGETS	SEMENZA_HIF1_TARGETS		36	-0.422674	-1.4772	0.028436	0.0882279	1	1728	tags=28%, list=3%, signal=29%
TIAN_TNF_SIGNALING_NOT_VIA_NFKB	TIAN_TNF_SIGNALING_NOT_VIA_NFKB		22	0.564755	1.46824	0.0475543	0.127415	1	12721	tags=59%, list=24%, signal=78%				TIEN_INTESTINE_PROBIOTICS_6HR_UP	TIEN_INTESTINE_PROBIOTICS_6HR_UP		50	-0.395263	-1.4768	0.0411765	0.0880695	1	12125	tags=60%, list=23%, signal=78%
MISSIAGLIA_REGULATED_BY_METHYLATION_UP	MISSIAGLIA_REGULATED_BY_METHYLATION_UP		116	0.429749	1.46634	0.00446927	0.129325	1	13435	tags=42%, list=25%, signal=56%				GREENBAUM_E2A_TARGETS_UP	GREENBAUM_E2A_TARGETS_UP		29	-0.448025	-1.47439	0.0208333	0.0891217	1	7232	tags=52%, list=14%, signal=60%
FOROUTAN_INTEGRATED_TGFB_EMT_DN	FOROUTAN_INTEGRATED_TGFB_EMT_DN		71	0.458604	1.46491	0.0106383	0.130675	1	9974	tags=39%, list=19%, signal=48%				SERVITJA_LIVER_HNF1A_TARGETS_UP	SERVITJA_LIVER_HNF1A_TARGETS_UP		134	-0.336862	-1.47327	0	0.0894363	1	6311	tags=34%, list=12%, signal=38%
ZIRN_TRETINOIN_RESPONSE_UP	ZIRN_TRETINOIN_RESPONSE_UP		18	0.589351	1.46454	0.0292887	0.130674	1	8481	tags=50%, list=16%, signal=59%				WANG_NEOPLASTIC_TRANSFORMATION_BY_CCND1_MYC	WANG_NEOPLASTIC_TRANSFORMATION_BY_CCND1_MYC		21	-0.474573	-1.4664	0.0321429	0.0931654	1	4166	tags=38%, list=8%, signal=41%
RAMALHO_STEMNESS_UP	RAMALHO_STEMNESS_UP		184	0.413446	1.4638	0	0.131093	1	12498	tags=41%, list=24%, signal=53%				HATADA_METHYLATED_IN_LUNG_CANCER_DN	HATADA_METHYLATED_IN_LUNG_CANCER_DN		34	-0.421026	-1.46352	0.0289256	0.0949314	1	5644	tags=32%, list=11%, signal=36%
GENTILE_RESPONSE_CLUSTER_D3	GENTILE_RESPONSE_CLUSTER_D3		52	0.472095	1.46341	0.019536	0.131075	1	10260	tags=44%, list=19%, signal=55%				SWEET_KRAS_ONCOGENIC_SIGNATURE	SWEET_KRAS_ONCOGENIC_SIGNATURE		81	-0.356199	-1.46338	0.0172414	0.0946573	1	7996	tags=36%, list=15%, signal=42%
HUI_MAPK14_TARGETS_UP	HUI_MAPK14_TARGETS_UP		19	0.580534	1.46252	0.0442359	0.131665	1	14919	tags=53%, list=28%, signal=73%				BURTON_ADIPOGENESIS_3	BURTON_ADIPOGENESIS_3		99	-0.349309	-1.46277	0	0.0947424	1	8705	tags=41%, list=16%, signal=49%
KOBAYASHI_EGFR_SIGNALING_24HR_UP	KOBAYASHI_EGFR_SIGNALING_24HR_UP		88	0.440002	1.462	0.0193182	0.131785	1	11030	tags=40%, list=21%, signal=50%				IGLESIAS_E2F_TARGETS_UP	IGLESIAS_E2F_TARGETS_UP		139	-0.329898	-1.46137	0	0.0954334	1	6805	tags=32%, list=13%, signal=36%
DESERT_PERIPORTAL_HEPATOCELLULAR_CARCINOMA_SUBCLASS_UP	DESERT_PERIPORTAL_HEPATOCELLULAR_CARCINOMA_SUBCLASS_UP		155	0.418454	1.4617	0.00212766	0.131606	1	16304	tags=50%, list=31%, signal=72%				VERNOCHET_ADIPOGENESIS	VERNOCHET_ADIPOGENESIS		18	-0.496152	-1.45931	0.0421053	0.0963394	1	8349	tags=39%, list=16%, signal=46%
BLANCO_MELO_COVID19_SARS_COV_2_INFECTION_A594_ACE2_EXPRESSING_CELLS_UP	BLANCO_MELO_COVID19_SARS_COV_2_INFECTION_A594_ACE2_EXPRESSING_CELLS_UP		466	0.397299	1.46024	0.00100604	0.132992	1	13258	tags=41%, list=25%, signal=54%				HUANG_FOXA2_TARGETS_DN	HUANG_FOXA2_TARGETS_DN		37	-0.41479	-1.4593	0.00881057	0.0959759	1	6425	tags=35%, list=12%, signal=40%
NIKOLSKY_BREAST_CANCER_15Q26_AMPLICON	NIKOLSKY_BREAST_CANCER_15Q26_AMPLICON		18	0.585963	1.45415	0.0338028	0.140921	1	13443	tags=61%, list=25%, signal=82%				MIKKELSEN_IPS_ICP_WITH_H3K4ME3_AND_H327ME3	MIKKELSEN_IPS_ICP_WITH_H3K4ME3_AND_H327ME3		115	-0.339735	-1.45842	0.011236	0.0962626	1	4584	tags=26%, list=9%, signal=28%
TIEN_INTESTINE_PROBIOTICS_6HR_DN	TIEN_INTESTINE_PROBIOTICS_6HR_DN		161	0.416353	1.45395	0.00318471	0.140716	1	14761	tags=50%, list=28%, signal=69%				HOLLEMAN_ASPARAGINASE_RESISTANCE_B_ALL_UP	HOLLEMAN_ASPARAGINASE_RESISTANCE_B_ALL_UP		24	-0.462014	-1.45735	0.048583	0.0965215	1	10014	tags=63%, list=19%, signal=77%
ZHU_CMV_8_HR_UP	ZHU_CMV_8_HR_UP		37	0.504601	1.45205	0.0423077	0.142818	1	14937	tags=54%, list=28%, signal=75%				KARLSSON_TGFB1_TARGETS_UP	KARLSSON_TGFB1_TARGETS_UP		118	-0.337207	-1.45673	0	0.0965864	1	10037	tags=41%, list=19%, signal=50%
OSWALD_HEMATOPOIETIC_STEM_CELL_IN_COLLAGEN_GEL_DN	OSWALD_HEMATOPOIETIC_STEM_CELL_IN_COLLAGEN_GEL_DN		253	0.40168	1.45145	0.0020555	0.143111	1	14385	tags=43%, list=27%, signal=59%				GRUETZMANN_PANCREATIC_CANCER_UP	GRUETZMANN_PANCREATIC_CANCER_UP		341	-0.307788	-1.45208	0	0.0992867	1	8366	tags=33%, list=16%, signal=39%
GARGALOVIC_RESPONSE_TO_OXIDIZED_PHOSPHOLIPIDS_BLACK_UP	GARGALOVIC_RESPONSE_TO_OXIDIZED_PHOSPHOLIPIDS_BLACK_UP		33	0.512758	1.45113	0.0368488	0.143037	1	11673	tags=48%, list=22%, signal=62%				JOHANSSON_GLIOMAGENESIS_BY_PDGFB_UP	JOHANSSON_GLIOMAGENESIS_BY_PDGFB_UP		55	-0.378199	-1.44915	0.0118343	0.100842	1	5000	tags=33%, list=9%, signal=36%
GAZIN_EPIGENETIC_SILENCING_BY_KRAS	GAZIN_EPIGENETIC_SILENCING_BY_KRAS		25	0.543619	1.45062	0.0357616	0.143288	1	10877	tags=48%, list=20%, signal=60%				CHIARADONNA_NEOPLASTIC_TRANSFORMATION_KRAS_UP	CHIARADONNA_NEOPLASTIC_TRANSFORMATION_KRAS_UP		122	-0.328275	-1.44603	0	0.102281	1	5245	tags=25%, list=10%, signal=28%
NIKOLSKY_BREAST_CANCER_17Q21_Q25_AMPLICON	NIKOLSKY_BREAST_CANCER_17Q21_Q25_AMPLICON		308	0.397894	1.45002	0	0.143624	1	15959	tags=49%, list=30%, signal=69%				MODY_HIPPOCAMPUS_PRENATAL	MODY_HIPPOCAMPUS_PRENATAL		42	-0.398197	-1.44334	0.0257732	0.103846	1	9511	tags=45%, list=18%, signal=55%
AMIT_EGF_RESPONSE_40_HELA	AMIT_EGF_RESPONSE_40_HELA		42	0.48828	1.4498	0.0338346	0.14345	1	14035	tags=60%, list=26%, signal=81%				HANN_RESISTANCE_TO_BCL2_INHIBITOR_UP	HANN_RESISTANCE_TO_BCL2_INHIBITOR_UP		35	-0.410659	-1.44289	0.0430622	0.103743	1	4938	tags=40%, list=9%, signal=44%
MARZEC_IL2_SIGNALING_DN	MARZEC_IL2_SIGNALING_DN		36	0.500265	1.44935	0.0193798	0.143606	1	10817	tags=44%, list=20%, signal=56%				AFFAR_YY1_TARGETS_DN	AFFAR_YY1_TARGETS_DN		250	-0.297859	-1.4427	0	0.103493	1	7622	tags=31%, list=14%, signal=36%
NIKOLSKY_MUTATED_AND_AMPLIFIED_IN_BREAST_CANCER	NIKOLSKY_MUTATED_AND_AMPLIFIED_IN_BREAST_CANCER		87	0.444366	1.44919	0.0114943	0.143296	1	10752	tags=37%, list=20%, signal=46%				BOYAULT_LIVER_CANCER_SUBCLASS_G123_UP	BOYAULT_LIVER_CANCER_SUBCLASS_G123_UP		46	-0.389102	-1.43761	0.0206186	0.106666	1	10357	tags=46%, list=19%, signal=57%
GAZDA_DIAMOND_BLACKFAN_ANEMIA_ERYTHROID_UP	GAZDA_DIAMOND_BLACKFAN_ANEMIA_ERYTHROID_UP		26	0.533198	1.44898	0.0420624	0.143136	1	14731	tags=58%, list=28%, signal=80%				KAN_RESPONSE_TO_ARSENIC_TRIOXIDE	KAN_RESPONSE_TO_ARSENIC_TRIOXIDE		118	-0.331435	-1.43345	0	0.108955	1	5004	tags=30%, list=9%, signal=33%
SHETH_LIVER_CANCER_VS_TXNIP_LOSS_PAM6	SHETH_LIVER_CANCER_VS_TXNIP_LOSS_PAM6		52	0.464955	1.44884	0.0362757	0.142812	1	9664	tags=44%, list=18%, signal=54%				HARRIS_HYPOXIA	HARRIS_HYPOXIA		80	-0.348689	-1.43273	0.015625	0.109098	1	6425	tags=34%, list=12%, signal=38%
VARELA_ZMPSTE24_TARGETS_DN	VARELA_ZMPSTE24_TARGETS_DN		40	0.488223	1.44827	0.0348259	0.143057	1	17763	tags=63%, list=33%, signal=94%				RORIE_TARGETS_OF_EWSR1_FLI1_FUSION_UP	RORIE_TARGETS_OF_EWSR1_FLI1_FUSION_UP		24	-0.44668	-1.43212	0.0420168	0.109094	1	6169	tags=46%, list=12%, signal=52%
GAVIN_FOXP3_TARGETS_CLUSTER_T4	GAVIN_FOXP3_TARGETS_CLUSTER_T4		83	0.436793	1.44805	0.0136519	0.142797	1	16033	tags=55%, list=30%, signal=79%				MEISSNER_BRAIN_HCP_WITH_H3K4ME2_AND_H3K27ME3	MEISSNER_BRAIN_HCP_WITH_H3K4ME2_AND_H3K27ME3		58	-0.360133	-1.43102	0.0125	0.109455	1	7799	tags=36%, list=15%, signal=42%
FORTSCHEGGER_PHF8_TARGETS_UP	FORTSCHEGGER_PHF8_TARGETS_UP		251	0.399932	1.4465	0.00103413	0.144412	1	14035	tags=46%, list=26%, signal=63%				KAMMINGA_EZH2_TARGETS	KAMMINGA_EZH2_TARGETS		40	-0.395844	-1.43039	0.0248756	0.109437	1	10740	tags=50%, list=20%, signal=63%
KASLER_HDAC7_TARGETS_1_UP	KASLER_HDAC7_TARGETS_1_UP		182	0.409642	1.44572	0.00417537	0.145017	1	14012	tags=41%, list=26%, signal=56%				SU_PLACENTA	SU_PLACENTA		28	-0.444743	-1.42978	0.0714286	0.109508	1	11061	tags=46%, list=21%, signal=59%
MCBRYAN_PUBERTAL_BREAST_5_6WK_DN	MCBRYAN_PUBERTAL_BREAST_5_6WK_DN		125	0.428002	1.44555	0.00762527	0.14475	1	16219	tags=55%, list=31%, signal=79%				HUPER_BREAST_BASAL_VS_LUMINAL_UP	HUPER_BREAST_BASAL_VS_LUMINAL_UP		52	-0.38038	-1.42876	0.021978	0.109754	1	8183	tags=35%, list=15%, signal=41%
CHIBA_RESPONSE_TO_TSA_DN	CHIBA_RESPONSE_TO_TSA_DN		20	0.557926	1.44553	0.0372414	0.144271	1	16627	tags=70%, list=31%, signal=102%				GROSS_HYPOXIA_VIA_ELK3_ONLY_DN	GROSS_HYPOXIA_VIA_ELK3_ONLY_DN		43	-0.380473	-1.42569	0.0197044	0.111812	1	6311	tags=33%, list=12%, signal=37%
SCHEIDEREIT_IKK_TARGETS	SCHEIDEREIT_IKK_TARGETS		17	0.58877	1.44472	0.0492958	0.144892	1	14250	tags=53%, list=27%, signal=72%				BILANGES_RAPAMYCIN_SENSITIVE_VIA_TSC1_AND_TSC2	BILANGES_RAPAMYCIN_SENSITIVE_VIA_TSC1_AND_TSC2		66	-0.355799	-1.42498	0.0114286	0.112042	1	11027	tags=42%, list=21%, signal=53%
VALK_AML_CLUSTER_1	VALK_AML_CLUSTER_1		28	0.527393	1.44374	0.0443864	0.145812	1	11857	tags=46%, list=22%, signal=60%				LI_LUNG_CANCER	LI_LUNG_CANCER		41	-0.404617	-1.42317	0.0406977	0.112832	1	6305	tags=39%, list=12%, signal=44%
BLANCO_MELO_COVID19_SARS_COV_2_INFECTION_A594_ACE2_EXPRESSING_CELLS_RUXOLITINIB_UP	BLANCO_MELO_COVID19_SARS_COV_2_INFECTION_A594_ACE2_EXPRESSING_CELLS_RUXOLITINIB_UP		413	0.390056	1.44136	0	0.148671	1	13463	tags=41%, list=25%, signal=54%				PIONTEK_PKD1_TARGETS_DN	PIONTEK_PKD1_TARGETS_DN		15	-0.513569	-1.42138	0.0803858	0.113788	1	5740	tags=33%, list=11%, signal=37%
ANDERSEN_LIVER_CANCER_KRT19_DN	ANDERSEN_LIVER_CANCER_KRT19_DN		74	0.450752	1.44128	0.0148064	0.148307	1	11961	tags=42%, list=23%, signal=54%				CHEN_ETV5_TARGETS_SERTOLI	CHEN_ETV5_TARGETS_SERTOLI		22	-0.466768	-1.4211	0.0419847	0.11356	1	8608	tags=45%, list=16%, signal=54%
SOGA_COLORECTAL_CANCER_MYC_DN	SOGA_COLORECTAL_CANCER_MYC_DN		70	0.451708	1.4407	0.016092	0.148534	1	5937	tags=29%, list=11%, signal=32%				WANG_NFKB_TARGETS	WANG_NFKB_TARGETS		24	-0.454768	-1.4196	0.0443548	0.114284	1	9019	tags=58%, list=17%, signal=70%
DAZARD_RESPONSE_TO_UV_SCC_DN	DAZARD_RESPONSE_TO_UV_SCC_DN		112	0.428987	1.4387	0.00549451	0.150816	1	14265	tags=49%, list=27%, signal=67%				KAYO_CALORIE_RESTRICTION_MUSCLE_UP	KAYO_CALORIE_RESTRICTION_MUSCLE_UP		93	-0.336482	-1.41955	0	0.113929	1	5728	tags=29%, list=11%, signal=32%
BRACHAT_RESPONSE_TO_METHOTREXATE_UP	BRACHAT_RESPONSE_TO_METHOTREXATE_UP		18	0.57488	1.43723	0.0547196	0.152406	1	16979	tags=61%, list=32%, signal=90%				ONDER_CDH1_TARGETS_3_DN	ONDER_CDH1_TARGETS_3_DN		55	-0.37906	-1.41948	0.0114943	0.113577	1	2362	tags=22%, list=4%, signal=23%
BROWNE_HCMV_INFECTION_6HR_DN	BROWNE_HCMV_INFECTION_6HR_DN		155	0.412961	1.43622	0.00106383	0.153379	1	10383	tags=41%, list=20%, signal=51%				NAKAMURA_TUMOR_ZONE_PERIPHERAL_VS_CENTRAL_UP	NAKAMURA_TUMOR_ZONE_PERIPHERAL_VS_CENTRAL_UP		264	-0.296552	-1.41823	0	0.114077	1	9992	tags=39%, list=19%, signal=47%
ZHENG_FOXP3_TARGETS_IN_T_LYMPHOCYTE_DN	ZHENG_FOXP3_TARGETS_IN_T_LYMPHOCYTE_DN		36	0.492871	1.43502	0.0305344	0.154604	1	17194	tags=58%, list=32%, signal=86%				CHIANG_LIVER_CANCER_SUBCLASS_CTNNB1_DN	CHIANG_LIVER_CANCER_SUBCLASS_CTNNB1_DN		163	-0.30955	-1.41795	0	0.113815	1	6881	tags=29%, list=13%, signal=33%
LIN_NPAS4_TARGETS_UP	LIN_NPAS4_TARGETS_UP		156	0.412774	1.43475	0.0010627	0.154544	1	9909	tags=33%, list=19%, signal=41%				SCHLESINGER_H3K27ME3_IN_NORMAL_AND_METHYLATED_IN_CANCER	SCHLESINGER_H3K27ME3_IN_NORMAL_AND_METHYLATED_IN_CANCER		26	-0.433971	-1.41569	0.0553191	0.115044	1	7735	tags=35%, list=15%, signal=40%
ZWANG_DOWN_BY_2ND_EGF_PULSE	ZWANG_DOWN_BY_2ND_EGF_PULSE		258	0.397777	1.43459	0.00102459	0.154242	1	10756	tags=36%, list=20%, signal=45%				CERVERA_SDHB_TARGETS_1_UP	CERVERA_SDHB_TARGETS_1_UP		113	-0.318975	-1.41557	0	0.114738	1	5036	tags=27%, list=9%, signal=29%
VERHAAK_GLIOBLASTOMA_CLASSICAL	VERHAAK_GLIOBLASTOMA_CLASSICAL		151	0.410003	1.43317	0.00642398	0.155703	1	9607	tags=35%, list=18%, signal=43%				MEISSNER_BRAIN_HCP_WITH_H3K27ME3	MEISSNER_BRAIN_HCP_WITH_H3K27ME3		258	-0.297569	-1.41524	0	0.114556	1	4739	tags=21%, list=9%, signal=23%
IVANOVA_HEMATOPOIESIS_STEM_CELL_SHORT_TERM	IVANOVA_HEMATOPOIESIS_STEM_CELL_SHORT_TERM		19	0.566464	1.43135	0.0460705	0.157764	1	10064	tags=47%, list=19%, signal=58%				IZADPANAH_STEM_CELL_ADIPOSE_VS_BONE_DN	IZADPANAH_STEM_CELL_ADIPOSE_VS_BONE_DN		102	-0.336433	-1.41441	0	0.114756	1	2724	tags=23%, list=5%, signal=24%
GAVIN_FOXP3_TARGETS_CLUSTER_P3	GAVIN_FOXP3_TARGETS_CLUSTER_P3		154	0.407767	1.43079	0.00325733	0.15808	1	15253	tags=49%, list=29%, signal=68%				MCDOWELL_ACUTE_LUNG_INJURY_UP	MCDOWELL_ACUTE_LUNG_INJURY_UP		45	-0.389565	-1.41394	0.021978	0.114737	1	7644	tags=40%, list=14%, signal=47%
KYNG_ENVIRONMENTAL_STRESS_RESPONSE_DN	KYNG_ENVIRONMENTAL_STRESS_RESPONSE_DN		17	0.576949	1.43039	0.0591631	0.158191	1	9192	tags=35%, list=17%, signal=43%				LI_WILMS_TUMOR_ANAPLASTIC_UP	LI_WILMS_TUMOR_ANAPLASTIC_UP		17	-0.493337	-1.41288	0.0746269	0.115168	1	8944	tags=59%, list=17%, signal=71%
VALK_AML_CLUSTER_10	VALK_AML_CLUSTER_10		30	0.513516	1.42998	0.0449294	0.158252	1	6139	tags=40%, list=12%, signal=45%				MIKKELSEN_MEF_LCP_WITH_H3K4ME3	MIKKELSEN_MEF_LCP_WITH_H3K4ME3		115	-0.329058	-1.41233	0	0.115238	1	5180	tags=28%, list=10%, signal=31%
SENGUPTA_NASOPHARYNGEAL_CARCINOMA_DN	SENGUPTA_NASOPHARYNGEAL_CARCINOMA_DN		297	0.392051	1.42945	0	0.158405	1	14788	tags=47%, list=28%, signal=65%				HERNANDEZ_MITOTIC_ARREST_BY_DOCETAXEL_1_DN	HERNANDEZ_MITOTIC_ARREST_BY_DOCETAXEL_1_DN		35	-0.4055	-1.41107	0.0625	0.115675	1	5506	tags=34%, list=10%, signal=38%
GARGALOVIC_RESPONSE_TO_OXIDIZED_PHOSPHOLIPIDS_GREEN_DN	GARGALOVIC_RESPONSE_TO_OXIDIZED_PHOSPHOLIPIDS_GREEN_DN		21	0.555474	1.42899	0.0578512	0.158547	1	10091	tags=43%, list=19%, signal=53%				MCBRYAN_PUBERTAL_BREAST_3_4WK_DN	MCBRYAN_PUBERTAL_BREAST_3_4WK_DN		35	-0.409643	-1.40973	0.0458716	0.11635	1	3545	tags=26%, list=7%, signal=28%
CASORELLI_ACUTE_PROMYELOCYTIC_LEUKEMIA_UP	CASORELLI_ACUTE_PROMYELOCYTIC_LEUKEMIA_UP		159	0.408601	1.42736	0.00211864	0.160511	1	13978	tags=45%, list=26%, signal=61%				MIKKELSEN_MEF_ICP_WITH_H3K4ME3_AND_H3K27ME3	MIKKELSEN_MEF_ICP_WITH_H3K4ME3_AND_H3K27ME3		37	-0.405244	-1.40938	0.029703	0.11629	1	10108	tags=43%, list=19%, signal=53%
YAO_TEMPORAL_RESPONSE_TO_PROGESTERONE_CLUSTER_10	YAO_TEMPORAL_RESPONSE_TO_PROGESTERONE_CLUSTER_10		64	0.44609	1.42705	0.0256709	0.160428	1	16884	tags=56%, list=32%, signal=82%				NAKAMURA_CANCER_MICROENVIRONMENT_UP	NAKAMURA_CANCER_MICROENVIRONMENT_UP		26	-0.443795	-1.40913	0.068	0.116138	1	2535	tags=27%, list=5%, signal=28%
YANG_BREAST_CANCER_ESR1_LASER_UP	YANG_BREAST_CANCER_ESR1_LASER_UP		28	0.518607	1.42671	0.0447368	0.160395	1	13668	tags=61%, list=26%, signal=82%				MARKEY_RB1_ACUTE_LOF_UP	MARKEY_RB1_ACUTE_LOF_UP		229	-0.294108	-1.4053	0	0.118538	1	5044	tags=24%, list=9%, signal=26%
BASSO_CD40_SIGNALING_DN	BASSO_CD40_SIGNALING_DN		65	0.447986	1.42616	0.016185	0.16071	1	14035	tags=54%, list=26%, signal=73%				TAKEDA_TARGETS_OF_NUP98_HOXA9_FUSION_10D_DN	TAKEDA_TARGETS_OF_NUP98_HOXA9_FUSION_10D_DN		132	-0.314344	-1.40429	0	0.119022	1	8872	tags=35%, list=17%, signal=42%
NIKOLSKY_BREAST_CANCER_6P24_P22_AMPLICON	NIKOLSKY_BREAST_CANCER_6P24_P22_AMPLICON		21	0.552257	1.42581	0.0547397	0.160797	1	12398	tags=57%, list=23%, signal=75%				SENESE_HDAC1_AND_HDAC2_TARGETS_DN	SENESE_HDAC1_AND_HDAC2_TARGETS_DN		214	-0.30472	-1.39994	0	0.121976	1	5956	tags=29%, list=11%, signal=33%
MCBRYAN_PUBERTAL_BREAST_6_7WK_UP	MCBRYAN_PUBERTAL_BREAST_6_7WK_UP		188	0.403731	1.42413	0.00209864	0.162793	1	16219	tags=52%, list=31%, signal=75%				BLANCO_MELO_COVID19_SARS_COV_2_POS_PATIENT_LUNG_TISSUE_UP	BLANCO_MELO_COVID19_SARS_COV_2_POS_PATIENT_LUNG_TISSUE_UP		151	-0.307724	-1.39953	0	0.121884	1	10719	tags=38%, list=20%, signal=47%
MCLACHLAN_DENTAL_CARIES_DN	MCLACHLAN_DENTAL_CARIES_DN		76	0.43743	1.42395	0.0210526	0.162552	1	8988	tags=36%, list=17%, signal=43%				WINTER_HYPOXIA_METAGENE	WINTER_HYPOXIA_METAGENE		234	-0.295692	-1.39852	0	0.122284	1	6425	tags=29%, list=12%, signal=33%
RADAEVA_RESPONSE_TO_IFNA1_UP	RADAEVA_RESPONSE_TO_IFNA1_UP		43	0.471862	1.42392	0.0464548	0.162069	1	18306	tags=60%, list=34%, signal=92%				BERENJENO_TRANSFORMED_BY_RHOA_FOREVER_UP	BERENJENO_TRANSFORMED_BY_RHOA_FOREVER_UP		20	-0.468886	-1.39734	0.0661479	0.122599	1	5877	tags=45%, list=11%, signal=51%
ROESSLER_LIVER_CANCER_METASTASIS_DN	ROESSLER_LIVER_CANCER_METASTASIS_DN		47	0.472404	1.4233	0.028607	0.162512	1	12392	tags=45%, list=23%, signal=58%				SMID_BREAST_CANCER_RELAPSE_IN_PLEURA_DN	SMID_BREAST_CANCER_RELAPSE_IN_PLEURA_DN		23	-0.441344	-1.39614	0.0699301	0.123228	1	10468	tags=52%, list=20%, signal=65%
GRUETZMANN_PANCREATIC_CANCER_DN	GRUETZMANN_PANCREATIC_CANCER_DN		196	0.400941	1.42314	0.00625	0.162211	1	7835	tags=31%, list=15%, signal=36%				GOLDRATH_ANTIGEN_RESPONSE	GOLDRATH_ANTIGEN_RESPONSE		332	-0.291718	-1.39366	0	0.124619	1	8205	tags=32%, list=15%, signal=38%
LI_INDUCED_T_TO_NATURAL_KILLER_DN	LI_INDUCED_T_TO_NATURAL_KILLER_DN		127	0.412849	1.4215	0.00751073	0.164115	1	14985	tags=51%, list=28%, signal=71%				BUCKANOVICH_T_LYMPHOCYTE_HOMING_ON_TUMOR_DN	BUCKANOVICH_T_LYMPHOCYTE_HOMING_ON_TUMOR_DN		20	-0.457267	-1.39003	0.0730769	0.126982	1	3084	tags=35%, list=6%, signal=37%
SCHAEFFER_PROSTATE_DEVELOPMENT_6HR_DN	SCHAEFFER_PROSTATE_DEVELOPMENT_6HR_DN		432	0.384972	1.42145	0	0.163635	1	12873	tags=40%, list=24%, signal=53%				MIKKELSEN_ES_ICP_WITH_H3K4ME3_AND_H3K27ME3	MIKKELSEN_ES_ICP_WITH_H3K4ME3_AND_H3K27ME3		128	-0.308445	-1.38702	0	0.129014	1	6457	tags=27%, list=12%, signal=31%
MONNIER_POSTRADIATION_TUMOR_ESCAPE_UP	MONNIER_POSTRADIATION_TUMOR_ESCAPE_UP		382	0.387036	1.42122	0	0.16342	1	11918	tags=38%, list=22%, signal=49%				FINAK_BREAST_CANCER_SDPP_SIGNATURE	FINAK_BREAST_CANCER_SDPP_SIGNATURE		23	-0.431725	-1.38534	0.0549451	0.130053	1	3183	tags=30%, list=6%, signal=32%
WENDT_COHESIN_TARGETS_UP	WENDT_COHESIN_TARGETS_UP		31	0.512923	1.42063	0.046875	0.16378	1	11991	tags=48%, list=23%, signal=62%				LEIN_LOCALIZED_TO_PROXIMAL_DENDRITES	LEIN_LOCALIZED_TO_PROXIMAL_DENDRITES		34	-0.404448	-1.38451	0.036036	0.130349	1	5192	tags=32%, list=10%, signal=36%
MOLENAAR_TARGETS_OF_CCND1_AND_CDK4_UP	MOLENAAR_TARGETS_OF_CCND1_AND_CDK4_UP		64	0.449332	1.42063	0.0223267	0.163272	1	9902	tags=39%, list=19%, signal=48%				SMID_BREAST_CANCER_RELAPSE_IN_LUNG_UP	SMID_BREAST_CANCER_RELAPSE_IN_LUNG_UP		22	-0.450711	-1.38433	0.0774908	0.130129	1	4790	tags=41%, list=9%, signal=45%
SCHLOSSER_SERUM_RESPONSE_UP	SCHLOSSER_SERUM_RESPONSE_UP		121	0.413792	1.42052	0.0110375	0.16292	1	14478	tags=45%, list=27%, signal=62%				VILLANUEVA_LIVER_CANCER_KRT19_UP	VILLANUEVA_LIVER_CANCER_KRT19_UP		160	-0.30434	-1.38415	0	0.129866	1	7731	tags=31%, list=15%, signal=36%
HOEBEKE_LYMPHOID_STEM_CELL_UP	HOEBEKE_LYMPHOID_STEM_CELL_UP		88	0.430783	1.42031	0.013468	0.162707	1	7703	tags=30%, list=14%, signal=34%				YAMASHITA_METHYLATED_IN_PROSTATE_CANCER	YAMASHITA_METHYLATED_IN_PROSTATE_CANCER		63	-0.361021	-1.38361	0.0300752	0.129939	1	9078	tags=44%, list=17%, signal=54%
ODONNELL_TARGETS_OF_MYC_AND_TFRC_UP	ODONNELL_TARGETS_OF_MYC_AND_TFRC_UP		73	0.438626	1.41895	0.022093	0.164271	1	15832	tags=52%, list=30%, signal=74%				LEE_LIVER_CANCER_MYC_E2F1_UP	LEE_LIVER_CANCER_MYC_E2F1_UP		54	-0.360163	-1.38124	0.0378378	0.131619	1	5589	tags=31%, list=11%, signal=35%
GOBERT_CORE_OLIGODENDROCYTE_DIFFERENTIATION	GOBERT_CORE_OLIGODENDROCYTE_DIFFERENTIATION		41	0.480581	1.41748	0.0451694	0.165933	1	12491	tags=51%, list=24%, signal=67%				LIU_VAV3_PROSTATE_CARCINOGENESIS_UP	LIU_VAV3_PROSTATE_CARCINOGENESIS_UP		87	-0.329984	-1.37835	0.0263158	0.133459	1	7752	tags=31%, list=15%, signal=36%
YEGNASUBRAMANIAN_PROSTATE_CANCER	YEGNASUBRAMANIAN_PROSTATE_CANCER		122	0.411977	1.41722	0.00877193	0.165837	1	13360	tags=42%, list=25%, signal=56%				CHEN_LIVER_METABOLISM_QTL_CIS	CHEN_LIVER_METABOLISM_QTL_CIS		90	-0.327528	-1.37768	0.017094	0.133647	1	10856	tags=44%, list=20%, signal=56%
HUTTMANN_B_CLL_POOR_SURVIVAL_DN	HUTTMANN_B_CLL_POOR_SURVIVAL_DN		55	0.45499	1.41592	0.0280702	0.167407	1	14985	tags=53%, list=28%, signal=73%				CHEOK_RESPONSE_TO_HD_MTX_UP	CHEOK_RESPONSE_TO_HD_MTX_UP		22	-0.443716	-1.37738	0.0868055	0.133415	1	8273	tags=32%, list=16%, signal=38%
MILI_PSEUDOPODIA_HAPTOTAXIS_UP	MILI_PSEUDOPODIA_HAPTOTAXIS_UP		479	0.383376	1.415	0	0.168368	1	15506	tags=45%, list=29%, signal=63%				GAVIN_FOXP3_TARGETS_CLUSTER_P6	GAVIN_FOXP3_TARGETS_CLUSTER_P6		89	-0.330044	-1.37297	0.024	0.136969	1	7825	tags=36%, list=15%, signal=42%
ZHAN_MULTIPLE_MYELOMA_MS_DN	ZHAN_MULTIPLE_MYELOMA_MS_DN		41	0.480132	1.41488	0.0357143	0.168071	1	11420	tags=46%, list=21%, signal=59%				KORKOLA_EMBRYONIC_CARCINOMA_VS_SEMINOMA_DN	KORKOLA_EMBRYONIC_CARCINOMA_VS_SEMINOMA_DN		25	-0.429825	-1.37	0.0548523	0.139151	1	6403	tags=40%, list=12%, signal=45%
ENK_UV_RESPONSE_EPIDERMIS_DN	ENK_UV_RESPONSE_EPIDERMIS_DN		495	0.381033	1.41441	0	0.168289	1	13480	tags=41%, list=25%, signal=55%				CUI_TCF21_TARGETS_2_UP	CUI_TCF21_TARGETS_2_UP		408	-0.273991	-1.36929	0	0.13932	1	6845	tags=26%, list=13%, signal=30%
JIANG_MELANOMA_TRM7_CD8	JIANG_MELANOMA_TRM7_CD8		85	0.426657	1.41361	0.0222965	0.169084	1	17342	tags=55%, list=33%, signal=82%				LIEN_BREAST_CARCINOMA_METAPLASTIC_VS_DUCTAL_UP	LIEN_BREAST_CARCINOMA_METAPLASTIC_VS_DUCTAL_UP		77	-0.333896	-1.36759	0.0136054	0.140369	1	11948	tags=49%, list=22%, signal=64%
PHONG_TNF_RESPONSE_VIA_P38_COMPLETE	PHONG_TNF_RESPONSE_VIA_P38_COMPLETE		213	0.397309	1.4128	0.00311203	0.169779	1	12856	tags=41%, list=24%, signal=54%				MEISSNER_NPC_HCP_WITH_H3K27ME3	MEISSNER_NPC_HCP_WITH_H3K27ME3		75	-0.334168	-1.36706	0.0142857	0.140387	1	4277	tags=24%, list=8%, signal=26%
GENTILE_UV_RESPONSE_CLUSTER_D7	GENTILE_UV_RESPONSE_CLUSTER_D7		33	0.497627	1.412	0.0544304	0.170615	1	14216	tags=45%, list=27%, signal=62%				COLLER_MYC_TARGETS_UP	COLLER_MYC_TARGETS_UP		23	-0.443566	-1.36695	0.0732601	0.140037	1	9917	tags=52%, list=19%, signal=64%
GUENTHER_GROWTH_SPHERICAL_VS_ADHERENT_UP	GUENTHER_GROWTH_SPHERICAL_VS_ADHERENT_UP		18	0.566908	1.41153	0.0589849	0.170858	1	9778	tags=56%, list=18%, signal=68%				WANG_TNF_TARGETS	WANG_TNF_TARGETS		24	-0.432302	-1.36669	0.0590717	0.139794	1	2786	tags=25%, list=5%, signal=26%
FOSTER_TOLERANT_MACROPHAGE_DN	FOSTER_TOLERANT_MACROPHAGE_DN		388	0.383839	1.41134	0	0.170637	1	11685	tags=37%, list=22%, signal=47%				NABA_ECM_GLYCOPROTEINS	NABA_ECM_GLYCOPROTEINS		185	-0.295851	-1.36427	0	0.141679	1	6490	tags=30%, list=12%, signal=34%
DORN_ADENOVIRUS_INFECTION_32HR_DN	DORN_ADENOVIRUS_INFECTION_32HR_DN		37	0.490577	1.41102	0.0356234	0.170699	1	13731	tags=49%, list=26%, signal=66%				WEIGEL_OXIDATIVE_STRESS_BY_TBH_AND_H2O2	WEIGEL_OXIDATIVE_STRESS_BY_TBH_AND_H2O2		34	-0.394077	-1.36423	0.0533981	0.141274	1	8250	tags=44%, list=16%, signal=52%
BAELDE_DIABETIC_NEPHROPATHY_UP	BAELDE_DIABETIC_NEPHROPATHY_UP		82	0.434109	1.40947	0.0148233	0.172632	1	14547	tags=51%, list=27%, signal=70%				TONKS_TARGETS_OF_RUNX1_RUNX1T1_FUSION_GRANULOCYTE_DN	TONKS_TARGETS_OF_RUNX1_RUNX1T1_FUSION_GRANULOCYTE_DN		18	-0.455341	-1.36377	0.107011	0.141185	1	11998	tags=72%, list=23%, signal=93%
HOWLIN_CITED1_TARGETS_1_UP	HOWLIN_CITED1_TARGETS_1_UP		33	0.494312	1.40931	0.0335917	0.172365	1	12926	tags=61%, list=24%, signal=80%				TAKEDA_TARGETS_OF_NUP98_HOXA9_FUSION_6HR_UP	TAKEDA_TARGETS_OF_NUP98_HOXA9_FUSION_6HR_UP		79	-0.335973	-1.35971	0.0258621	0.144359	1	4919	tags=25%, list=9%, signal=28%
DAUER_STAT3_TARGETS_DN	DAUER_STAT3_TARGETS_DN		46	0.466497	1.40877	0.0365408	0.172703	1	13784	tags=46%, list=26%, signal=62%				CHARAFE_BREAST_CANCER_LUMINAL_VS_MESENCHYMAL_DN	CHARAFE_BREAST_CANCER_LUMINAL_VS_MESENCHYMAL_DN		435	-0.277958	-1.3592	0	0.144367	1	7443	tags=30%, list=14%, signal=35%
TURASHVILI_BREAST_NORMAL_DUCTAL_VS_LOBULAR_UP	TURASHVILI_BREAST_NORMAL_DUCTAL_VS_LOBULAR_UP		58	0.454172	1.40767	0.030445	0.173839	1	14837	tags=59%, list=28%, signal=81%				MATTHEWS_SKIN_CARCINOGENESIS_VIA_JUN	MATTHEWS_SKIN_CARCINOGENESIS_VIA_JUN		18	-0.455234	-1.35627	0.0807018	0.146468	1	6425	tags=50%, list=12%, signal=57%
CHUNG_BLISTER_CYTOTOXICITY_UP	CHUNG_BLISTER_CYTOTOXICITY_UP		129	0.409432	1.4076	0.00540541	0.173422	1	12756	tags=39%, list=24%, signal=51%				FRIDMAN_IMMORTALIZATION_DN	FRIDMAN_IMMORTALIZATION_DN		31	-0.405849	-1.35513	0.0717489	0.147127	1	5943	tags=35%, list=11%, signal=40%
OSMAN_BLADDER_CANCER_UP	OSMAN_BLADDER_CANCER_UP		381	0.38387	1.40703	0	0.173835	1	15465	tags=46%, list=29%, signal=64%				PETROVA_PROX1_TARGETS_DN	PETROVA_PROX1_TARGETS_DN		55	-0.358035	-1.35335	0.04	0.148425	1	11399	tags=47%, list=21%, signal=60%
MCCABE_BOUND_BY_HOXC6	MCCABE_BOUND_BY_HOXC6		404	0.382873	1.4065	0	0.174212	1	14270	tags=42%, list=27%, signal=57%				CHIARADONNA_NEOPLASTIC_TRANSFORMATION_CDC25_UP	CHIARADONNA_NEOPLASTIC_TRANSFORMATION_CDC25_UP		118	-0.310378	-1.35295	0.0113636	0.148355	1	3929	tags=25%, list=7%, signal=27%
WAMUNYOKOLI_OVARIAN_CANCER_LMP_DN	WAMUNYOKOLI_OVARIAN_CANCER_LMP_DN		183	0.396673	1.40597	0.00208117	0.174509	1	12226	tags=44%, list=23%, signal=57%				WINTER_HYPOXIA_UP	WINTER_HYPOXIA_UP		91	-0.319386	-1.35244	0.008	0.14839	1	6260	tags=26%, list=12%, signal=30%
JINESH_BLEBBISHIELD_VS_LIVE_CONTROL_UP	JINESH_BLEBBISHIELD_VS_LIVE_CONTROL_UP		321	0.383491	1.40452	0.00101729	0.1764	1	11650	tags=36%, list=22%, signal=45%				LEE_LIVER_CANCER_E2F1_UP	LEE_LIVER_CANCER_E2F1_UP		61	-0.348931	-1.34854	0.0542169	0.151684	1	7468	tags=33%, list=14%, signal=38%
LIU_COMMON_CANCER_GENES	LIU_COMMON_CANCER_GENES		60	0.446829	1.40339	0.0352113	0.177682	1	8955	tags=40%, list=17%, signal=48%				GERY_CEBP_TARGETS	GERY_CEBP_TARGETS		124	-0.310044	-1.34584	0	0.153782	1	5310	tags=26%, list=10%, signal=29%
AMIT_SERUM_RESPONSE_120_MCF10A	AMIT_SERUM_RESPONSE_120_MCF10A		65	0.43763	1.40064	0.0277136	0.181675	1	14829	tags=51%, list=28%, signal=70%				PICCALUGA_ANGIOIMMUNOBLASTIC_LYMPHOMA_UP	PICCALUGA_ANGIOIMMUNOBLASTIC_LYMPHOMA_UP		194	-0.290979	-1.34544	0	0.153728	1	6084	tags=27%, list=11%, signal=31%
THEILGAARD_NEUTROPHIL_AT_SKIN_WOUND_DN	THEILGAARD_NEUTROPHIL_AT_SKIN_WOUND_DN		222	0.394939	1.40049	0.00309278	0.181387	1	16795	tags=51%, list=32%, signal=75%				HESS_TARGETS_OF_HOXA9_AND_MEIS1_DN	HESS_TARGETS_OF_HOXA9_AND_MEIS1_DN		80	-0.323996	-1.34107	0.0215827	0.157599	1	8895	tags=39%, list=17%, signal=46%
BRUINS_UVC_RESPONSE_EARLY_LATE	BRUINS_UVC_RESPONSE_EARLY_LATE		293	0.383872	1.40038	0.00305499	0.181044	1	13706	tags=42%, list=26%, signal=56%				FEKIR_HEPARG_SIDE_POP_VS_HEPARG_DN	FEKIR_HEPARG_SIDE_POP_VS_HEPARG_DN		88	-0.321891	-1.33637	0.016	0.161746	1	11530	tags=41%, list=22%, signal=52%
FISCHER_G1_S_CELL_CYCLE	FISCHER_G1_S_CELL_CYCLE		176	0.395162	1.40034	0.00210526	0.180583	1	11711	tags=35%, list=22%, signal=45%				AKL_HTLV1_INFECTION_UP	AKL_HTLV1_INFECTION_UP		25	-0.427447	-1.33534	0.0892193	0.162373	1	2591	tags=28%, list=5%, signal=29%
APRELIKOVA_BRCA1_TARGETS	APRELIKOVA_BRCA1_TARGETS		44	0.47288	1.39932	0.0464548	0.181808	1	10549	tags=43%, list=20%, signal=54%				CHEMELLO_SOLEUS_VS_EDL_MYOFIBERS_UP	CHEMELLO_SOLEUS_VS_EDL_MYOFIBERS_UP		19	-0.44519	-1.33476	0.124514	0.162572	1	10257	tags=58%, list=19%, signal=72%
HADDAD_T_LYMPHOCYTE_AND_NK_PROGENITOR_UP	HADDAD_T_LYMPHOCYTE_AND_NK_PROGENITOR_UP		75	0.431803	1.39926	0.0243902	0.181396	1	11030	tags=41%, list=21%, signal=52%				MIKKELSEN_MCV6_HCP_WITH_H3K27ME3	MIKKELSEN_MCV6_HCP_WITH_H3K27ME3		409	-0.246414	-1.33251	0	0.164178	1	6629	tags=24%, list=12%, signal=27%
GAZDA_DIAMOND_BLACKFAN_ANEMIA_ERYTHROID_DN	GAZDA_DIAMOND_BLACKFAN_ANEMIA_ERYTHROID_DN		434	0.382171	1.39892	0.00100705	0.181494	1	12975	tags=40%, list=24%, signal=53%				HAMAI_APOPTOSIS_VIA_TRAIL_DN	HAMAI_APOPTOSIS_VIA_TRAIL_DN		192	-0.289908	-1.33246	0	0.163751	1	4158	tags=22%, list=8%, signal=24%
PEDRIOLI_MIR31_TARGETS_DN	PEDRIOLI_MIR31_TARGETS_DN		386	0.381395	1.39681	0	0.184418	1	12867	tags=39%, list=24%, signal=51%				NIKOLSKY_BREAST_CANCER_21Q22_AMPLICON	NIKOLSKY_BREAST_CANCER_21Q22_AMPLICON		15	-0.474829	-1.33059	0.113879	0.165136	1	3592	tags=40%, list=7%, signal=43%
PUIFFE_INVASION_INHIBITED_BY_ASCITES_DN	PUIFFE_INVASION_INHIBITED_BY_ASCITES_DN		139	0.402795	1.39652	0.0127253	0.184376	1	15235	tags=49%, list=29%, signal=68%				VERHAAK_GLIOBLASTOMA_MESENCHYMAL	VERHAAK_GLIOBLASTOMA_MESENCHYMAL		211	-0.281712	-1.33045	0	0.164789	1	8742	tags=33%, list=16%, signal=40%
XU_GH1_EXOGENOUS_TARGETS_DN	XU_GH1_EXOGENOUS_TARGETS_DN		100	0.418545	1.39535	0.0178372	0.185766	1	9600	tags=35%, list=18%, signal=43%				MARTORIATI_MDM4_TARGETS_NEUROEPITHELIUM_UP	MARTORIATI_MDM4_TARGETS_NEUROEPITHELIUM_UP		161	-0.29659	-1.32736	0.0208333	0.167153	1	6305	tags=28%, list=12%, signal=32%
HOFMANN_CELL_LYMPHOMA_DN	HOFMANN_CELL_LYMPHOMA_DN		39	0.483936	1.39532	0.0425258	0.185315	1	8230	tags=33%, list=15%, signal=39%				PYEON_CANCER_HEAD_AND_NECK_VS_CERVICAL_DN	PYEON_CANCER_HEAD_AND_NECK_VS_CERVICAL_DN		27	-0.40934	-1.32733	0.0806452	0.166712	1	4732	tags=26%, list=9%, signal=28%
DOANE_RESPONSE_TO_ANDROGEN_UP	DOANE_RESPONSE_TO_ANDROGEN_UP		172	0.392002	1.39505	0.0095037	0.185269	1	9799	tags=34%, list=18%, signal=42%				ZHAN_MULTIPLE_MYELOMA_CD2_DN	ZHAN_MULTIPLE_MYELOMA_CD2_DN		43	-0.36809	-1.3271	0.0358974	0.166473	1	9281	tags=40%, list=17%, signal=48%
ABE_VEGFA_TARGETS_2HR	ABE_VEGFA_TARGETS_2HR		31	0.495116	1.39414	0.0663058	0.186298	1	12349	tags=45%, list=23%, signal=59%				SAUL_SEN_MAYO	SAUL_SEN_MAYO		115	-0.305477	-1.32698	0.0215054	0.166125	1	6425	tags=30%, list=12%, signal=34%
GAVIN_FOXP3_TARGETS_CLUSTER_P4	GAVIN_FOXP3_TARGETS_CLUSTER_P4		93	0.420038	1.39343	0.0198895	0.186955	1	14196	tags=52%, list=27%, signal=70%				MAEKAWA_ATF2_TARGETS	MAEKAWA_ATF2_TARGETS		23	-0.427948	-1.32342	0.0996441	0.169342	1	5331	tags=30%, list=10%, signal=34%
GAZDA_DIAMOND_BLACKFAN_ANEMIA_MYELOID_UP	GAZDA_DIAMOND_BLACKFAN_ANEMIA_MYELOID_UP		28	0.505747	1.39135	0.0486842	0.189795	1	18411	tags=68%, list=35%, signal=104%				SMID_BREAST_CANCER_RELAPSE_IN_BONE_DN	SMID_BREAST_CANCER_RELAPSE_IN_BONE_DN		293	-0.274498	-1.32291	0	0.169468	1	5818	tags=23%, list=11%, signal=25%
TORCHIA_TARGETS_OF_EWSR1_FLI1_FUSION_UP	TORCHIA_TARGETS_OF_EWSR1_FLI1_FUSION_UP		255	0.383634	1.39094	0.00101833	0.189937	1	12201	tags=39%, list=23%, signal=51%				HOWLIN_PUBERTAL_MAMMARY_GLAND	HOWLIN_PUBERTAL_MAMMARY_GLAND		63	-0.338209	-1.32102	0.0552147	0.17088	1	4478	tags=25%, list=8%, signal=28%
FIGUEROA_AML_METHYLATION_CLUSTER_6_UP	FIGUEROA_AML_METHYLATION_CLUSTER_6_UP		130	0.403681	1.39043	0.0137858	0.190277	1	12199	tags=41%, list=23%, signal=53%				MARKEY_RB1_CHRONIC_LOF_DN	MARKEY_RB1_CHRONIC_LOF_DN		111	-0.304528	-1.32087	0.0107527	0.170555	1	11813	tags=41%, list=22%, signal=53%
DACOSTA_UV_RESPONSE_VIA_ERCC3_XPCS_UP	DACOSTA_UV_RESPONSE_VIA_ERCC3_XPCS_UP		24	0.519618	1.38987	0.0699589	0.190661	1	12837	tags=58%, list=24%, signal=77%				BAKER_HEMATOPOIESIS_STAT3_TARGETS	BAKER_HEMATOPOIESIS_STAT3_TARGETS		15	-0.485906	-1.31582	0.148551	0.175257	1	6098	tags=53%, list=11%, signal=60%
FRASOR_TAMOXIFEN_RESPONSE_UP	FRASOR_TAMOXIFEN_RESPONSE_UP		48	0.461352	1.3894	0.051597	0.190939	1	12322	tags=48%, list=23%, signal=62%				WHITFIELD_CELL_CYCLE_G2	WHITFIELD_CELL_CYCLE_G2		157	-0.294863	-1.31446	0.0181818	0.176179	1	9635	tags=40%, list=18%, signal=49%
KRIEG_KDM3A_TARGETS_NOT_HYPOXIA	KRIEG_KDM3A_TARGETS_NOT_HYPOXIA		191	0.391949	1.38866	0.0083682	0.191686	1	13912	tags=45%, list=26%, signal=60%				COLDREN_GEFITINIB_RESISTANCE_UP	COLDREN_GEFITINIB_RESISTANCE_UP		76	-0.326873	-1.31414	0.0314961	0.175995	1	9226	tags=41%, list=17%, signal=49%
ZHAN_MULTIPLE_MYELOMA_LB_DN	ZHAN_MULTIPLE_MYELOMA_LB_DN		38	0.476712	1.38646	0.04875	0.194877	1	13719	tags=55%, list=26%, signal=74%				RICKMAN_HEAD_AND_NECK_CANCER_C	RICKMAN_HEAD_AND_NECK_CANCER_C		104	-0.313466	-1.31275	0.0350877	0.176908	1	7083	tags=30%, list=13%, signal=34%
TANG_SENESCENCE_TP53_TARGETS_UP	TANG_SENESCENCE_TP53_TARGETS_UP		33	0.487628	1.38476	0.0661479	0.197184	1	9346	tags=39%, list=18%, signal=48%				PECE_MAMMARY_STEM_CELL_UP	PECE_MAMMARY_STEM_CELL_UP		129	-0.298123	-1.31112	0.0243902	0.178314	1	11426	tags=44%, list=22%, signal=56%
ZWANG_CLASS_1_TRANSIENTLY_INDUCED_BY_EGF	ZWANG_CLASS_1_TRANSIENTLY_INDUCED_BY_EGF		483	0.374156	1.38472	0	0.196705	1	15630	tags=45%, list=29%, signal=63%				MALONEY_RESPONSE_TO_17AAG_DN	MALONEY_RESPONSE_TO_17AAG_DN		69	-0.321424	-1.30996	0.0567376	0.179278	1	6374	tags=29%, list=12%, signal=33%
POOLA_INVASIVE_BREAST_CANCER_DN	POOLA_INVASIVE_BREAST_CANCER_DN		127	0.404426	1.38408	0.0176991	0.197311	1	12962	tags=44%, list=24%, signal=58%				WATANABE_RECTAL_CANCER_RADIOTHERAPY_RESPONSIVE_DN	WATANABE_RECTAL_CANCER_RADIOTHERAPY_RESPONSIVE_DN		92	-0.313601	-1.30798	0.0330578	0.181034	1	5681	tags=24%, list=11%, signal=27%
JIANG_MELANOMA_TRM2_CD8	JIANG_MELANOMA_TRM2_CD8		123	0.404569	1.38395	0.0141151	0.196965	1	17132	tags=54%, list=32%, signal=79%				WILCOX_RESPONSE_TO_PROGESTERONE_UP	WILCOX_RESPONSE_TO_PROGESTERONE_UP		142	-0.299198	-1.30685	0	0.181726	1	6180	tags=28%, list=12%, signal=32%
GRABARCZYK_BCL11B_TARGETS_UP	GRABARCZYK_BCL11B_TARGETS_UP		72	0.42834	1.38368	0.0314319	0.196929	1	16168	tags=51%, list=30%, signal=74%				ZHONG_SECRETOME_OF_LUNG_CANCER_AND_MACROPHAGE	ZHONG_SECRETOME_OF_LUNG_CANCER_AND_MACROPHAGE		74	-0.325849	-1.30462	0.0205479	0.183525	1	5676	tags=24%, list=11%, signal=27%
NAKAMURA_METASTASIS_MODEL_UP	NAKAMURA_METASTASIS_MODEL_UP		42	0.471962	1.38347	0.0519802	0.196762	1	11256	tags=52%, list=21%, signal=66%				PASINI_SUZ12_TARGETS_DN	PASINI_SUZ12_TARGETS_DN		300	-0.268458	-1.30372	0	0.183951	1	5023	tags=24%, list=9%, signal=26%
UZONYI_RESPONSE_TO_LEUKOTRIENE_AND_THROMBIN	UZONYI_RESPONSE_TO_LEUKOTRIENE_AND_THROMBIN		34	0.476147	1.38238	0.0633075	0.198125	1	13003	tags=50%, list=24%, signal=66%				CAIRO_LIVER_DEVELOPMENT_UP	CAIRO_LIVER_DEVELOPMENT_UP		159	-0.288482	-1.30207	0	0.185234	1	2204	tags=19%, list=4%, signal=20%
JIANG_TIP30_TARGETS_DN	JIANG_TIP30_TARGETS_DN		21	0.526429	1.38233	0.0732984	0.197658	1	4370	tags=38%, list=8%, signal=41%				WESTON_VEGFA_TARGETS	WESTON_VEGFA_TARGETS		91	-0.315863	-1.30194	0.045045	0.1849	1	4978	tags=26%, list=9%, signal=29%
UEDA_CENTRAL_CLOCK	UEDA_CENTRAL_CLOCK		86	0.424424	1.38213	0.0262258	0.197517	1	11733	tags=43%, list=22%, signal=55%				CORRE_MULTIPLE_MYELOMA_DN	CORRE_MULTIPLE_MYELOMA_DN		55	-0.341066	-1.29968	0.0736196	0.186728	1	2620	tags=24%, list=5%, signal=25%
EPPERT_CE_HSC_LSC	EPPERT_CE_HSC_LSC		36	0.477596	1.38021	0.0555556	0.20025	1	3751	tags=31%, list=7%, signal=33%				HOQUE_METHYLATED_IN_CANCER	HOQUE_METHYLATED_IN_CANCER		56	-0.34124	-1.29956	0.105634	0.186382	1	4168	tags=23%, list=8%, signal=25%
BILD_SRC_ONCOGENIC_SIGNATURE	BILD_SRC_ONCOGENIC_SIGNATURE		55	0.443621	1.37998	0.04038	0.200046	1	15578	tags=55%, list=29%, signal=77%				LINDGREN_BLADDER_CANCER_CLUSTER_1_DN	LINDGREN_BLADDER_CANCER_CLUSTER_1_DN		357	-0.267979	-1.29756	0	0.188202	1	7306	tags=28%, list=14%, signal=33%
WANG_TUMOR_INVASIVENESS_DN	WANG_TUMOR_INVASIVENESS_DN		198	0.390831	1.37991	0.00418848	0.199651	1	14401	tags=46%, list=27%, signal=63%				AMIT_EGF_RESPONSE_480_HELA	AMIT_EGF_RESPONSE_480_HELA		155	-0.285074	-1.29748	0	0.187829	1	9768	tags=34%, list=18%, signal=41%
SUBTIL_PROGESTIN_TARGETS	SUBTIL_PROGESTIN_TARGETS		33	0.478822	1.37967	0.0643127	0.199556	1	11857	tags=52%, list=22%, signal=66%				KOHN_EMT_MESENCHYMAL	KOHN_EMT_MESENCHYMAL		15	-0.473192	-1.29738	0.13308	0.187444	1	8916	tags=40%, list=17%, signal=48%
NGUYEN_NOTCH1_TARGETS_DN	NGUYEN_NOTCH1_TARGETS_DN		78	0.42068	1.37946	0.0457746	0.199397	1	10721	tags=44%, list=20%, signal=55%				LIM_MAMMARY_LUMINAL_MATURE_DN	LIM_MAMMARY_LUMINAL_MATURE_DN		90	-0.3024	-1.29647	0.0508475	0.187949	1	5943	tags=26%, list=11%, signal=29%
FIGUEROA_AML_METHYLATION_CLUSTER_7_UP	FIGUEROA_AML_METHYLATION_CLUSTER_7_UP		109	0.411373	1.3793	0.0244173	0.199197	1	11847	tags=39%, list=22%, signal=51%				SHARMA_PILOCYTIC_ASTROCYTOMA_LOCATION_UP	SHARMA_PILOCYTIC_ASTROCYTOMA_LOCATION_UP		26	-0.401505	-1.29643	0.104247	0.187481	1	4732	tags=38%, list=9%, signal=42%
BOGNI_TREATMENT_RELATED_MYELOID_LEUKEMIA_UP	BOGNI_TREATMENT_RELATED_MYELOID_LEUKEMIA_UP		30	0.492336	1.37659	0.0693569	0.203506	1	10718	tags=43%, list=20%, signal=54%				YAO_TEMPORAL_RESPONSE_TO_PROGESTERONE_CLUSTER_8	YAO_TEMPORAL_RESPONSE_TO_PROGESTERONE_CLUSTER_8		48	-0.352242	-1.29637	0.0520231	0.187032	1	8015	tags=33%, list=15%, signal=39%
ROVERSI_GLIOMA_LOH_REGIONS	ROVERSI_GLIOMA_LOH_REGIONS		44	0.460549	1.37542	0.0552147	0.204997	1	13637	tags=52%, list=26%, signal=70%				FERRANDO_HOX11_NEIGHBORS	FERRANDO_HOX11_NEIGHBORS		23	-0.409338	-1.29605	0.10989	0.186904	1	6311	tags=43%, list=12%, signal=49%
RHEIN_ALL_GLUCOCORTICOID_THERAPY_UP	RHEIN_ALL_GLUCOCORTICOID_THERAPY_UP		72	0.432023	1.37457	0.0414269	0.206071	1	12024	tags=43%, list=23%, signal=56%				SUZUKI_RESPONSE_TO_TSA_AND_DECITABINE_1A	SUZUKI_RESPONSE_TO_TSA_AND_DECITABINE_1A		19	-0.439873	-1.29561	0.143911	0.186843	1	5243	tags=37%, list=10%, signal=41%
JINESH_BLEBBISHIELD_TO_IMMUNE_CELL_FUSION_PBSHMS_UP	JINESH_BLEBBISHIELD_TO_IMMUNE_CELL_FUSION_PBSHMS_UP		353	0.374995	1.37433	0.00100908	0.206026	1	11921	tags=39%, list=22%, signal=50%				DOANE_BREAST_CANCER_ESR1_DN	DOANE_BREAST_CANCER_ESR1_DN		43	-0.354618	-1.29371	0.055	0.188657	1	9960	tags=44%, list=19%, signal=54%
BYSTROEM_CORRELATED_WITH_IL5_DN	BYSTROEM_CORRELATED_WITH_IL5_DN		60	0.432541	1.37344	0.0403321	0.207029	1	16703	tags=52%, list=31%, signal=75%				KANG_AR_TARGETS_DN	KANG_AR_TARGETS_DN		18	-0.441985	-1.29305	0.125	0.188812	1	2669	tags=39%, list=5%, signal=41%
NOUZOVA_METHYLATED_IN_APL	NOUZOVA_METHYLATED_IN_APL		57	0.444081	1.37283	0.0377588	0.207536	1	11403	tags=53%, list=21%, signal=67%				DOANE_BREAST_CANCER_CLASSES_DN	DOANE_BREAST_CANCER_CLASSES_DN		32	-0.381556	-1.293	0.110619	0.18839	1	8783	tags=41%, list=17%, signal=49%
LIU_PROSTATE_CANCER_UP	LIU_PROSTATE_CANCER_UP		94	0.413239	1.37212	0.0236753	0.208261	1	9662	tags=36%, list=18%, signal=44%				HEDENFALK_BREAST_CANCER_BRACX_UP	HEDENFALK_BREAST_CANCER_BRACX_UP		18	-0.43407	-1.29259	0.153025	0.188311	1	7905	tags=50%, list=15%, signal=59%
JIANG_MELANOMA_TRM11_CD8	JIANG_MELANOMA_TRM11_CD8		42	0.464919	1.37182	0.0522388	0.208258	1	15671	tags=67%, list=29%, signal=94%				SHEPARD_BMYB_MORPHOLINO_DN	SHEPARD_BMYB_MORPHOLINO_DN		194	-0.278947	-1.29216	0	0.188332	1	4089	tags=21%, list=8%, signal=23%
JAATINEN_HEMATOPOIETIC_STEM_CELL_UP	JAATINEN_HEMATOPOIETIC_STEM_CELL_UP		290	0.378587	1.37179	0.00305188	0.207789	1	12376	tags=38%, list=23%, signal=50%				MISSIAGLIA_REGULATED_BY_METHYLATION_DN	MISSIAGLIA_REGULATED_BY_METHYLATION_DN		117	-0.294303	-1.29094	0.0444444	0.189212	1	9170	tags=38%, list=17%, signal=45%
MATZUK_SPERMATOZOA	MATZUK_SPERMATOZOA		109	0.403656	1.36984	0.0323276	0.210595	1	16507	tags=50%, list=31%, signal=72%				SCHLINGEMANN_SKIN_CARCINOGENESIS_TPA_UP	SCHLINGEMANN_SKIN_CARCINOGENESIS_TPA_UP		35	-0.364284	-1.29063	0.115044	0.189056	1	8885	tags=40%, list=17%, signal=48%
PAPASPYRIDONOS_UNSTABLE_ATEROSCLEROTIC_PLAQUE_DN	PAPASPYRIDONOS_UNSTABLE_ATEROSCLEROTIC_PLAQUE_DN		40	0.468366	1.36966	0.0608696	0.21037	1	10294	tags=50%, list=19%, signal=62%				ONGUSAHA_TP53_TARGETS	ONGUSAHA_TP53_TARGETS		36	-0.364424	-1.28973	0.0786026	0.189696	1	2597	tags=25%, list=5%, signal=26%
AFFAR_YY1_TARGETS_UP	AFFAR_YY1_TARGETS_UP		187	0.38212	1.36813	0.0125392	0.212656	1	10817	tags=34%, list=20%, signal=42%				DAIRKEE_CANCER_PRONE_RESPONSE_BPA_E2	DAIRKEE_CANCER_PRONE_RESPONSE_BPA_E2		113	-0.298806	-1.28942	0.0227273	0.189542	1	7988	tags=35%, list=15%, signal=41%
HOLLEMAN_ASPARAGINASE_RESISTANCE_ALL_UP	HOLLEMAN_ASPARAGINASE_RESISTANCE_ALL_UP		20	0.539226	1.36369	0.0901961	0.220441	1	11875	tags=55%, list=22%, signal=71%				WESTON_VEGFA_TARGETS_12HR	WESTON_VEGFA_TARGETS_12HR		26	-0.396534	-1.28708	0.101322	0.192007	1	4625	tags=35%, list=9%, signal=38%
ACEVEDO_NORMAL_TISSUE_ADJACENT_TO_LIVER_TUMOR_DN	ACEVEDO_NORMAL_TISSUE_ADJACENT_TO_LIVER_TUMOR_DN		333	0.37122	1.36316	0.0020141	0.220775	1	13712	tags=41%, list=26%, signal=54%				ZHONG_SECRETOME_OF_LUNG_CANCER_AND_FIBROBLAST	ZHONG_SECRETOME_OF_LUNG_CANCER_AND_FIBROBLAST		128	-0.29508	-1.28178	0.0253165	0.197274	1	6223	tags=27%, list=12%, signal=30%
BIDUS_METASTASIS_DN	BIDUS_METASTASIS_DN		137	0.39329	1.36186	0.0291577	0.222648	1	10282	tags=35%, list=19%, signal=43%				FUJII_YBX1_TARGETS_DN	FUJII_YBX1_TARGETS_DN		186	-0.278134	-1.28173	0	0.196795	1	10712	tags=36%, list=20%, signal=45%
FERRANDO_LYL1_NEIGHBORS	FERRANDO_LYL1_NEIGHBORS		16	0.554966	1.36135	0.0887656	0.223065	1	10146	tags=50%, list=19%, signal=62%				TSENG_IRS1_TARGETS_UP	TSENG_IRS1_TARGETS_UP		101	-0.308087	-1.28147	0.0309278	0.196568	1	5334	tags=26%, list=10%, signal=29%
BOYAULT_LIVER_CANCER_SUBCLASS_G1_DN	BOYAULT_LIVER_CANCER_SUBCLASS_G1_DN		38	0.47246	1.36058	0.0745891	0.223936	1	13420	tags=45%, list=25%, signal=60%				GROSS_HIF1A_TARGETS_DN	GROSS_HIF1A_TARGETS_DN		24	-0.404766	-1.28138	0.101887	0.196163	1	8883	tags=42%, list=17%, signal=50%
FIGUEROA_AML_METHYLATION_CLUSTER_5_DN	FIGUEROA_AML_METHYLATION_CLUSTER_5_DN		45	0.451717	1.36057	0.0495553	0.223371	1	15160	tags=49%, list=29%, signal=68%				CREIGHTON_AKT1_SIGNALING_VIA_MTOR_DN	CREIGHTON_AKT1_SIGNALING_VIA_MTOR_DN		23	-0.421085	-1.27905	0.110638	0.198487	1	3748	tags=26%, list=7%, signal=28%
MATTHEWS_AP1_TARGETS	MATTHEWS_AP1_TARGETS		17	0.542865	1.35969	0.088983	0.224446	1	6389	tags=35%, list=12%, signal=40%				AMIT_EGF_RESPONSE_480_MCF10A	AMIT_EGF_RESPONSE_480_MCF10A		42	-0.346624	-1.27905	0.122449	0.197991	1	3146	tags=29%, list=6%, signal=30%
STARK_PREFRONTAL_CORTEX_22Q11_DELETION_UP	STARK_PREFRONTAL_CORTEX_22Q11_DELETION_UP		190	0.384838	1.35905	0.00949367	0.225173	1	13940	tags=44%, list=26%, signal=59%				VETTER_TARGETS_OF_PRKCA_AND_ETS1_UP	VETTER_TARGETS_OF_PRKCA_AND_ETS1_UP		16	-0.44379	-1.27844	0.125475	0.198125	1	9762	tags=38%, list=18%, signal=46%
GESERICK_TERT_TARGETS_DN	GESERICK_TERT_TARGETS_DN		21	0.50991	1.35901	0.0923913	0.224677	1	12237	tags=62%, list=23%, signal=80%				SCHAEFFER_PROSTATE_DEVELOPMENT_12HR_UP	SCHAEFFER_PROSTATE_DEVELOPMENT_12HR_UP		110	-0.299647	-1.27765	0.0108696	0.198639	1	3807	tags=23%, list=7%, signal=24%
MARIADASON_RESPONSE_TO_BUTYRATE_SULINDAC_4	MARIADASON_RESPONSE_TO_BUTYRATE_SULINDAC_4		15	0.564326	1.35901	0.0945758	0.224126	1	15352	tags=53%, list=29%, signal=75%				VALK_AML_CLUSTER_15	VALK_AML_CLUSTER_15		31	-0.375214	-1.27703	0.107981	0.198887	1	1963	tags=23%, list=4%, signal=23%
BARIS_THYROID_CANCER_DN	BARIS_THYROID_CANCER_DN		57	0.438862	1.3589	0.0573171	0.223783	1	15018	tags=53%, list=28%, signal=73%				INGRAM_SHH_TARGETS_DN	INGRAM_SHH_TARGETS_DN		59	-0.33087	-1.2767	0.0657895	0.198763	1	8183	tags=34%, list=15%, signal=40%
IWANAGA_CARCINOGENESIS_BY_KRAS_DN	IWANAGA_CARCINOGENESIS_BY_KRAS_DN		119	0.399919	1.35887	0.0305677	0.223264	1	14042	tags=47%, list=26%, signal=64%				WEBER_METHYLATED_ICP_IN_FIBROBLAST	WEBER_METHYLATED_ICP_IN_FIBROBLAST		18	-0.436843	-1.27665	0.158621	0.198306	1	8406	tags=39%, list=16%, signal=46%
BERENJENO_TRANSFORMED_BY_RHOA_FOREVER_DN	BERENJENO_TRANSFORMED_BY_RHOA_FOREVER_DN		28	0.488121	1.35844	0.0977836	0.223588	1	10408	tags=50%, list=20%, signal=62%				RUIZ_TNC_TARGETS_DN	RUIZ_TNC_TARGETS_DN		138	-0.288672	-1.27539	0.015873	0.199445	1	6770	tags=28%, list=13%, signal=31%
SMID_BREAST_CANCER_NORMAL_LIKE_UP	SMID_BREAST_CANCER_NORMAL_LIKE_UP		446	0.367211	1.35809	0.00100301	0.223758	1	16926	tags=50%, list=32%, signal=72%				CAIRO_PML_TARGETS_BOUND_BY_MYC_UP	CAIRO_PML_TARGETS_BOUND_BY_MYC_UP		22	-0.411237	-1.27429	0.144033	0.200257	1	3264	tags=27%, list=6%, signal=29%
KYNG_DNA_DAMAGE_BY_4NQO	KYNG_DNA_DAMAGE_BY_4NQO		35	0.467505	1.35692	0.0753769	0.22538	1	14301	tags=57%, list=27%, signal=78%				DEBOSSCHER_NFKB_TARGETS_REPRESSED_BY_GLUCOCORTICOIDS	DEBOSSCHER_NFKB_TARGETS_REPRESSED_BY_GLUCOCORTICOIDS		19	-0.434236	-1.27316	0.143382	0.201227	1	11089	tags=53%, list=21%, signal=66%
MARTINEZ_RESPONSE_TO_TRABECTEDIN	MARTINEZ_RESPONSE_TO_TRABECTEDIN		47	0.44358	1.35437	0.0560292	0.229757	1	14157	tags=55%, list=27%, signal=75%				HEBERT_MATRISOME_TNBC_LUNG_METASTASIS	HEBERT_MATRISOME_TNBC_LUNG_METASTASIS		23	-0.401775	-1.27258	0.116667	0.201374	1	3423	tags=30%, list=6%, signal=33%
ZHAN_MULTIPLE_MYELOMA_CD1_VS_CD2_DN	ZHAN_MULTIPLE_MYELOMA_CD1_VS_CD2_DN		49	0.443849	1.35423	0.0658537	0.229458	1	18126	tags=61%, list=34%, signal=93%				WILENSKY_RESPONSE_TO_DARAPLADIB	WILENSKY_RESPONSE_TO_DARAPLADIB		26	-0.39135	-1.27229	0.125	0.201236	1	11242	tags=54%, list=21%, signal=68%
PETRETTO_HEART_MASS_QTL_CIS_DN	PETRETTO_HEART_MASS_QTL_CIS_DN		23	0.515539	1.35386	0.0840999	0.229551	1	7709	tags=43%, list=15%, signal=51%				SMIRNOV_RESPONSE_TO_IR_6HR_DN	SMIRNOV_RESPONSE_TO_IR_6HR_DN		109	-0.297693	-1.27163	0.0280374	0.20157	1	4707	tags=25%, list=9%, signal=27%
GRYDER_PAX3FOXO1_ENHANCERS_KO_DOWN	GRYDER_PAX3FOXO1_ENHANCERS_KO_DOWN		424	0.367143	1.35351	0.00301811	0.229629	1	11685	tags=38%, list=22%, signal=48%				SUNG_METASTASIS_STROMA_UP	SUNG_METASTASIS_STROMA_UP		106	-0.299972	-1.27161	0.0188679	0.201096	1	6304	tags=32%, list=12%, signal=36%
BLANCO_MELO_HUMAN_PARAINFLUENZA_VIRUS_3_INFECTION_A594_CELLS_UP	BLANCO_MELO_HUMAN_PARAINFLUENZA_VIRUS_3_INFECTION_A594_CELLS_UP		190	0.379363	1.35347	0.0178197	0.229135	1	11274	tags=39%, list=21%, signal=50%				KAUFFMANN_MELANOMA_RELAPSE_UP	KAUFFMANN_MELANOMA_RELAPSE_UP		61	-0.327844	-1.27077	0.0691824	0.20165	1	10394	tags=36%, list=20%, signal=45%
YAGI_AML_WITH_11Q23_REARRANGED	YAGI_AML_WITH_11Q23_REARRANGED		322	0.372987	1.35341	0.00301508	0.228691	1	10986	tags=33%, list=21%, signal=42%				SHEPARD_CRASH_AND_BURN_MUTANT_DN	SHEPARD_CRASH_AND_BURN_MUTANT_DN		184	-0.277877	-1.27065	0.0188679	0.201324	1	8990	tags=33%, list=17%, signal=40%
TERAO_AOX4_TARGETS_HG_UP	TERAO_AOX4_TARGETS_HG_UP		28	0.491244	1.35141	0.0933333	0.23207	1	17987	tags=64%, list=34%, signal=97%				WIERENGA_STAT5A_TARGETS_GROUP2	WIERENGA_STAT5A_TARGETS_GROUP2		49	-0.341721	-1.26969	0.091954	0.201954	1	3409	tags=24%, list=6%, signal=26%
NIKOLSKY_BREAST_CANCER_7Q21_Q22_AMPLICON	NIKOLSKY_BREAST_CANCER_7Q21_Q22_AMPLICON		69	0.423386	1.35024	0.0369942	0.233784	1	15076	tags=51%, list=28%, signal=71%				WANG_MLL_TARGETS	WANG_MLL_TARGETS		284	-0.266918	-1.26904	0	0.202233	1	6836	tags=26%, list=13%, signal=30%
KARLSSON_TGFB1_TARGETS_DN	KARLSSON_TGFB1_TARGETS_DN		184	0.383396	1.35008	0.012474	0.233476	1	11280	tags=39%, list=21%, signal=49%				BURTON_ADIPOGENESIS_PEAK_AT_8HR	BURTON_ADIPOGENESIS_PEAK_AT_8HR		39	-0.357719	-1.269	0.0809524	0.201786	1	2383	tags=23%, list=4%, signal=24%
ZHAN_LATE_DIFFERENTIATION_GENES_UP	ZHAN_LATE_DIFFERENTIATION_GENES_UP		32	0.474342	1.35006	0.0843829	0.232956	1	11913	tags=50%, list=22%, signal=64%				COATES_MACROPHAGE_M1_VS_M2_UP	COATES_MACROPHAGE_M1_VS_M2_UP		81	-0.310453	-1.26646	0.0496454	0.204243	1	7975	tags=32%, list=15%, signal=38%
KIM_LIVER_CANCER_POOR_SURVIVAL_DN	KIM_LIVER_CANCER_POOR_SURVIVAL_DN		43	0.453361	1.34912	0.0585305	0.234125	1	14547	tags=53%, list=27%, signal=74%				PLASARI_TGFB1_SIGNALING_VIA_NFIC_10HR_DN	PLASARI_TGFB1_SIGNALING_VIA_NFIC_10HR_DN		30	-0.382564	-1.26528	0.0886076	0.205203	1	7552	tags=30%, list=14%, signal=35%
VALK_AML_CLUSTER_8	VALK_AML_CLUSTER_8		25	0.499405	1.34875	0.0892388	0.234281	1	11695	tags=60%, list=22%, signal=77%				REN_ALVEOLAR_RHABDOMYOSARCOMA_DN	REN_ALVEOLAR_RHABDOMYOSARCOMA_DN		395	-0.253641	-1.265	0	0.205017	1	5943	tags=24%, list=11%, signal=27%
MULLIGHAN_MLL_SIGNATURE_1_DN	MULLIGHAN_MLL_SIGNATURE_1_DN		224	0.377015	1.34834	0.0102669	0.234514	1	11939	tags=40%, list=22%, signal=51%				VANTVEER_BREAST_CANCER_ESR1_DN	VANTVEER_BREAST_CANCER_ESR1_DN		215	-0.270069	-1.26482	0.0277778	0.20476	1	8948	tags=31%, list=17%, signal=37%
HOSHIDA_LIVER_CANCER_SUBCLASS_S3	HOSHIDA_LIVER_CANCER_SUBCLASS_S3		259	0.375532	1.34795	0.00820513	0.234637	1	14660	tags=43%, list=28%, signal=59%				BANDRES_RESPONSE_TO_CARMUSTIN_WITHOUT_MGMT_48HR_DN	BANDRES_RESPONSE_TO_CARMUSTIN_WITHOUT_MGMT_48HR_DN		30	-0.37122	-1.26393	0.103306	0.205354	1	8671	tags=40%, list=16%, signal=48%
WELCSH_BRCA1_TARGETS_UP	WELCSH_BRCA1_TARGETS_UP		187	0.381319	1.3472	0.0115546	0.23559	1	7776	tags=29%, list=15%, signal=34%				LI_ADIPOGENESIS_BY_ACTIVATED_PPARG	LI_ADIPOGENESIS_BY_ACTIVATED_PPARG		18	-0.435285	-1.26358	0.172161	0.205297	1	7333	tags=39%, list=14%, signal=45%
FRASOR_RESPONSE_TO_ESTRADIOL_DN	FRASOR_RESPONSE_TO_ESTRADIOL_DN		72	0.419816	1.34678	0.0477855	0.235824	1	10121	tags=36%, list=19%, signal=45%				XU_HGF_SIGNALING_NOT_VIA_AKT1_48HR_DN	XU_HGF_SIGNALING_NOT_VIA_AKT1_48HR_DN		18	-0.421969	-1.26352	0.156716	0.204915	1	2868	tags=39%, list=5%, signal=41%
RASHI_RESPONSE_TO_IONIZING_RADIATION_2	RASHI_RESPONSE_TO_IONIZING_RADIATION_2		119	0.391687	1.34483	0.0258342	0.239319	1	13337	tags=41%, list=25%, signal=55%				HOOI_ST7_TARGETS_DN	HOOI_ST7_TARGETS_DN		106	-0.287093	-1.2627	0.0294118	0.205427	1	5562	tags=26%, list=10%, signal=29%
AMUNDSON_RESPONSE_TO_ARSENITE	AMUNDSON_RESPONSE_TO_ARSENITE		207	0.379399	1.34434	0.00940439	0.239732	1	13130	tags=41%, list=25%, signal=54%				ABRAHAM_ALPC_VS_MULTIPLE_MYELOMA_DN	ABRAHAM_ALPC_VS_MULTIPLE_MYELOMA_DN		20	-0.400517	-1.26099	0.137405	0.206996	1	4217	tags=25%, list=8%, signal=27%
BOCHKIS_FOXA2_TARGETS	BOCHKIS_FOXA2_TARGETS		405	0.367086	1.34416	0.00201207	0.239515	1	11991	tags=38%, list=23%, signal=48%				SIMBULAN_PARP1_TARGETS_UP	SIMBULAN_PARP1_TARGETS_UP		29	-0.380674	-1.25873	0.117391	0.20935	1	3087	tags=34%, list=6%, signal=37%
MCCLUNG_CREB1_TARGETS_DN	MCCLUNG_CREB1_TARGETS_DN		55	0.432806	1.34411	0.0748792	0.239041	1	8917	tags=36%, list=17%, signal=44%				ZHENG_GLIOBLASTOMA_PLASTICITY_UP	ZHENG_GLIOBLASTOMA_PLASTICITY_UP		235	-0.272329	-1.25829	0	0.20949	1	8081	tags=31%, list=15%, signal=36%
YAMASHITA_LIVER_CANCER_WITH_EPCAM_DN	YAMASHITA_LIVER_CANCER_WITH_EPCAM_DN		17	0.54533	1.34408	0.107191	0.238517	1	5247	tags=41%, list=10%, signal=46%				ISSAEVA_MLL2_TARGETS	ISSAEVA_MLL2_TARGETS		56	-0.324952	-1.25589	0.0877193	0.211875	1	5417	tags=32%, list=10%, signal=36%
BOYAULT_LIVER_CANCER_SUBCLASS_G6_DN	BOYAULT_LIVER_CANCER_SUBCLASS_G6_DN		19	0.538873	1.34318	0.0946667	0.239777	1	12349	tags=63%, list=23%, signal=82%				LINDGREN_BLADDER_CANCER_HIGH_RECURRENCE	LINDGREN_BLADDER_CANCER_HIGH_RECURRENCE		47	-0.336689	-1.25316	0.0784314	0.215049	1	5394	tags=26%, list=10%, signal=28%
SCIBETTA_KDM5B_TARGETS_UP	SCIBETTA_KDM5B_TARGETS_UP		19	0.537446	1.34221	0.101928	0.241159	1	15846	tags=63%, list=30%, signal=90%				VANTVEER_BREAST_CANCER_POOR_PROGNOSIS	VANTVEER_BREAST_CANCER_POOR_PROGNOSIS		45	-0.335616	-1.25316	0.09375	0.214559	1	5620	tags=33%, list=11%, signal=37%
YAN_ESCAPE_FROM_ANOIKIS	YAN_ESCAPE_FROM_ANOIKIS		21	0.519353	1.34193	0.097493	0.241188	1	12901	tags=57%, list=24%, signal=75%				BERENJENO_TRANSFORMED_BY_RHOA_REVERSIBLY_DN	BERENJENO_TRANSFORMED_BY_RHOA_REVERSIBLY_DN		28	-0.371901	-1.2518	0.127753	0.215807	1	5607	tags=39%, list=11%, signal=44%
BREDEMEYER_RAG_SIGNALING_NOT_VIA_ATM_UP	BREDEMEYER_RAG_SIGNALING_NOT_VIA_ATM_UP		62	0.421636	1.34191	0.0497041	0.24066	1	12756	tags=48%, list=24%, signal=64%				FERRANDO_T_ALL_WITH_MLL_ENL_FUSION_DN	FERRANDO_T_ALL_WITH_MLL_ENL_FUSION_DN		83	-0.301808	-1.25169	0.0782609	0.215473	1	6278	tags=27%, list=12%, signal=30%
CARD_MIR302A_TARGETS	CARD_MIR302A_TARGETS		77	0.412218	1.34166	0.0516648	0.240574	1	10681	tags=44%, list=20%, signal=55%				SMIRNOV_CIRCULATING_ENDOTHELIOCYTES_IN_CANCER_UP	SMIRNOV_CIRCULATING_ENDOTHELIOCYTES_IN_CANCER_UP		155	-0.282603	-1.24886	0.0196078	0.218654	1	7878	tags=35%, list=15%, signal=42%
ACEVEDO_NORMAL_TISSUE_ADJACENT_TO_LIVER_TUMOR_UP	ACEVEDO_NORMAL_TISSUE_ADJACENT_TO_LIVER_TUMOR_UP		162	0.381725	1.34078	0.0168421	0.241815	1	12283	tags=36%, list=23%, signal=46%				ZHAN_MULTIPLE_MYELOMA_CD1_UP	ZHAN_MULTIPLE_MYELOMA_CD1_UP		45	-0.338223	-1.24736	0.0972973	0.220189	1	11457	tags=38%, list=22%, signal=48%
DORSAM_HOXA9_TARGETS_DN	DORSAM_HOXA9_TARGETS_DN		31	0.476517	1.34035	0.0829146	0.242163	1	14516	tags=48%, list=27%, signal=67%				ALTEMEIER_RESPONSE_TO_LPS_WITH_MECHANICAL_VENTILATION	ALTEMEIER_RESPONSE_TO_LPS_WITH_MECHANICAL_VENTILATION		121	-0.289636	-1.24709	0.0337079	0.22005	1	12315	tags=44%, list=23%, signal=57%
ZHONG_RESPONSE_TO_AZACITIDINE_AND_TSA_UP	ZHONG_RESPONSE_TO_AZACITIDINE_AND_TSA_UP		173	0.382498	1.34007	0.0158228	0.242154	1	13494	tags=43%, list=25%, signal=57%				CLASPER_LYMPHATIC_VESSELS_DURING_METASTASIS_UP	CLASPER_LYMPHATIC_VESSELS_DURING_METASTASIS_UP		19	-0.416914	-1.24525	0.152672	0.221928	1	2879	tags=37%, list=5%, signal=39%
STAMBOLSKY_TARGETS_OF_MUTATED_TP53_DN	STAMBOLSKY_TARGETS_OF_MUTATED_TP53_DN		46	0.445504	1.34001	0.070197	0.241757	1	15243	tags=52%, list=29%, signal=73%				SCHLOSSER_MYC_AND_SERUM_RESPONSE_SYNERGY	SCHLOSSER_MYC_AND_SERUM_RESPONSE_SYNERGY		31	-0.377249	-1.24329	0.143541	0.223862	1	7213	tags=32%, list=14%, signal=37%
FIGUEROA_AML_METHYLATION_CLUSTER_3_UP	FIGUEROA_AML_METHYLATION_CLUSTER_3_UP		154	0.385225	1.33941	0.00859291	0.242438	1	13193	tags=42%, list=25%, signal=56%				YIH_RESPONSE_TO_ARSENITE_C3	YIH_RESPONSE_TO_ARSENITE_C3		29	-0.376558	-1.24317	0.160494	0.223519	1	8944	tags=45%, list=17%, signal=54%
DITTMER_PTHLH_TARGETS_DN	DITTMER_PTHLH_TARGETS_DN		69	0.417785	1.33934	0.0523256	0.242008	1	15710	tags=51%, list=30%, signal=72%				LIANG_HEMATOPOIESIS_STEM_CELL_NUMBER_LARGE_VS_TINY_UP	LIANG_HEMATOPOIESIS_STEM_CELL_NUMBER_LARGE_VS_TINY_UP		38	-0.348679	-1.24309	0.116751	0.223082	1	2237	tags=24%, list=4%, signal=25%
KAUFFMANN_DNA_REPAIR_GENES	KAUFFMANN_DNA_REPAIR_GENES		222	0.375886	1.33848	0.0102881	0.243174	1	18065	tags=52%, list=34%, signal=78%				DIRMEIER_LMP1_RESPONSE_LATE_DN	DIRMEIER_LMP1_RESPONSE_LATE_DN		27	-0.376533	-1.2414	0.111588	0.224625	1	8510	tags=37%, list=16%, signal=44%
JIANG_MELANOMA_TRM1_CD8	JIANG_MELANOMA_TRM1_CD8		166	0.380786	1.3372	0.0210305	0.245052	1	13166	tags=41%, list=25%, signal=54%				NEWMAN_ERCC6_TARGETS_UP	NEWMAN_ERCC6_TARGETS_UP		23	-0.390866	-1.23524	0.115702	0.232233	1	1643	tags=26%, list=3%, signal=27%
NAKAMURA_METASTASIS	NAKAMURA_METASTASIS		44	0.443462	1.33613	0.0841709	0.246678	1	15811	tags=59%, list=30%, signal=84%				RODWELL_AGING_KIDNEY_UP	RODWELL_AGING_KIDNEY_UP		439	-0.25268	-1.23511	0	0.231865	1	6512	tags=23%, list=12%, signal=26%
SARTIPY_NORMAL_AT_INSULIN_RESISTANCE_DN	SARTIPY_NORMAL_AT_INSULIN_RESISTANCE_DN		17	0.539482	1.33576	0.0987821	0.246893	1	6605	tags=47%, list=12%, signal=54%				BOYAULT_LIVER_CANCER_SUBCLASS_G23_UP	BOYAULT_LIVER_CANCER_SUBCLASS_G23_UP		49	-0.337114	-1.23327	0.0965909	0.233849	1	10145	tags=41%, list=19%, signal=50%
LEE_AGING_NEOCORTEX_UP	LEE_AGING_NEOCORTEX_UP		75	0.415683	1.33556	0.0537143	0.246757	1	12300	tags=43%, list=23%, signal=55%				HUMMERICH_SKIN_CANCER_PROGRESSION_DN	HUMMERICH_SKIN_CANCER_PROGRESSION_DN		95	-0.291551	-1.23323	0.036036	0.233368	1	6701	tags=28%, list=13%, signal=32%
WAMUNYOKOLI_OVARIAN_CANCER_GRADES_1_2_UP	WAMUNYOKOLI_OVARIAN_CANCER_GRADES_1_2_UP		129	0.390174	1.33544	0.0261723	0.246422	1	14875	tags=43%, list=28%, signal=60%				DACOSTA_ERCC3_ALLELE_XPCS_VS_TTD_UP	DACOSTA_ERCC3_ALLELE_XPCS_VS_TTD_UP		27	-0.375554	-1.23214	0.126984	0.234327	1	11381	tags=44%, list=21%, signal=57%
LEE_LIVER_CANCER_SURVIVAL_UP	LEE_LIVER_CANCER_SURVIVAL_UP		173	0.379197	1.33441	0.0135841	0.248002	1	14484	tags=45%, list=27%, signal=62%				DACOSTA_ERCC3_ALLELE_XPCS_VS_TTD_DN	DACOSTA_ERCC3_ALLELE_XPCS_VS_TTD_DN		32	-0.37389	-1.23166	0.165899	0.234482	1	4918	tags=34%, list=9%, signal=38%
WINNEPENNINCKX_MELANOMA_METASTASIS_DN	WINNEPENNINCKX_MELANOMA_METASTASIS_DN		40	0.455751	1.33412	0.0798005	0.248081	1	9566	tags=40%, list=18%, signal=49%				MIKKELSEN_NPC_HCP_WITH_H3K27ME3	MIKKELSEN_NPC_HCP_WITH_H3K27ME3		330	-0.260845	-1.23125	0	0.234562	1	4277	tags=20%, list=8%, signal=22%
FARMER_BREAST_CANCER_APOCRINE_VS_LUMINAL	FARMER_BREAST_CANCER_APOCRINE_VS_LUMINAL		308	0.367608	1.33361	0.00609756	0.248598	1	11867	tags=38%, list=22%, signal=49%				CADWELL_ATG16L1_TARGETS_UP	CADWELL_ATG16L1_TARGETS_UP		102	-0.285725	-1.23098	0.0495049	0.234449	1	6746	tags=26%, list=13%, signal=30%
CARRILLOREIXACH_HEPATOBLASTOMA_VS_NORMAL_HYPERMETHYLATED_AND_DN	CARRILLOREIXACH_HEPATOBLASTOMA_VS_NORMAL_HYPERMETHYLATED_AND_DN		20	0.524486	1.33293	0.100536	0.249404	1	11961	tags=50%, list=23%, signal=64%				NAKAMURA_CANCER_MICROENVIRONMENT_DN	NAKAMURA_CANCER_MICROENVIRONMENT_DN		41	-0.351983	-1.23005	0.13615	0.235178	1	8944	tags=39%, list=17%, signal=47%
LIEN_BREAST_CARCINOMA_METAPLASTIC_VS_DUCTAL_DN	LIEN_BREAST_CARCINOMA_METAPLASTIC_VS_DUCTAL_DN		104	0.398898	1.33287	0.0405702	0.248964	1	13144	tags=44%, list=25%, signal=59%				STEIN_ESTROGEN_RESPONSE_NOT_VIA_ESRRA	STEIN_ESTROGEN_RESPONSE_NOT_VIA_ESRRA		18	-0.418147	-1.22989	0.18662	0.234835	1	4499	tags=39%, list=8%, signal=42%
DE_YY1_TARGETS_UP	DE_YY1_TARGETS_UP		18	0.529753	1.33282	0.117166	0.248525	1	11251	tags=56%, list=21%, signal=70%				STEARMAN_LUNG_CANCER_EARLY_VS_LATE_DN	STEARMAN_LUNG_CANCER_EARLY_VS_LATE_DN		55	-0.318969	-1.22952	0.127273	0.234789	1	7749	tags=35%, list=15%, signal=40%
MCCLUNG_COCAIN_REWARD_4WK	MCCLUNG_COCAIN_REWARD_4WK		71	0.415426	1.33268	0.0563867	0.248244	1	13308	tags=51%, list=25%, signal=68%				SHETH_LIVER_CANCER_VS_TXNIP_LOSS_PAM3	SHETH_LIVER_CANCER_VS_TXNIP_LOSS_PAM3		72	-0.307816	-1.22882	0.103448	0.235233	1	5973	tags=31%, list=11%, signal=34%
MARTENS_BOUND_BY_PML_RARA_FUSION	MARTENS_BOUND_BY_PML_RARA_FUSION		419	0.361116	1.33245	0.00302115	0.248157	1	13360	tags=39%, list=25%, signal=51%				HARRIS_BRAIN_CANCER_PROGENITORS	HARRIS_BRAIN_CANCER_PROGENITORS		40	-0.348119	-1.22831	0.125	0.235448	1	3146	tags=30%, list=6%, signal=32%
CAFFAREL_RESPONSE_TO_THC_DN	CAFFAREL_RESPONSE_TO_THC_DN		30	0.472238	1.33229	0.106003	0.247911	1	7567	tags=33%, list=14%, signal=39%				GENTILE_UV_RESPONSE_CLUSTER_D9	GENTILE_UV_RESPONSE_CLUSTER_D9		25	-0.382031	-1.2283	0.139194	0.234965	1	3980	tags=28%, list=7%, signal=30%
UNTERMAN_IPF_VS_CTRL_B_CELL_DN	UNTERMAN_IPF_VS_CTRL_B_CELL_DN		33	0.469573	1.33212	0.0876289	0.247693	1	13974	tags=48%, list=26%, signal=66%				DELASERNA_MYOD_TARGETS_UP	DELASERNA_MYOD_TARGETS_UP		81	-0.298315	-1.22728	0.0846154	0.235808	1	10087	tags=41%, list=19%, signal=50%
CHOW_RASSF1_TARGETS_DN	CHOW_RASSF1_TARGETS_DN		29	0.473766	1.33178	0.0973684	0.247797	1	12510	tags=48%, list=24%, signal=63%				SOGA_COLORECTAL_CANCER_MYC_UP	SOGA_COLORECTAL_CANCER_MYC_UP		80	-0.289237	-1.22654	0.0625	0.236334	1	10057	tags=36%, list=19%, signal=45%
LI_CISPLATIN_RESISTANCE_UP	LI_CISPLATIN_RESISTANCE_UP		24	0.50227	1.33152	0.100407	0.247802	1	2930	tags=33%, list=6%, signal=35%				GOUYER_TATI_TARGETS_DN	GOUYER_TATI_TARGETS_DN		17	-0.433516	-1.22638	0.186813	0.23602	1	8881	tags=53%, list=17%, signal=64%
YAMAZAKI_TCEB3_TARGETS_UP	YAMAZAKI_TCEB3_TARGETS_UP		159	0.385546	1.33131	0.0128894	0.247653	1	11501	tags=37%, list=22%, signal=47%				SCHRAETS_MLL_TARGETS_UP	SCHRAETS_MLL_TARGETS_UP		32	-0.358538	-1.22551	0.113043	0.23684	1	2954	tags=28%, list=6%, signal=30%
AGUIRRE_PANCREATIC_CANCER_COPY_NUMBER_DN	AGUIRRE_PANCREATIC_CANCER_COPY_NUMBER_DN		223	0.370105	1.33097	0.0125918	0.247754	1	12997	tags=40%, list=24%, signal=53%				MANALO_HYPOXIA_DN	MANALO_HYPOXIA_DN		270	-0.259148	-1.22486	0	0.237214	1	10684	tags=36%, list=20%, signal=45%
CHYLA_CBFA2T3_TARGETS_DN	CHYLA_CBFA2T3_TARGETS_DN		218	0.367243	1.33062	0.00729167	0.247863	1	11315	tags=33%, list=21%, signal=42%				BOHN_PRIMARY_IMMUNODEFICIENCY_SYNDROM_UP	BOHN_PRIMARY_IMMUNODEFICIENCY_SYNDROM_UP		45	-0.33196	-1.2244	0.134021	0.237269	1	6875	tags=36%, list=13%, signal=41%
FIGUEROA_AML_METHYLATION_CLUSTER_4_DN	FIGUEROA_AML_METHYLATION_CLUSTER_4_DN		15	0.549857	1.33021	0.115962	0.248168	1	19260	tags=80%, list=36%, signal=125%				GU_PDEF_TARGETS_UP	GU_PDEF_TARGETS_UP		70	-0.304032	-1.22167	0.0943396	0.240489	1	2804	tags=21%, list=5%, signal=23%
YANG_BREAST_CANCER_ESR1_BULK_UP	YANG_BREAST_CANCER_ESR1_BULK_UP		24	0.501938	1.32992	0.100407	0.248171	1	6578	tags=42%, list=12%, signal=48%				PETROVA_ENDOTHELIUM_LYMPHATIC_VS_BLOOD_DN	PETROVA_ENDOTHELIUM_LYMPHATIC_VS_BLOOD_DN		158	-0.277183	-1.21951	0.0350877	0.242985	1	6859	tags=27%, list=13%, signal=31%
WANG_CISPLATIN_RESPONSE_AND_XPC_DN	WANG_CISPLATIN_RESPONSE_AND_XPC_DN		213	0.374011	1.32861	0.012487	0.250234	1	12519	tags=38%, list=24%, signal=50%				KIM_LRRC3B_TARGETS	KIM_LRRC3B_TARGETS		22	-0.400635	-1.21947	0.188525	0.242491	1	2598	tags=23%, list=5%, signal=24%
RODRIGUES_NTN1_TARGETS_DN	RODRIGUES_NTN1_TARGETS_DN		153	0.378204	1.32814	0.0287234	0.250602	1	14035	tags=45%, list=26%, signal=61%				CROONQUIST_NRAS_SIGNALING_UP	CROONQUIST_NRAS_SIGNALING_UP		34	-0.356507	-1.219	0.148325	0.242589	1	7072	tags=32%, list=13%, signal=37%
AMBROSINI_FLAVOPIRIDOL_TREATMENT_TP53	AMBROSINI_FLAVOPIRIDOL_TREATMENT_TP53		99	0.39408	1.32713	0.0334448	0.252222	1	15143	tags=46%, list=28%, signal=65%				SANSOM_WNT_PATHWAY_REQUIRE_MYC	SANSOM_WNT_PATHWAY_REQUIRE_MYC		62	-0.309215	-1.21839	0.108434	0.242993	1	5277	tags=24%, list=10%, signal=27%
BURTON_ADIPOGENESIS_12	BURTON_ADIPOGENESIS_12		27	0.494242	1.32646	0.10253	0.253081	1	9536	tags=44%, list=18%, signal=54%				LENAOUR_DENDRITIC_CELL_MATURATION_UP	LENAOUR_DENDRITIC_CELL_MATURATION_UP		107	-0.28018	-1.21834	0.0454545	0.242515	1	8250	tags=32%, list=16%, signal=38%
JISON_SICKLE_CELL_DISEASE_DN	JISON_SICKLE_CELL_DISEASE_DN		176	0.374896	1.32643	0.0250784	0.25259	1	13591	tags=40%, list=26%, signal=54%				REN_BOUND_BY_E2F	REN_BOUND_BY_E2F		56	-0.317355	-1.21706	0.123529	0.243774	1	9466	tags=36%, list=18%, signal=43%
TOMLINS_METASTASIS_DN	TOMLINS_METASTASIS_DN		18	0.524732	1.32592	0.11855	0.253096	1	11169	tags=50%, list=21%, signal=63%				CORRE_MULTIPLE_MYELOMA_UP	CORRE_MULTIPLE_MYELOMA_UP		68	-0.30074	-1.21356	0.116279	0.248121	1	5845	tags=25%, list=11%, signal=28%
FULCHER_INFLAMMATORY_RESPONSE_LECTIN_VS_LPS_DN	FULCHER_INFLAMMATORY_RESPONSE_LECTIN_VS_LPS_DN		417	0.362349	1.32585	0.0020141	0.25271	1	14056	tags=41%, list=26%, signal=55%				DARWICHE_PAPILLOMA_RISK_LOW_UP	DARWICHE_PAPILLOMA_RISK_LOW_UP		156	-0.273223	-1.21316	0.0526316	0.248181	1	5545	tags=23%, list=10%, signal=26%
GENTILE_UV_RESPONSE_CLUSTER_D4	GENTILE_UV_RESPONSE_CLUSTER_D4		53	0.427351	1.32573	0.0941176	0.252455	1	12926	tags=47%, list=24%, signal=62%				RICKMAN_TUMOR_DIFFERENTIATED_MODERATELY_VS_POORLY_UP	RICKMAN_TUMOR_DIFFERENTIATED_MODERATELY_VS_POORLY_UP		118	-0.276663	-1.2131	0.0454545	0.247746	1	6703	tags=27%, list=13%, signal=31%
WAMUNYOKOLI_OVARIAN_CANCER_LMP_UP	WAMUNYOKOLI_OVARIAN_CANCER_LMP_UP		258	0.370181	1.32511	0.0142421	0.253145	1	14713	tags=41%, list=28%, signal=57%				WEST_ADRENOCORTICAL_TUMOR_UP	WEST_ADRENOCORTICAL_TUMOR_UP		285	-0.254087	-1.21137	0	0.249783	1	5420	tags=22%, list=10%, signal=24%
DURCHDEWALD_SKIN_CARCINOGENESIS_DN	DURCHDEWALD_SKIN_CARCINOGENESIS_DN		255	0.368441	1.32421	0.0122825	0.25446	1	11861	tags=38%, list=22%, signal=49%				DARWICHE_PAPILLOMA_RISK_HIGH_UP	DARWICHE_PAPILLOMA_RISK_HIGH_UP		145	-0.272067	-1.21034	0.0377359	0.250669	1	5752	tags=24%, list=11%, signal=27%
BONOME_OVARIAN_CANCER_SURVIVAL_OPTIMAL_DEBULKING	BONOME_OVARIAN_CANCER_SURVIVAL_OPTIMAL_DEBULKING		227	0.367922	1.3236	0.0154959	0.255153	1	13775	tags=41%, list=26%, signal=56%				MARCHINI_TRABECTEDIN_RESISTANCE_DN	MARCHINI_TRABECTEDIN_RESISTANCE_DN		43	-0.328239	-1.20874	0.117347	0.252471	1	3786	tags=28%, list=7%, signal=30%
YAGI_AML_WITH_T_9_11_TRANSLOCATION	YAGI_AML_WITH_T_9_11_TRANSLOCATION		119	0.388943	1.32335	0.0384615	0.255123	1	13903	tags=45%, list=26%, signal=61%				HOUSTIS_ROS	HOUSTIS_ROS		35	-0.349144	-1.20796	0.153846	0.253124	1	10320	tags=37%, list=19%, signal=46%
HOWLIN_CITED1_TARGETS_2_DN	HOWLIN_CITED1_TARGETS_2_DN		17	0.531333	1.32294	0.116809	0.255436	1	2481	tags=24%, list=5%, signal=25%				ALONSO_METASTASIS_EMT_UP	ALONSO_METASTASIS_EMT_UP		34	-0.345745	-1.20722	0.159574	0.25373	1	9305	tags=47%, list=18%, signal=57%
AKL_HTLV1_INFECTION_DN	AKL_HTLV1_INFECTION_DN		63	0.417251	1.32233	0.0604982	0.256148	1	13566	tags=52%, list=26%, signal=70%				HU_GENOTOXIC_DAMAGE_24HR	HU_GENOTOXIC_DAMAGE_24HR		33	-0.343254	-1.20697	0.133005	0.25354	1	7969	tags=36%, list=15%, signal=43%
FIGUEROA_AML_METHYLATION_CLUSTER_4_UP	FIGUEROA_AML_METHYLATION_CLUSTER_4_UP		101	0.396471	1.32147	0.0489978	0.257492	1	11688	tags=36%, list=22%, signal=46%				SESTO_RESPONSE_TO_UV_C7	SESTO_RESPONSE_TO_UV_C7		67	-0.303421	-1.20658	0.0903226	0.253534	1	6311	tags=31%, list=12%, signal=36%
KUMAR_TARGETS_OF_MLL_AF9_FUSION	KUMAR_TARGETS_OF_MLL_AF9_FUSION		381	0.358098	1.32105	0.00202429	0.257842	1	13956	tags=40%, list=26%, signal=54%				FERREIRA_EWINGS_SARCOMA_UNSTABLE_VS_STABLE_UP	FERREIRA_EWINGS_SARCOMA_UNSTABLE_VS_STABLE_UP		153	-0.266221	-1.20598	0.0392157	0.253881	1	7886	tags=29%, list=15%, signal=34%
BLANCO_MELO_COVID19_SARS_COV_2_LOW_MOI_INFECTION_A594_ACE2_EXPRESSING_CELLS_UP	BLANCO_MELO_COVID19_SARS_COV_2_LOW_MOI_INFECTION_A594_ACE2_EXPRESSING_CELLS_UP		151	0.379288	1.32047	0.0311159	0.258499	1	15212	tags=44%, list=29%, signal=62%				DASU_IL6_SIGNALING_SCAR_UP	DASU_IL6_SIGNALING_SCAR_UP		31	-0.355811	-1.20577	0.143519	0.253671	1	5867	tags=32%, list=11%, signal=36%
BILD_E2F3_ONCOGENIC_SIGNATURE	BILD_E2F3_ONCOGENIC_SIGNATURE		229	0.368642	1.31958	0.0143149	0.259787	1	12796	tags=41%, list=24%, signal=53%				HOLLERN_MICROACINAR_BREAST_TUMOR_DN	HOLLERN_MICROACINAR_BREAST_TUMOR_DN		15	-0.429183	-1.20433	0.184713	0.255168	1	9194	tags=53%, list=17%, signal=64%
MIKKELSEN_MCV6_ICP_WITH_H3K27ME3	MIKKELSEN_MCV6_ICP_WITH_H3K27ME3		72	0.406381	1.31911	0.0659841	0.260212	1	8643	tags=33%, list=16%, signal=40%				HONMA_DOCETAXEL_RESISTANCE	HONMA_DOCETAXEL_RESISTANCE		30	-0.356645	-1.20413	0.159574	0.254936	1	4978	tags=33%, list=9%, signal=37%
BROWNE_HCMV_INFECTION_4HR_DN	BROWNE_HCMV_INFECTION_4HR_DN		238	0.366243	1.31876	0.0102249	0.260359	1	12837	tags=42%, list=24%, signal=55%				NABA_MATRISOME_HIGHLY_METASTATIC_BREAST_CANCER_TUMOR_CELL_DERIVED	NABA_MATRISOME_HIGHLY_METASTATIC_BREAST_CANCER_TUMOR_CELL_DERIVED		27	-0.380664	-1.20246	0.165289	0.256902	1	2259	tags=26%, list=4%, signal=27%
SANA_RESPONSE_TO_IFNG_UP	SANA_RESPONSE_TO_IFNG_UP		61	0.41906	1.31769	0.0722749	0.262157	1	17553	tags=62%, list=33%, signal=93%				CEBALLOS_TARGETS_OF_TP53_AND_MYC_DN	CEBALLOS_TARGETS_OF_TP53_AND_MYC_DN		31	-0.353021	-1.20182	0.153488	0.257281	1	11281	tags=48%, list=21%, signal=61%
PUJANA_BREAST_CANCER_LIT_INT_NETWORK	PUJANA_BREAST_CANCER_LIT_INT_NETWORK		96	0.396603	1.31683	0.0469799	0.263422	1	13591	tags=44%, list=26%, signal=59%				ENGELMANN_CANCER_PROGENITORS_UP	ENGELMANN_CANCER_PROGENITORS_UP		47	-0.319365	-1.20068	0.152174	0.258568	1	7591	tags=36%, list=14%, signal=42%
FINETTI_BREAST_CANCERS_KINOME_GRAY	FINETTI_BREAST_CANCERS_KINOME_GRAY		15	0.544163	1.31648	0.134454	0.2636	1	17839	tags=67%, list=34%, signal=100%				RIZ_ERYTHROID_DIFFERENTIATION_6HR	RIZ_ERYTHROID_DIFFERENTIATION_6HR		37	-0.338121	-1.19954	0.164773	0.259728	1	4627	tags=27%, list=9%, signal=30%
WEI_MIR34A_TARGETS	WEI_MIR34A_TARGETS		139	0.381068	1.31506	0.0320171	0.265901	1	10643	tags=35%, list=20%, signal=44%				MUELLER_COMMON_TARGETS_OF_AML_FUSIONS_DN	MUELLER_COMMON_TARGETS_OF_AML_FUSIONS_DN		30	-0.356207	-1.1982	0.163793	0.261042	1	10315	tags=40%, list=19%, signal=50%
SHAFFER_IRF4_TARGETS_IN_PLASMA_CELL_VS_MATURE_B_LYMPHOCYTE	SHAFFER_IRF4_TARGETS_IN_PLASMA_CELL_VS_MATURE_B_LYMPHOCYTE		66	0.415605	1.31488	0.075846	0.26573	1	13399	tags=42%, list=25%, signal=57%				HUMMERICH_MALIGNANT_SKIN_TUMOR_UP	HUMMERICH_MALIGNANT_SKIN_TUMOR_UP		19	-0.398033	-1.19773	0.189369	0.261242	1	7885	tags=32%, list=15%, signal=37%
CAIRO_HEPATOBLASTOMA_UP	CAIRO_HEPATOBLASTOMA_UP		198	0.370865	1.31402	0.0226571	0.267087	1	12241	tags=40%, list=23%, signal=52%				LIANG_HEMATOPOIESIS_STEM_CELL_NUMBER_QTL	LIANG_HEMATOPOIESIS_STEM_CELL_NUMBER_QTL		15	-0.430763	-1.19668	0.207746	0.262316	1	2020	tags=33%, list=4%, signal=35%
SHAFFER_IRF4_TARGETS_IN_ACTIVATED_DENDRITIC_CELL	SHAFFER_IRF4_TARGETS_IN_ACTIVATED_DENDRITIC_CELL		62	0.415679	1.3134	0.0719425	0.267794	1	13560	tags=45%, list=26%, signal=61%				WOTTON_RUNX_TARGETS_DN	WOTTON_RUNX_TARGETS_DN		28	-0.356206	-1.19619	0.177665	0.262448	1	2403	tags=21%, list=5%, signal=22%
NATSUME_RESPONSE_TO_INTERFERON_BETA_UP	NATSUME_RESPONSE_TO_INTERFERON_BETA_UP		68	0.411109	1.3129	0.0826446	0.268265	1	13165	tags=46%, list=25%, signal=61%				MCMURRAY_TP53_HRAS_COOPERATION_RESPONSE_UP	MCMURRAY_TP53_HRAS_COOPERATION_RESPONSE_UP		26	-0.368287	-1.19599	0.184874	0.26225	1	10925	tags=50%, list=21%, signal=63%
NOURUZI_NEPC_ASCL1_TARGETS	NOURUZI_NEPC_ASCL1_TARGETS		136	0.381922	1.31259	0.0308183	0.268329	1	11530	tags=37%, list=22%, signal=47%				BLANCO_MELO_BETA_INTERFERON_TREATED_BRONCHIAL_EPITHELIAL_CELLS_DN	BLANCO_MELO_BETA_INTERFERON_TREATED_BRONCHIAL_EPITHELIAL_CELLS_DN		189	-0.262192	-1.19501	0.0222222	0.263251	1	5632	tags=24%, list=11%, signal=27%
LIU_SMARCA4_TARGETS	LIU_SMARCA4_TARGETS		48	0.427642	1.31205	0.0843672	0.26895	1	10474	tags=35%, list=20%, signal=44%				TAKEDA_TARGETS_OF_NUP98_HOXA9_FUSION_8D_DN	TAKEDA_TARGETS_OF_NUP98_HOXA9_FUSION_8D_DN		182	-0.262173	-1.19422	0.0454545	0.26382	1	10045	tags=38%, list=19%, signal=47%
BARRIER_COLON_CANCER_RECURRENCE_UP	BARRIER_COLON_CANCER_RECURRENCE_UP		40	0.448345	1.31176	0.0935162	0.269037	1	17237	tags=63%, list=32%, signal=92%				COLINA_TARGETS_OF_4EBP1_AND_4EBP2	COLINA_TARGETS_OF_4EBP1_AND_4EBP2		340	-0.250485	-1.19261	0	0.265771	1	6852	tags=24%, list=13%, signal=28%
FLECHNER_PBL_KIDNEY_TRANSPLANT_OK_VS_DONOR_DN	FLECHNER_PBL_KIDNEY_TRANSPLANT_OK_VS_DONOR_DN		41	0.445148	1.31175	0.100637	0.268514	1	6492	tags=27%, list=12%, signal=31%				BLUM_RESPONSE_TO_SALIRASIB_DN	BLUM_RESPONSE_TO_SALIRASIB_DN		326	-0.25055	-1.19151	0	0.266678	1	9445	tags=32%, list=18%, signal=38%
SHIN_B_CELL_LYMPHOMA_CLUSTER_2	SHIN_B_CELL_LYMPHOMA_CLUSTER_2		31	0.470363	1.31156	0.0924479	0.268354	1	13264	tags=48%, list=25%, signal=64%				DAZARD_RESPONSE_TO_UV_NHEK_UP	DAZARD_RESPONSE_TO_UV_NHEK_UP		202	-0.261914	-1.19038	0.0476191	0.267838	1	6153	tags=26%, list=12%, signal=30%
HUMMEL_BURKITTS_LYMPHOMA_DN	HUMMEL_BURKITTS_LYMPHOMA_DN		15	0.54182	1.31076	0.124646	0.269469	1	9618	tags=47%, list=18%, signal=57%				VERRECCHIA_RESPONSE_TO_TGFB1_C5	VERRECCHIA_RESPONSE_TO_TGFB1_C5		21	-0.385553	-1.18922	0.206642	0.269073	1	2354	tags=29%, list=4%, signal=30%
SANA_TNF_SIGNALING_DN	SANA_TNF_SIGNALING_DN		76	0.404976	1.30992	0.0717593	0.270771	1	10962	tags=36%, list=21%, signal=45%				POMEROY_MEDULLOBLASTOMA_DESMOPLASIC_VS_CLASSIC_DN	POMEROY_MEDULLOBLASTOMA_DESMOPLASIC_VS_CLASSIC_DN		59	-0.30017	-1.18688	0.128378	0.271958	1	4501	tags=27%, list=8%, signal=30%
GENTILE_UV_LOW_DOSE_DN	GENTILE_UV_LOW_DOSE_DN		62	0.410956	1.30933	0.0802834	0.271521	1	12339	tags=50%, list=23%, signal=65%				HENDRICKS_SMARCA4_TARGETS_UP	HENDRICKS_SMARCA4_TARGETS_UP		52	-0.307743	-1.18625	0.140625	0.272365	1	4499	tags=23%, list=8%, signal=25%
TURASHVILI_BREAST_LOBULAR_CARCINOMA_VS_LOBULAR_NORMAL_UP	TURASHVILI_BREAST_LOBULAR_CARCINOMA_VS_LOBULAR_NORMAL_UP		95	0.394188	1.30931	0.0693833	0.271015	1	9056	tags=35%, list=17%, signal=42%				MASRI_RESISTANCE_TO_TAMOXIFEN_AND_AROMATASE_INHIBITORS_DN	MASRI_RESISTANCE_TO_TAMOXIFEN_AND_AROMATASE_INHIBITORS_DN		18	-0.397954	-1.18596	0.208054	0.272273	1	8071	tags=50%, list=15%, signal=59%
GAZDA_DIAMOND_BLACKFAN_ANEMIA_PROGENITOR_UP	GAZDA_DIAMOND_BLACKFAN_ANEMIA_PROGENITOR_UP		35	0.459295	1.30861	0.0994764	0.272031	1	12590	tags=40%, list=24%, signal=52%				HU_GENOTOXIN_ACTION_DIRECT_VS_INDIRECT_4HR	HU_GENOTOXIN_ACTION_DIRECT_VS_INDIRECT_4HR		37	-0.337919	-1.18592	0.165877	0.271788	1	8279	tags=30%, list=16%, signal=35%
WU_HBX_TARGETS_1_DN	WU_HBX_TARGETS_1_DN		22	0.494821	1.30818	0.12	0.272388	1	15013	tags=55%, list=28%, signal=76%				KANNAN_TP53_TARGETS_DN	KANNAN_TP53_TARGETS_DN		22	-0.3819	-1.18579	0.190661	0.271429	1	13205	tags=45%, list=25%, signal=60%
GARY_CD5_TARGETS_UP	GARY_CD5_TARGETS_UP		436	0.355969	1.308	0.00401204	0.272233	1	14309	tags=39%, list=27%, signal=52%				LI_CISPLATIN_RESISTANCE_DN	LI_CISPLATIN_RESISTANCE_DN		31	-0.352184	-1.18526	0.16318	0.271696	1	4520	tags=26%, list=9%, signal=28%
GUO_HEX_TARGETS_UP	GUO_HEX_TARGETS_UP		76	0.402401	1.30736	0.07281	0.273128	1	14518	tags=51%, list=27%, signal=71%				VALK_AML_CLUSTER_9	VALK_AML_CLUSTER_9		33	-0.341375	-1.18188	0.160194	0.276286	1	8608	tags=39%, list=16%, signal=47%
ZWANG_EGF_PERSISTENTLY_DN	ZWANG_EGF_PERSISTENTLY_DN		55	0.422616	1.30701	0.0847666	0.273321	1	13520	tags=44%, list=25%, signal=58%				ZHU_CMV_8_HR_DN	ZHU_CMV_8_HR_DN		48	-0.320181	-1.18144	0.162921	0.276422	1	7549	tags=33%, list=14%, signal=39%
SHIN_B_CELL_LYMPHOMA_CLUSTER_3	SHIN_B_CELL_LYMPHOMA_CLUSTER_3		27	0.474245	1.30641	0.116798	0.273922	1	15561	tags=48%, list=29%, signal=68%				CREIGHTON_ENDOCRINE_THERAPY_RESISTANCE_1	CREIGHTON_ENDOCRINE_THERAPY_RESISTANCE_1		484	-0.233762	-1.18051	0	0.277373	1	6205	tags=22%, list=12%, signal=25%
SCHAEFFER_PROSTATE_DEVELOPMENT_48HR_UP	SCHAEFFER_PROSTATE_DEVELOPMENT_48HR_UP		420	0.356392	1.30627	0.0060241	0.273647	1	11584	tags=38%, list=22%, signal=48%				ZHU_SKIL_TARGETS_UP	ZHU_SKIL_TARGETS_UP		19	-0.392915	-1.17947	0.208633	0.278348	1	6093	tags=42%, list=11%, signal=48%
TONKS_TARGETS_OF_RUNX1_RUNX1T1_FUSION_GRANULOCYTE_UP	TONKS_TARGETS_OF_RUNX1_RUNX1T1_FUSION_GRANULOCYTE_UP		51	0.423468	1.30531	0.083632	0.275139	1	8598	tags=35%, list=16%, signal=42%				PUIFFE_INVASION_INHIBITED_BY_ASCITES_UP	PUIFFE_INVASION_INHIBITED_BY_ASCITES_UP		74	-0.29308	-1.17909	0.128	0.278459	1	5938	tags=27%, list=11%, signal=30%
VERHAAK_GLIOBLASTOMA_PRONEURAL	VERHAAK_GLIOBLASTOMA_PRONEURAL		165	0.372928	1.30529	0.0287234	0.274645	1	11001	tags=35%, list=21%, signal=43%				RAGHAVACHARI_PLATELET_SPECIFIC_GENES	RAGHAVACHARI_PLATELET_SPECIFIC_GENES		65	-0.299727	-1.17881	0.135135	0.278353	1	6965	tags=34%, list=13%, signal=39%
MULLIGHAN_MLL_SIGNATURE_2_DN	MULLIGHAN_MLL_SIGNATURE_2_DN		258	0.361904	1.30472	0.0175258	0.275389	1	11939	tags=40%, list=22%, signal=52%				WANG_BARRETTS_ESOPHAGUS_AND_ESOPHAGUS_CANCER_UP	WANG_BARRETTS_ESOPHAGUS_AND_ESOPHAGUS_CANCER_UP		26	-0.366093	-1.17683	0.210084	0.280973	1	4204	tags=27%, list=8%, signal=29%
BRACHAT_RESPONSE_TO_CISPLATIN	BRACHAT_RESPONSE_TO_CISPLATIN		20	0.509097	1.30456	0.121294	0.275208	1	16979	tags=60%, list=32%, signal=88%				NAKAMURA_ADIPOGENESIS_EARLY_DN	NAKAMURA_ADIPOGENESIS_EARLY_DN		34	-0.339019	-1.17391	0.175439	0.285112	1	1962	tags=21%, list=4%, signal=21%
IVANOVA_HEMATOPOIESIS_STEM_CELL_LONG_TERM	IVANOVA_HEMATOPOIESIS_STEM_CELL_LONG_TERM		201	0.366979	1.30418	0.0259875	0.27549	1	15279	tags=48%, list=29%, signal=67%				YAMAZAKI_TCEB3_TARGETS_DN	YAMAZAKI_TCEB3_TARGETS_DN		191	-0.24738	-1.17382	0.0476191	0.284671	1	6651	tags=24%, list=13%, signal=27%
MULLIGHAN_NPM1_MUTATED_SIGNATURE_2_UP	MULLIGHAN_NPM1_MUTATED_SIGNATURE_2_UP		120	0.383237	1.30418	0.0493562	0.274966	1	8831	tags=32%, list=17%, signal=38%				BROWN_MYELOID_CELL_DEVELOPMENT_UP	BROWN_MYELOID_CELL_DEVELOPMENT_UP		157	-0.266725	-1.17269	0.115385	0.285949	1	10436	tags=36%, list=20%, signal=45%
LEE_NAIVE_T_LYMPHOCYTE	LEE_NAIVE_T_LYMPHOCYTE		18	0.522764	1.3041	0.149086	0.274606	1	8482	tags=39%, list=16%, signal=46%				SCHAEFFER_SOX9_TARGETS_IN_PROSTATE_DEVELOPMENT_UP	SCHAEFFER_SOX9_TARGETS_IN_PROSTATE_DEVELOPMENT_UP		20	-0.386758	-1.17087	0.219081	0.288174	1	1455	tags=25%, list=3%, signal=26%
BUCKANOVICH_T_LYMPHOCYTE_HOMING_ON_TUMOR_UP	BUCKANOVICH_T_LYMPHOCYTE_HOMING_ON_TUMOR_UP		20	0.501533	1.30365	0.12234	0.275032	1	8613	tags=40%, list=16%, signal=48%				DORSEY_GAB2_TARGETS	DORSEY_GAB2_TARGETS		30	-0.352636	-1.17077	0.230089	0.287798	1	2879	tags=30%, list=5%, signal=32%
PARK_HSC_MARKERS	PARK_HSC_MARKERS		42	0.441387	1.30351	0.101942	0.274782	1	14357	tags=52%, list=27%, signal=72%				CHIARADONNA_NEOPLASTIC_TRANSFORMATION_KRAS_CDC25_DN	CHIARADONNA_NEOPLASTIC_TRANSFORMATION_KRAS_CDC25_DN		52	-0.309593	-1.16918	0.142857	0.289755	1	5938	tags=33%, list=11%, signal=37%
GARGALOVIC_RESPONSE_TO_OXIDIZED_PHOSPHOLIPIDS_GREEN_UP	GARGALOVIC_RESPONSE_TO_OXIDIZED_PHOSPHOLIPIDS_GREEN_UP		26	0.482622	1.30231	0.117177	0.276752	1	17551	tags=69%, list=33%, signal=103%				KYNG_ENVIRONMENTAL_STRESS_RESPONSE_UP	KYNG_ENVIRONMENTAL_STRESS_RESPONSE_UP		49	-0.312719	-1.16781	0.161111	0.291481	1	7624	tags=35%, list=14%, signal=40%
RASHI_RESPONSE_TO_IONIZING_RADIATION_5	RASHI_RESPONSE_TO_IONIZING_RADIATION_5		130	0.380503	1.30203	0.0393013	0.27682	1	10879	tags=36%, list=20%, signal=45%				FRIDMAN_SENESCENCE_UP	FRIDMAN_SENESCENCE_UP		75	-0.290734	-1.16695	0.123188	0.292293	1	6965	tags=28%, list=13%, signal=32%
LEE_RECENT_THYMIC_EMIGRANT	LEE_RECENT_THYMIC_EMIGRANT		215	0.362782	1.2999	0.0303665	0.280905	1	13131	tags=37%, list=25%, signal=49%				MIKKELSEN_IPS_ICP_WITH_H3K27ME3	MIKKELSEN_IPS_ICP_WITH_H3K27ME3		53	-0.30822	-1.16648	0.190476	0.292525	1	4305	tags=25%, list=8%, signal=27%
PURWIN_MEWO_SOX10_TARGETS	PURWIN_MEWO_SOX10_TARGETS		84	0.396382	1.29987	0.0710259	0.280428	1	18879	tags=64%, list=36%, signal=100%				SESTO_RESPONSE_TO_UV_C6	SESTO_RESPONSE_TO_UV_C6		37	-0.337262	-1.16406	0.200935	0.296135	1	4094	tags=24%, list=8%, signal=26%
PYEON_HPV_POSITIVE_TUMORS_UP	PYEON_HPV_POSITIVE_TUMORS_UP		89	0.391759	1.29789	0.0723026	0.284266	1	11711	tags=35%, list=22%, signal=45%				BROWNE_HCMV_INFECTION_18HR_DN	BROWNE_HCMV_INFECTION_18HR_DN		169	-0.25734	-1.16304	0.113636	0.297303	1	7604	tags=26%, list=14%, signal=30%
RAO_BOUND_BY_SALL4_ISOFORM_A	RAO_BOUND_BY_SALL4_ISOFORM_A		183	0.365436	1.29785	0.0302083	0.283822	1	13771	tags=39%, list=26%, signal=52%				BURTON_ADIPOGENESIS_PEAK_AT_2HR	BURTON_ADIPOGENESIS_PEAK_AT_2HR		44	-0.32577	-1.1626	0.168367	0.297445	1	6540	tags=32%, list=12%, signal=36%
GREGORY_SYNTHETIC_LETHAL_WITH_IMATINIB	GREGORY_SYNTHETIC_LETHAL_WITH_IMATINIB		137	0.372469	1.29616	0.0473628	0.287055	1	12268	tags=39%, list=23%, signal=51%				LENAOUR_DENDRITIC_CELL_MATURATION_DN	LENAOUR_DENDRITIC_CELL_MATURATION_DN		123	-0.265075	-1.16214	0.101695	0.29761	1	7887	tags=28%, list=15%, signal=33%
LE_EGR2_TARGETS_DN	LE_EGR2_TARGETS_DN		105	0.387054	1.29576	0.05902	0.287495	1	7458	tags=30%, list=14%, signal=35%				KONDO_PROSTATE_CANCER_WITH_H3K27ME3	KONDO_PROSTATE_CANCER_WITH_H3K27ME3		186	-0.253948	-1.16181	0.106383	0.29765	1	5321	tags=19%, list=10%, signal=21%
MARIADASON_RESPONSE_TO_CURCUMIN_SULINDAC_5	MARIADASON_RESPONSE_TO_CURCUMIN_SULINDAC_5		22	0.492276	1.29516	0.129781	0.288228	1	9488	tags=36%, list=18%, signal=44%				VART_KSHV_INFECTION_ANGIOGENIC_MARKERS_UP	VART_KSHV_INFECTION_ANGIOGENIC_MARKERS_UP		157	-0.260269	-1.16068	0.1	0.299055	1	6695	tags=29%, list=13%, signal=33%
BILBAN_B_CLL_LPL_DN	BILBAN_B_CLL_LPL_DN		40	0.444285	1.29495	0.105732	0.288091	1	12226	tags=45%, list=23%, signal=58%				DEMAGALHAES_AGING_DN	DEMAGALHAES_AGING_DN		15	-0.41755	-1.15899	0.271777	0.301212	1	1889	tags=27%, list=4%, signal=28%
MEBARKI_HCC_PROGENITOR_WNT_DN	MEBARKI_HCC_PROGENITOR_WNT_DN		76	0.399726	1.29473	0.0802752	0.288021	1	16282	tags=51%, list=31%, signal=74%				AZARE_NEOPLASTIC_TRANSFORMATION_BY_STAT3_UP	AZARE_NEOPLASTIC_TRANSFORMATION_BY_STAT3_UP		122	-0.262433	-1.15888	0.103896	0.30078	1	4790	tags=20%, list=9%, signal=22%
SHIPP_DLBCL_VS_FOLLICULAR_LYMPHOMA_DN	SHIPP_DLBCL_VS_FOLLICULAR_LYMPHOMA_DN		40	0.440886	1.29433	0.093985	0.288366	1	14549	tags=48%, list=27%, signal=65%				PETROVA_PROX1_TARGETS_UP	PETROVA_PROX1_TARGETS_UP		25	-0.363289	-1.15841	0.213178	0.300958	1	2086	tags=24%, list=4%, signal=25%
LEE_CALORIE_RESTRICTION_MUSCLE_DN	LEE_CALORIE_RESTRICTION_MUSCLE_DN		45	0.433203	1.29384	0.104089	0.2889	1	7838	tags=36%, list=15%, signal=42%				VANHARANTA_UTERINE_FIBROID_UP	VANHARANTA_UTERINE_FIBROID_UP		43	-0.316729	-1.15802	0.164894	0.301005	1	2354	tags=23%, list=4%, signal=24%
ABRAMSON_INTERACT_WITH_AIRE	ABRAMSON_INTERACT_WITH_AIRE		40	0.439301	1.29315	0.107098	0.289831	1	11471	tags=45%, list=22%, signal=57%				MIKKELSEN_NPC_HCP_WITH_H3K4ME3_AND_H3K27ME3	MIKKELSEN_NPC_HCP_WITH_H3K4ME3_AND_H3K27ME3		202	-0.244188	-1.1572	0.0526316	0.3018	1	6169	tags=23%, list=12%, signal=26%
DORN_ADENOVIRUS_INFECTION_48HR_DN	DORN_ADENOVIRUS_INFECTION_48HR_DN		38	0.446827	1.2931	0.110697	0.289356	1	10942	tags=39%, list=21%, signal=50%				TAKEDA_TARGETS_OF_NUP98_HOXA9_FUSION_3D_DN	TAKEDA_TARGETS_OF_NUP98_HOXA9_FUSION_3D_DN		28	-0.346906	-1.15532	0.221774	0.30439	1	8608	tags=39%, list=16%, signal=47%
PROVENZANI_METASTASIS_UP	PROVENZANI_METASTASIS_UP		177	0.368524	1.29298	0.0293194	0.289094	1	15018	tags=43%, list=28%, signal=60%				HOLLEMAN_ASPARAGINASE_RESISTANCE_ALL_DN	HOLLEMAN_ASPARAGINASE_RESISTANCE_ALL_DN		21	-0.372504	-1.1542	0.217391	0.305682	1	4858	tags=33%, list=9%, signal=37%
IBRAHIM_NRF1_UP	IBRAHIM_NRF1_UP		400	0.352678	1.29259	0.0060423	0.289422	1	12119	tags=34%, list=23%, signal=44%				KORKOLA_TERATOMA	KORKOLA_TERATOMA		41	-0.317762	-1.15346	0.215054	0.306302	1	4079	tags=29%, list=8%, signal=32%
GARY_CD5_TARGETS_DN	GARY_CD5_TARGETS_DN		413	0.350314	1.2922	0.00906344	0.289734	1	18506	tags=51%, list=35%, signal=78%				JIANG_TIP30_TARGETS_UP	JIANG_TIP30_TARGETS_UP		42	-0.319924	-1.15323	0.202532	0.306101	1	12276	tags=50%, list=23%, signal=65%
BROWNE_HCMV_INFECTION_2HR_UP	BROWNE_HCMV_INFECTION_2HR_UP		36	0.455888	1.29219	0.11622	0.289214	1	8728	tags=36%, list=16%, signal=43%				JIANG_MELANOMA_TRM3_CD8	JIANG_MELANOMA_TRM3_CD8		380	-0.2269	-1.15247	0	0.306838	1	11007	tags=31%, list=21%, signal=39%
YAO_TEMPORAL_RESPONSE_TO_PROGESTERONE_CLUSTER_6	YAO_TEMPORAL_RESPONSE_TO_PROGESTERONE_CLUSTER_6		74	0.402068	1.29159	0.084014	0.289979	1	10891	tags=35%, list=20%, signal=44%				BROWNE_HCMV_INFECTION_8HR_DN	BROWNE_HCMV_INFECTION_8HR_DN		44	-0.320476	-1.15197	0.174129	0.307171	1	2294	tags=23%, list=4%, signal=24%
HORIUCHI_WTAP_TARGETS_UP	HORIUCHI_WTAP_TARGETS_UP		284	0.356975	1.29061	0.0192698	0.29167	1	15086	tags=45%, list=28%, signal=63%				DARWICHE_SQUAMOUS_CELL_CARCINOMA_UP	DARWICHE_SQUAMOUS_CELL_CARCINOMA_UP		144	-0.256556	-1.15097	0.131148	0.308261	1	4583	tags=22%, list=9%, signal=23%
OISHI_CHOLANGIOMA_STEM_CELL_LIKE_UP	OISHI_CHOLANGIOMA_STEM_CELL_LIKE_UP		330	0.353654	1.29032	0.0132248	0.291706	1	12986	tags=38%, list=24%, signal=51%				LI_ESTROGENE_META_E2_RESPONSE_UP	LI_ESTROGENE_META_E2_RESPONSE_UP		63	-0.294296	-1.14852	0.163399	0.311992	1	9078	tags=37%, list=17%, signal=44%
SHETH_LIVER_CANCER_VS_TXNIP_LOSS_PAM4	SHETH_LIVER_CANCER_VS_TXNIP_LOSS_PAM4		273	0.357528	1.28942	0.0265849	0.293166	1	13108	tags=40%, list=25%, signal=53%				LI_ESTROGENE_LATE_E2_RESPONSE_UP	LI_ESTROGENE_LATE_E2_RESPONSE_UP		55	-0.300262	-1.14702	0.171598	0.3141	1	2118	tags=22%, list=4%, signal=23%
GYORFFY_DOXORUBICIN_RESISTANCE	GYORFFY_DOXORUBICIN_RESISTANCE		34	0.449367	1.28902	0.124011	0.293515	1	7348	tags=38%, list=14%, signal=44%				CHAUHAN_RESPONSE_TO_METHOXYESTRADIOL_DN	CHAUHAN_RESPONSE_TO_METHOXYESTRADIOL_DN		95	-0.272049	-1.14547	0.102041	0.316216	1	5556	tags=22%, list=10%, signal=25%
LIU_OVARIAN_CANCER_TUMORS_AND_XENOGRAFTS_XDGS_UP	LIU_OVARIAN_CANCER_TUMORS_AND_XENOGRAFTS_XDGS_UP		180	0.364571	1.2885	0.0379747	0.294183	1	17229	tags=54%, list=32%, signal=79%				RUIZ_TNC_TARGETS_UP	RUIZ_TNC_TARGETS_UP		146	-0.255167	-1.14533	0.101449	0.315829	1	5283	tags=24%, list=10%, signal=27%
ENGELMANN_CANCER_PROGENITORS_DN	ENGELMANN_CANCER_PROGENITORS_DN		63	0.40615	1.28834	0.0932704	0.294022	1	15348	tags=48%, list=29%, signal=67%				HILLION_HMGA1B_TARGETS	HILLION_HMGA1B_TARGETS		81	-0.275397	-1.14502	0.14876	0.315831	1	9511	tags=30%, list=18%, signal=36%
NAGASHIMA_NRG1_SIGNALING_UP	NAGASHIMA_NRG1_SIGNALING_UP		168	0.362168	1.28826	0.0315126	0.293625	1	15208	tags=48%, list=29%, signal=67%				KUROZUMI_RESPONSE_TO_ONCOCYTIC_VIRUS_AND_CYCLIC_RGD	KUROZUMI_RESPONSE_TO_ONCOCYTIC_VIRUS_AND_CYCLIC_RGD		21	-0.379135	-1.14496	0.241509	0.315367	1	3477	tags=24%, list=7%, signal=25%
BOYLAN_MULTIPLE_MYELOMA_D_DN	BOYLAN_MULTIPLE_MYELOMA_D_DN		75	0.39872	1.2867	0.092182	0.296527	1	12423	tags=41%, list=23%, signal=54%				LEONARD_HYPOXIA	LEONARD_HYPOXIA		40	-0.322189	-1.1404	0.191388	0.322989	1	3674	tags=23%, list=7%, signal=24%
BLANCO_MELO_BETA_INTERFERON_TREATED_BRONCHIAL_EPITHELIAL_CELLS_UP	BLANCO_MELO_BETA_INTERFERON_TREATED_BRONCHIAL_EPITHELIAL_CELLS_UP		351	0.354158	1.28616	0.0040282	0.297206	1	16603	tags=50%, list=31%, signal=72%				STEGER_ADIPOGENESIS_UP	STEGER_ADIPOGENESIS_UP		21	-0.378725	-1.13758	0.240876	0.327612	1	7614	tags=48%, list=14%, signal=56%
AMUNDSON_DNA_DAMAGE_RESPONSE_TP53	AMUNDSON_DNA_DAMAGE_RESPONSE_TP53		15	0.530527	1.28601	0.15678	0.297011	1	9692	tags=60%, list=18%, signal=73%				NAKAMURA_ADIPOGENESIS_LATE_DN	NAKAMURA_ADIPOGENESIS_LATE_DN		34	-0.337965	-1.13751	0.231405	0.327097	1	9064	tags=38%, list=17%, signal=46%
GRAESSMANN_RESPONSE_TO_MC_AND_SERUM_DEPRIVATION_UP	GRAESSMANN_RESPONSE_TO_MC_AND_SERUM_DEPRIVATION_UP		203	0.362311	1.286	0.0300518	0.296486	1	12665	tags=40%, list=24%, signal=52%				ZHAN_MULTIPLE_MYELOMA_DN	ZHAN_MULTIPLE_MYELOMA_DN		40	-0.326306	-1.13743	0.241026	0.326661	1	7885	tags=30%, list=15%, signal=35%
KINSEY_TARGETS_OF_EWSR1_FLII_FUSION_DN	KINSEY_TARGETS_OF_EWSR1_FLII_FUSION_DN		314	0.354774	1.28549	0.00810537	0.297117	1	12507	tags=40%, list=24%, signal=52%				YAGI_AML_RELAPSE_PROGNOSIS	YAGI_AML_RELAPSE_PROGNOSIS		35	-0.324219	-1.13652	0.220588	0.327769	1	6217	tags=29%, list=12%, signal=32%
BOYLAN_MULTIPLE_MYELOMA_D_UP	BOYLAN_MULTIPLE_MYELOMA_D_UP		85	0.392042	1.28516	0.0760499	0.297317	1	16532	tags=48%, list=31%, signal=70%				LIN_TUMOR_ESCAPE_FROM_IMMUNE_ATTACK	LIN_TUMOR_ESCAPE_FROM_IMMUNE_ATTACK		19	-0.376354	-1.13431	0.247387	0.331233	1	5943	tags=32%, list=11%, signal=36%
GROSS_HYPOXIA_VIA_ELK3_AND_HIF1A_UP	GROSS_HYPOXIA_VIA_ELK3_AND_HIF1A_UP		133	0.373883	1.28432	0.0583864	0.298632	1	13313	tags=40%, list=25%, signal=53%				HONRADO_BREAST_CANCER_BRCA1_VS_BRCA2	HONRADO_BREAST_CANCER_BRCA1_VS_BRCA2		17	-0.386738	-1.13324	0.271375	0.332573	1	11751	tags=59%, list=22%, signal=75%
RAO_BOUND_BY_SALL4_ISOFORM_B	RAO_BOUND_BY_SALL4_ISOFORM_B		493	0.348538	1.2835	0.00200602	0.300036	1	14761	tags=43%, list=28%, signal=60%				BORLAK_LIVER_CANCER_EGF_UP	BORLAK_LIVER_CANCER_EGF_UP		52	-0.292828	-1.13066	0.190751	0.33685	1	6412	tags=29%, list=12%, signal=33%
YUAN_ZNF143_PARTNERS	YUAN_ZNF143_PARTNERS		21	0.4933	1.28321	0.137415	0.300163	1	5019	tags=33%, list=9%, signal=37%				VILIMAS_NOTCH1_TARGETS_DN	VILIMAS_NOTCH1_TARGETS_DN		26	-0.345497	-1.12896	0.255639	0.339423	1	12281	tags=42%, list=23%, signal=55%
GARGALOVIC_RESPONSE_TO_OXIDIZED_PHOSPHOLIPIDS_GREY_UP	GARGALOVIC_RESPONSE_TO_OXIDIZED_PHOSPHOLIPIDS_GREY_UP		16	0.521542	1.28316	0.157163	0.29973	1	16033	tags=69%, list=30%, signal=98%				DING_LUNG_CANCER_MUTATED_SIGNIFICANTLY	DING_LUNG_CANCER_MUTATED_SIGNIFICANTLY		26	-0.349815	-1.12791	0.252066	0.340693	1	1006	tags=19%, list=2%, signal=20%
HERNANDEZ_ABERRANT_MITOSIS_BY_DOCETACEL_2NM_UP	HERNANDEZ_ABERRANT_MITOSIS_BY_DOCETACEL_2NM_UP		68	0.401108	1.28315	0.0838253	0.299204	1	11274	tags=43%, list=21%, signal=54%				HILLION_HMGA1_TARGETS	HILLION_HMGA1_TARGETS		80	-0.270828	-1.12755	0.178862	0.340742	1	9511	tags=31%, list=18%, signal=38%
LEIN_CEREBELLUM_MARKERS	LEIN_CEREBELLUM_MARKERS		77	0.394956	1.28251	0.0756881	0.300128	1	18622	tags=58%, list=35%, signal=90%				XU_CREBBP_TARGETS_UP	XU_CREBBP_TARGETS_UP		21	-0.379329	-1.12727	0.272727	0.340692	1	10583	tags=52%, list=20%, signal=65%
KYNG_NORMAL_AGING_DN	KYNG_NORMAL_AGING_DN		16	0.528134	1.28223	0.15767	0.300186	1	3501	tags=31%, list=7%, signal=33%				LE_NEURONAL_DIFFERENTIATION_DN	LE_NEURONAL_DIFFERENTIATION_DN		19	-0.380512	-1.12647	0.242308	0.341519	1	11918	tags=63%, list=22%, signal=81%
HELLER_HDAC_TARGETS_UP	HELLER_HDAC_TARGETS_UP		274	0.352996	1.27976	0.0143149	0.305372	1	12901	tags=41%, list=24%, signal=53%				GERHOLD_ADIPOGENESIS_DN	GERHOLD_ADIPOGENESIS_DN		60	-0.292617	-1.12607	0.211268	0.341712	1	6223	tags=28%, list=12%, signal=32%
TURASHVILI_BREAST_LOBULAR_CARCINOMA_VS_DUCTAL_NORMAL_DN	TURASHVILI_BREAST_LOBULAR_CARCINOMA_VS_DUCTAL_NORMAL_DN		86	0.392484	1.27881	0.0771889	0.306989	1	10270	tags=36%, list=19%, signal=45%				ZHAN_MULTIPLE_MYELOMA_MF_UP	ZHAN_MULTIPLE_MYELOMA_MF_UP		46	-0.304754	-1.12551	0.22043	0.342146	1	4827	tags=26%, list=9%, signal=29%
BENPORATH_OCT4_TARGETS	BENPORATH_OCT4_TARGETS		270	0.349756	1.27865	0.0173293	0.306779	1	12990	tags=41%, list=24%, signal=54%				WEIGEL_OXIDATIVE_STRESS_RESPONSE	WEIGEL_OXIDATIVE_STRESS_RESPONSE		33	-0.323062	-1.12526	0.205607	0.342	1	8953	tags=39%, list=17%, signal=47%
YOSHIMURA_MAPK8_TARGETS_DN	YOSHIMURA_MAPK8_TARGETS_DN		361	0.351355	1.27839	0.0141557	0.306834	1	13700	tags=41%, list=26%, signal=54%				COLIN_PILOCYTIC_ASTROCYTOMA_VS_GLIOBLASTOMA_UP	COLIN_PILOCYTIC_ASTROCYTOMA_VS_GLIOBLASTOMA_UP		33	-0.33218	-1.12331	0.271845	0.345072	1	7281	tags=30%, list=14%, signal=35%
BOYLAN_MULTIPLE_MYELOMA_PCA3_UP	BOYLAN_MULTIPLE_MYELOMA_PCA3_UP		78	0.399079	1.27795	0.0852535	0.307403	1	9703	tags=32%, list=18%, signal=39%				SWEET_KRAS_TARGETS_DN	SWEET_KRAS_TARGETS_DN		60	-0.287792	-1.12217	0.173077	0.346563	1	7439	tags=30%, list=14%, signal=35%
ONO_AML1_TARGETS_UP	ONO_AML1_TARGETS_UP		24	0.483487	1.27756	0.142473	0.30776	1	13399	tags=63%, list=25%, signal=84%				GHO_ATF5_TARGETS_DN	GHO_ATF5_TARGETS_DN		16	-0.40651	-1.12072	0.27881	0.34874	1	1918	tags=25%, list=4%, signal=26%
LEIN_CHOROID_PLEXUS_MARKERS	LEIN_CHOROID_PLEXUS_MARKERS		99	0.382762	1.27683	0.0651685	0.30899	1	9713	tags=35%, list=18%, signal=43%				WENG_POR_TARGETS_LIVER_UP	WENG_POR_TARGETS_LIVER_UP		42	-0.310178	-1.12025	0.230367	0.349053	1	4918	tags=26%, list=9%, signal=29%
MARTINEZ_RESPONSE_TO_TRABECTEDIN_DN	MARTINEZ_RESPONSE_TO_TRABECTEDIN_DN		259	0.356228	1.27679	0.0256673	0.30854	1	13201	tags=41%, list=25%, signal=54%				BOYAULT_LIVER_CANCER_SUBCLASS_G3_UP	BOYAULT_LIVER_CANCER_SUBCLASS_G3_UP		180	-0.242657	-1.11936	0.0555556	0.35015	1	9664	tags=31%, list=18%, signal=38%
JIANG_HYPOXIA_NORMAL	JIANG_HYPOXIA_NORMAL		191	0.361257	1.27677	0.0442571	0.308029	1	12279	tags=36%, list=23%, signal=46%				SARTIPY_BLUNTED_BY_INSULIN_RESISTANCE_UP	SARTIPY_BLUNTED_BY_INSULIN_RESISTANCE_UP		18	-0.381931	-1.11814	0.251799	0.351796	1	4827	tags=33%, list=9%, signal=37%
BLANCO_MELO_INFLUENZA_A_INFECTION_A594_CELLS_DN	BLANCO_MELO_INFLUENZA_A_INFECTION_A594_CELLS_DN		112	0.377165	1.27631	0.0601751	0.308553	1	10954	tags=29%, list=21%, signal=36%				SIMBULAN_UV_RESPONSE_IMMORTALIZED_DN	SIMBULAN_UV_RESPONSE_IMMORTALIZED_DN		31	-0.33434	-1.11774	0.27572	0.351919	1	4356	tags=29%, list=8%, signal=32%
SENESE_HDAC3_TARGETS_DN	SENESE_HDAC3_TARGETS_DN		486	0.344343	1.27585	0.00503018	0.309081	1	11326	tags=35%, list=21%, signal=45%				JEON_SMAD6_TARGETS_UP	JEON_SMAD6_TARGETS_UP		23	-0.353135	-1.11457	0.249057	0.357588	1	6099	tags=39%, list=11%, signal=44%
MARTIN_VIRAL_GPCR_SIGNALING_DN	MARTIN_VIRAL_GPCR_SIGNALING_DN		47	0.418643	1.2757	0.11461	0.308906	1	10592	tags=38%, list=20%, signal=48%				WU_CELL_MIGRATION	WU_CELL_MIGRATION		174	-0.248537	-1.11419	0.0930233	0.357633	1	4467	tags=21%, list=8%, signal=23%
IBRAHIM_NRF2_UP	IBRAHIM_NRF2_UP		490	0.345933	1.27543	0.0040201	0.308953	1	15462	tags=42%, list=29%, signal=59%				LINDSTEDT_DENDRITIC_CELL_MATURATION_D	LINDSTEDT_DENDRITIC_CELL_MATURATION_D		59	-0.288793	-1.11321	0.234043	0.358998	1	6965	tags=37%, list=13%, signal=43%
GRESHOCK_CANCER_COPY_NUMBER_UP	GRESHOCK_CANCER_COPY_NUMBER_UP		310	0.351802	1.27502	0.0202224	0.309351	1	13069	tags=41%, list=25%, signal=54%				GLASS_IGF2BP1_CLIP_TARGETS_KNOCKDOWN_DN	GLASS_IGF2BP1_CLIP_TARGETS_KNOCKDOWN_DN		109	-0.260559	-1.11243	0.197674	0.360078	1	4146	tags=20%, list=8%, signal=22%
WAMUNYOKOLI_OVARIAN_CANCER_GRADES_1_2_DN	WAMUNYOKOLI_OVARIAN_CANCER_GRADES_1_2_DN		68	0.402079	1.275	0.0852804	0.308857	1	12469	tags=44%, list=23%, signal=58%				RAHMAN_TP53_TARGETS_PHOSPHORYLATED	RAHMAN_TP53_TARGETS_PHOSPHORYLATED		20	-0.368574	-1.11166	0.252669	0.36107	1	8106	tags=35%, list=15%, signal=41%
MAHAJAN_RESPONSE_TO_IL1A_UP	MAHAJAN_RESPONSE_TO_IL1A_UP		74	0.39109	1.27487	0.0929152	0.308627	1	7148	tags=28%, list=13%, signal=33%				BANDRES_RESPONSE_TO_CARMUSTIN_MGMT_48HR_DN	BANDRES_RESPONSE_TO_CARMUSTIN_MGMT_48HR_DN		155	-0.239618	-1.11048	0.140351	0.362759	1	8188	tags=28%, list=15%, signal=33%
CROMER_METASTASIS_UP	CROMER_METASTASIS_UP		71	0.397291	1.27458	0.0986079	0.308812	1	14969	tags=46%, list=28%, signal=65%				WEINMANN_ADAPTATION_TO_HYPOXIA_UP	WEINMANN_ADAPTATION_TO_HYPOXIA_UP		25	-0.348267	-1.11036	0.283843	0.362371	1	5004	tags=28%, list=9%, signal=31%
LIN_MELANOMA_COPY_NUMBER_DN	LIN_MELANOMA_COPY_NUMBER_DN		38	0.439724	1.27419	0.124691	0.309192	1	14051	tags=50%, list=26%, signal=68%				WANG_BARRETTS_ESOPHAGUS_AND_ESOPHAGUS_CANCER_DN	WANG_BARRETTS_ESOPHAGUS_AND_ESOPHAGUS_CANCER_DN		36	-0.320417	-1.10877	0.267544	0.364726	1	3679	tags=25%, list=7%, signal=27%
NELSON_RESPONSE_TO_ANDROGEN_UP	NELSON_RESPONSE_TO_ANDROGEN_UP		77	0.392734	1.2733	0.0996524	0.310724	1	13867	tags=42%, list=26%, signal=56%				TSENG_ADIPOGENIC_POTENTIAL_UP	TSENG_ADIPOGENIC_POTENTIAL_UP		26	-0.339544	-1.10573	0.285714	0.370372	1	3656	tags=27%, list=7%, signal=29%
GOLDRATH_IMMUNE_MEMORY	GOLDRATH_IMMUNE_MEMORY		64	0.399742	1.27325	0.0874705	0.310272	1	11000	tags=41%, list=21%, signal=51%				FONTAINE_FOLLICULAR_THYROID_ADENOMA_DN	FONTAINE_FOLLICULAR_THYROID_ADENOMA_DN		68	-0.275885	-1.10405	0.254902	0.373018	1	2981	tags=18%, list=6%, signal=19%
BOYLAN_MULTIPLE_MYELOMA_D_CLUSTER_DN	BOYLAN_MULTIPLE_MYELOMA_D_CLUSTER_DN		36	0.442698	1.273	0.13815	0.310296	1	13144	tags=56%, list=25%, signal=74%				ZHAN_MULTIPLE_MYELOMA_CD1_VS_CD2_UP	ZHAN_MULTIPLE_MYELOMA_CD1_VS_CD2_UP		65	-0.279053	-1.10396	0.238095	0.372539	1	6031	tags=22%, list=11%, signal=24%
LI_WILMS_TUMOR_VS_FETAL_KIDNEY_2_DN	LI_WILMS_TUMOR_VS_FETAL_KIDNEY_2_DN		46	0.419694	1.27289	0.106117	0.309997	1	9928	tags=48%, list=19%, signal=59%				CHIARADONNA_NEOPLASTIC_TRANSFORMATION_KRAS_CDC25_UP	CHIARADONNA_NEOPLASTIC_TRANSFORMATION_KRAS_CDC25_UP		55	-0.28419	-1.10254	0.241176	0.374772	1	5245	tags=22%, list=10%, signal=24%
JAEGER_METASTASIS_DN	JAEGER_METASTASIS_DN		246	0.351862	1.27221	0.0325866	0.311023	1	11143	tags=34%, list=21%, signal=43%				BLANCO_MELO_COVID19_SARS_COV_2_INFECTION_A594_CELLS_UP	BLANCO_MELO_COVID19_SARS_COV_2_INFECTION_A594_CELLS_UP		78	-0.269969	-1.10164	0.223881	0.375983	1	10337	tags=37%, list=19%, signal=46%
MAYBURD_RESPONSE_TO_L663536_DN	MAYBURD_RESPONSE_TO_L663536_DN		51	0.415547	1.27212	0.112864	0.310705	1	11913	tags=41%, list=22%, signal=53%				PAL_PRMT5_TARGETS_UP	PAL_PRMT5_TARGETS_UP		192	-0.246213	-1.10127	0.108108	0.376131	1	7241	tags=25%, list=14%, signal=29%
FINETTI_BREAST_CANCERS_KINOME_BLUE	FINETTI_BREAST_CANCERS_KINOME_BLUE		21	0.496151	1.27147	0.154681	0.311752	1	5390	tags=33%, list=10%, signal=37%				ELVIDGE_HIF1A_AND_HIF2A_TARGETS_UP	ELVIDGE_HIF1A_AND_HIF2A_TARGETS_UP		39	-0.306523	-1.10082	0.283721	0.376395	1	8581	tags=33%, list=16%, signal=40%
RIGGINS_TAMOXIFEN_RESISTANCE_DN	RIGGINS_TAMOXIFEN_RESISTANCE_DN		209	0.356882	1.27098	0.0422245	0.312391	1	10726	tags=35%, list=20%, signal=44%				BILANGES_SERUM_SENSITIVE_VIA_TSC2	BILANGES_SERUM_SENSITIVE_VIA_TSC2		26	-0.338568	-1.1005	0.3	0.376389	1	6010	tags=31%, list=11%, signal=35%
CHIANG_LIVER_CANCER_SUBCLASS_CTNNB1_UP	CHIANG_LIVER_CANCER_SUBCLASS_CTNNB1_UP		159	0.365167	1.27093	0.0455991	0.311967	1	13831	tags=45%, list=26%, signal=61%				MEISSNER_NPC_HCP_WITH_H3K4ME3_AND_H3K27ME3	MEISSNER_NPC_HCP_WITH_H3K4ME3_AND_H3K27ME3		138	-0.249365	-1.09833	0.171429	0.380395	1	4499	tags=20%, list=8%, signal=21%
GENTILE_UV_RESPONSE_CLUSTER_D5	GENTILE_UV_RESPONSE_CLUSTER_D5		35	0.43904	1.27084	0.119384	0.311638	1	8230	tags=34%, list=15%, signal=41%				MAHADEVAN_IMATINIB_RESISTANCE_DN	MAHADEVAN_IMATINIB_RESISTANCE_DN		18	-0.373413	-1.09769	0.283217	0.381093	1	6372	tags=39%, list=12%, signal=44%
TAKEDA_TARGETS_OF_NUP98_HOXA9_FUSION_16D_DN	TAKEDA_TARGETS_OF_NUP98_HOXA9_FUSION_16D_DN		117	0.370772	1.27024	0.0664488	0.31249	1	10219	tags=36%, list=19%, signal=44%				BASSO_B_LYMPHOCYTE_NETWORK	BASSO_B_LYMPHOCYTE_NETWORK		136	-0.245897	-1.09465	0.194444	0.386778	1	6343	tags=24%, list=12%, signal=27%
RUTELLA_RESPONSE_TO_HGF_DN	RUTELLA_RESPONSE_TO_HGF_DN		226	0.354722	1.26958	0.0352332	0.313478	1	13683	tags=40%, list=26%, signal=54%				LEE_LIVER_CANCER_DENA_UP	LEE_LIVER_CANCER_DENA_UP		57	-0.281874	-1.09374	0.233333	0.388041	1	10367	tags=37%, list=20%, signal=46%
ZHAN_MULTIPLE_MYELOMA_CD1_AND_CD2_UP	ZHAN_MULTIPLE_MYELOMA_CD1_AND_CD2_UP		84	0.389609	1.2693	0.0989761	0.313628	1	16194	tags=46%, list=30%, signal=67%				CASTELLANO_NRAS_TARGETS_UP	CASTELLANO_NRAS_TARGETS_UP		66	-0.269935	-1.09353	0.257669	0.387843	1	7067	tags=27%, list=13%, signal=31%
MULLIGHAN_NPM1_MUTATED_SIGNATURE_1_DN	MULLIGHAN_NPM1_MUTATED_SIGNATURE_1_DN		118	0.370055	1.2692	0.0641593	0.313329	1	11256	tags=39%, list=21%, signal=49%				SYED_ESTRADIOL_RESPONSE	SYED_ESTRADIOL_RESPONSE		18	-0.366879	-1.09334	0.315789	0.387627	1	4271	tags=28%, list=8%, signal=30%
MASSARWEH_TAMOXIFEN_RESISTANCE_DN	MASSARWEH_TAMOXIFEN_RESISTANCE_DN		238	0.353642	1.26809	0.0247678	0.315376	1	11913	tags=37%, list=22%, signal=47%				YAO_TEMPORAL_RESPONSE_TO_PROGESTERONE_CLUSTER_12	YAO_TEMPORAL_RESPONSE_TO_PROGESTERONE_CLUSTER_12		75	-0.269421	-1.09135	0.231343	0.391024	1	4559	tags=24%, list=9%, signal=26%
IIZUKA_LIVER_CANCER_PROGRESSION_G1_G2_DN	IIZUKA_LIVER_CANCER_PROGRESSION_G1_G2_DN		24	0.478913	1.26781	0.150594	0.315492	1	10141	tags=46%, list=19%, signal=57%				LI_ESTROGENE_NON_MCF7_T47D_E2_RESPONSE_UP	LI_ESTROGENE_NON_MCF7_T47D_E2_RESPONSE_UP		16	-0.382933	-1.09045	0.301325	0.39219	1	8505	tags=38%, list=16%, signal=45%
LIU_VAV3_PROSTATE_CARCINOGENESIS_DN	LIU_VAV3_PROSTATE_CARCINOGENESIS_DN		16	0.522591	1.26718	0.163435	0.31644	1	6213	tags=31%, list=12%, signal=35%				MATTIOLI_MGUS_VS_PCL	MATTIOLI_MGUS_VS_PCL		99	-0.25916	-1.09005	0.194444	0.392429	1	8264	tags=28%, list=16%, signal=33%
SU_THYMUS	SU_THYMUS		19	0.494405	1.26713	0.166895	0.316008	1	16926	tags=63%, list=32%, signal=93%				STEIN_ESRRA_TARGETS_RESPONSIVE_TO_ESTROGEN_DN	STEIN_ESRRA_TARGETS_RESPONSIVE_TO_ESTROGEN_DN		40	-0.300942	-1.08998	0.29717	0.391876	1	10427	tags=35%, list=20%, signal=44%
ZAMORA_NOS2_TARGETS_DN	ZAMORA_NOS2_TARGETS_DN		78	0.388182	1.26695	0.097254	0.315925	1	11497	tags=37%, list=22%, signal=47%				KASLER_HDAC7_TARGETS_2_DN	KASLER_HDAC7_TARGETS_2_DN		31	-0.321822	-1.08714	0.277551	0.397259	1	1773	tags=19%, list=3%, signal=20%
RICKMAN_TUMOR_DIFFERENTIATED_WELL_VS_MODERATELY_DN	RICKMAN_TUMOR_DIFFERENTIATED_WELL_VS_MODERATELY_DN		105	0.378613	1.2669	0.0823271	0.315491	1	14837	tags=41%, list=28%, signal=57%				RADMACHER_AML_PROGNOSIS	RADMACHER_AML_PROGNOSIS		74	-0.26755	-1.08582	0.255814	0.399346	1	7493	tags=28%, list=14%, signal=33%
IZADPANAH_STEM_CELL_ADIPOSE_VS_BONE_UP	IZADPANAH_STEM_CELL_ADIPOSE_VS_BONE_UP		119	0.368238	1.26688	0.0748899	0.31501	1	9553	tags=34%, list=18%, signal=42%				TONKS_TARGETS_OF_RUNX1_RUNX1T1_FUSION_ERYTHROCYTE_UP	TONKS_TARGETS_OF_RUNX1_RUNX1T1_FUSION_ERYTHROCYTE_UP		152	-0.244001	-1.08537	0.169014	0.39957	1	8579	tags=29%, list=16%, signal=34%
DE_YY1_TARGETS_DN	DE_YY1_TARGETS_DN		91	0.381898	1.26638	0.0974244	0.315635	1	12546	tags=42%, list=24%, signal=55%				GRADE_COLON_AND_RECTAL_CANCER_UP	GRADE_COLON_AND_RECTAL_CANCER_UP		274	-0.225575	-1.08455	0.1875	0.400641	1	10412	tags=31%, list=20%, signal=39%
MCCLUNG_DELTA_FOSB_TARGETS_8WK	MCCLUNG_DELTA_FOSB_TARGETS_8WK		48	0.420907	1.26624	0.123457	0.315425	1	12444	tags=44%, list=23%, signal=57%				LY_AGING_PREMATURE_DN	LY_AGING_PREMATURE_DN		28	-0.335593	-1.08227	0.283262	0.404768	1	5000	tags=29%, list=9%, signal=32%
SHIN_B_CELL_LYMPHOMA_CLUSTER_7	SHIN_B_CELL_LYMPHOMA_CLUSTER_7		27	0.467305	1.26602	0.14267	0.315357	1	13731	tags=48%, list=26%, signal=65%				WAGNER_APO2_SENSITIVITY	WAGNER_APO2_SENSITIVITY		26	-0.333989	-1.08219	0.34127	0.404255	1	4639	tags=27%, list=9%, signal=29%
ONDER_CDH1_TARGETS_2_DN	ONDER_CDH1_TARGETS_2_DN		451	0.341859	1.26536	0.00903614	0.316351	1	11766	tags=34%, list=22%, signal=44%				HOLLERN_SQUAMOUS_BREAST_TUMOR	HOLLERN_SQUAMOUS_BREAST_TUMOR		157	-0.241035	-1.07978	0.222222	0.408907	1	5543	tags=20%, list=10%, signal=23%
ZHANG_RESPONSE_TO_CANTHARIDIN_UP	ZHANG_RESPONSE_TO_CANTHARIDIN_UP		15	0.529221	1.26477	0.165706	0.317191	1	9278	tags=53%, list=17%, signal=65%				TAKAO_RESPONSE_TO_UVB_RADIATION_UP	TAKAO_RESPONSE_TO_UVB_RADIATION_UP		82	-0.257463	-1.07799	0.248	0.412167	1	6191	tags=23%, list=12%, signal=26%
AMIT_EGF_RESPONSE_60_MCF10A	AMIT_EGF_RESPONSE_60_MCF10A		36	0.433397	1.26468	0.133169	0.316903	1	11857	tags=42%, list=22%, signal=54%				NABA_MATRISOME_HIGHLY_METASTATIC_BREAST_CANCER	NABA_MATRISOME_HIGHLY_METASTATIC_BREAST_CANCER		39	-0.301872	-1.07788	0.300518	0.411664	1	2259	tags=21%, list=4%, signal=21%
MATZUK_MALE_REPRODUCTION_SERTOLI	MATZUK_MALE_REPRODUCTION_SERTOLI		28	0.454895	1.2646	0.151436	0.316567	1	7792	tags=36%, list=15%, signal=42%				TUOMISTO_TUMOR_SUPPRESSION_BY_COL13A1_UP	TUOMISTO_TUMOR_SUPPRESSION_BY_COL13A1_UP		16	-0.385984	-1.07703	0.328859	0.412946	1	2313	tags=19%, list=4%, signal=20%
VANOEVELEN_MYOGENESIS_SIN3A_TARGETS	VANOEVELEN_MYOGENESIS_SIN3A_TARGETS		211	0.354733	1.2634	0.0361197	0.318788	1	15056	tags=41%, list=28%, signal=57%				DAZARD_UV_RESPONSE_CLUSTER_G24	DAZARD_UV_RESPONSE_CLUSTER_G24		21	-0.351762	-1.07645	0.33871	0.413639	1	8895	tags=43%, list=17%, signal=51%
BOYLAN_MULTIPLE_MYELOMA_C_D_DN	BOYLAN_MULTIPLE_MYELOMA_C_D_DN		260	0.351117	1.26324	0.0358607	0.318673	1	14982	tags=43%, list=28%, signal=60%				YORDY_RECIPROCAL_REGULATION_BY_ETS1_AND_SP100_UP	YORDY_RECIPROCAL_REGULATION_BY_ETS1_AND_SP100_UP		19	-0.357014	-1.07644	0.307393	0.412975	1	6653	tags=32%, list=13%, signal=36%
BROCKE_APOPTOSIS_REVERSED_BY_IL6	BROCKE_APOPTOSIS_REVERSED_BY_IL6		140	0.364232	1.26311	0.06695	0.318413	1	15253	tags=44%, list=29%, signal=61%				PEDERSEN_METASTASIS_BY_ERBB2_ISOFORM_4	PEDERSEN_METASTASIS_BY_ERBB2_ISOFORM_4		101	-0.250722	-1.07512	0.241071	0.415143	1	9241	tags=34%, list=17%, signal=41%
BANDRES_RESPONSE_TO_CARMUSTIN_MGMT_24HR_DN	BANDRES_RESPONSE_TO_CARMUSTIN_MGMT_24HR_DN		32	0.442297	1.26243	0.133333	0.319539	1	6307	tags=34%, list=12%, signal=39%				FOURNIER_ACINAR_DEVELOPMENT_LATE_2	FOURNIER_ACINAR_DEVELOPMENT_LATE_2		271	-0.22283	-1.07497	0.105263	0.414734	1	5110	tags=18%, list=10%, signal=20%
MARIADASON_RESPONSE_TO_BUTYRATE_SULINDAC_6	MARIADASON_RESPONSE_TO_BUTYRATE_SULINDAC_6		43	0.421889	1.26201	0.115802	0.319991	1	7548	tags=28%, list=14%, signal=33%				MUELLER_PLURINET	MUELLER_PLURINET		288	-0.226138	-1.07494	0.210526	0.414117	1	9693	tags=28%, list=18%, signal=34%
BONCI_TARGETS_OF_MIR15A_AND_MIR16_1	BONCI_TARGETS_OF_MIR15A_AND_MIR16_1		89	0.37926	1.26178	0.094235	0.320065	1	14241	tags=47%, list=27%, signal=64%				KRASNOSELSKAYA_ILF3_TARGETS_UP	KRASNOSELSKAYA_ILF3_TARGETS_UP		37	-0.306605	-1.07418	0.277228	0.415249	1	4162	tags=22%, list=8%, signal=23%
VANDESLUIS_COMMD1_TARGETS_GROUP_2_UP	VANDESLUIS_COMMD1_TARGETS_GROUP_2_UP		15	0.526606	1.26163	0.167832	0.319897	1	3072	tags=20%, list=6%, signal=21%				LEE_AGING_MUSCLE_DN	LEE_AGING_MUSCLE_DN		40	-0.303659	-1.07296	0.306604	0.41734	1	2349	tags=20%, list=4%, signal=21%
HOSHIDA_LIVER_CANCER_LATE_RECURRENCE_DN	HOSHIDA_LIVER_CANCER_LATE_RECURRENCE_DN		64	0.400982	1.2616	0.0983213	0.319444	1	13308	tags=39%, list=25%, signal=52%				COATES_MACROPHAGE_M1_VS_M2_DN	COATES_MACROPHAGE_M1_VS_M2_DN		76	-0.2573	-1.07123	0.257353	0.420493	1	7948	tags=28%, list=15%, signal=32%
BROWNE_HCMV_INFECTION_48HR_UP	BROWNE_HCMV_INFECTION_48HR_UP		171	0.360749	1.26122	0.0500532	0.319804	1	10357	tags=35%, list=19%, signal=43%				DAVIES_MULTIPLE_MYELOMA_VS_MGUS_DN	DAVIES_MULTIPLE_MYELOMA_VS_MGUS_DN		25	-0.333176	-1.07008	0.303502	0.422418	1	8617	tags=28%, list=16%, signal=33%
TOOKER_GEMCITABINE_RESISTANCE_UP	TOOKER_GEMCITABINE_RESISTANCE_UP		74	0.387236	1.25982	0.105018	0.322653	1	17573	tags=53%, list=33%, signal=79%				PURBEY_TARGETS_OF_CTBP1_AND_SATB1_UP	PURBEY_TARGETS_OF_CTBP1_AND_SATB1_UP		71	-0.265446	-1.06982	0.278195	0.422325	1	2068	tags=15%, list=4%, signal=16%
VANHARANTA_UTERINE_FIBROID_WITH_7Q_DELETION_UP	VANHARANTA_UTERINE_FIBROID_WITH_7Q_DELETION_UP		65	0.395583	1.25903	0.116745	0.324031	1	15477	tags=51%, list=29%, signal=72%				WANG_ESOPHAGUS_CANCER_VS_NORMAL_UP	WANG_ESOPHAGUS_CANCER_VS_NORMAL_UP		111	-0.244068	-1.06947	0.239583	0.422383	1	3846	tags=19%, list=7%, signal=20%
CAIRO_LIVER_DEVELOPMENT_DN	CAIRO_LIVER_DEVELOPMENT_DN		215	0.35217	1.25897	0.0337079	0.323639	1	13741	tags=40%, list=26%, signal=54%				PODAR_RESPONSE_TO_ADAPHOSTIN_DN	PODAR_RESPONSE_TO_ADAPHOSTIN_DN		17	-0.376785	-1.06895	0.32	0.422809	1	11694	tags=47%, list=22%, signal=60%
BERENJENO_ROCK_SIGNALING_NOT_VIA_RHOA_DN	BERENJENO_ROCK_SIGNALING_NOT_VIA_RHOA_DN		48	0.415378	1.25895	0.12069	0.323141	1	4116	tags=23%, list=8%, signal=25%				RHEIN_ALL_GLUCOCORTICOID_THERAPY_DN	RHEIN_ALL_GLUCOCORTICOID_THERAPY_DN		348	-0.218441	-1.06893	0	0.422145	1	9992	tags=32%, list=19%, signal=39%
MOREAUX_B_LYMPHOCYTE_MATURATION_BY_TACI_UP	MOREAUX_B_LYMPHOCYTE_MATURATION_BY_TACI_UP		77	0.386792	1.25806	0.102653	0.324918	1	10817	tags=40%, list=20%, signal=50%				GILDEA_METASTASIS	GILDEA_METASTASIS		28	-0.325065	-1.06849	0.337302	0.422387	1	7387	tags=39%, list=14%, signal=46%
TURASHVILI_BREAST_DUCTAL_CARCINOMA_VS_LOBULAR_NORMAL_DN	TURASHVILI_BREAST_DUCTAL_CARCINOMA_VS_LOBULAR_NORMAL_DN		66	0.391009	1.25761	0.114657	0.325506	1	9753	tags=38%, list=18%, signal=46%				NABA_MATRISOME_HIGHLY_METASTATIC_MELANOMA	NABA_MATRISOME_HIGHLY_METASTATIC_MELANOMA		18	-0.365442	-1.06663	0.319298	0.42583	1	4175	tags=33%, list=8%, signal=36%
BROWNE_HCMV_INFECTION_1HR_DN	BROWNE_HCMV_INFECTION_1HR_DN		203	0.350747	1.25746	0.0543365	0.325367	1	16502	tags=50%, list=31%, signal=72%				KANG_IMMORTALIZED_BY_TERT_DN	KANG_IMMORTALIZED_BY_TERT_DN		99	-0.248382	-1.06577	0.266667	0.427117	1	7828	tags=27%, list=15%, signal=32%
QUINTENS_EMBRYONIC_BRAIN_RESPONSE_TO_IR	QUINTENS_EMBRYONIC_BRAIN_RESPONSE_TO_IR		71	0.396143	1.25709	0.0926554	0.325684	1	11200	tags=38%, list=21%, signal=48%				SEAVEY_EPITHELIOID_HEMANGIOENDOTHELIOMA	SEAVEY_EPITHELIOID_HEMANGIOENDOTHELIOMA		90	-0.255331	-1.06564	0.294118	0.42676	1	8171	tags=31%, list=15%, signal=37%
ZHOU_INFLAMMATORY_RESPONSE_LPS_UP	ZHOU_INFLAMMATORY_RESPONSE_LPS_UP		348	0.34444	1.25626	0.0152439	0.327081	1	12901	tags=37%, list=24%, signal=49%				PUJANA_BREAST_CANCER_WITH_BRCA1_MUTATED_UP	PUJANA_BREAST_CANCER_WITH_BRCA1_MUTATED_UP		53	-0.280314	-1.06332	0.284024	0.431384	1	9664	tags=40%, list=18%, signal=48%
JOHANSSON_GLIOMAGENESIS_BY_PDGFB_DN	JOHANSSON_GLIOMAGENESIS_BY_PDGFB_DN		21	0.479931	1.25601	0.155616	0.327186	1	4213	tags=29%, list=8%, signal=31%				DAZARD_UV_RESPONSE_CLUSTER_G4	DAZARD_UV_RESPONSE_CLUSTER_G4		18	-0.35716	-1.0624	0.340206	0.432807	1	2914	tags=22%, list=5%, signal=24%
XU_AKT1_TARGETS_6HR	XU_AKT1_TARGETS_6HR		26	0.467295	1.25573	0.140604	0.327279	1	20891	tags=62%, list=39%, signal=101%				ZHANG_GATA6_TARGETS_UP	ZHANG_GATA6_TARGETS_UP		15	-0.377227	-1.06077	0.345515	0.435925	1	5158	tags=27%, list=10%, signal=30%
ALONSO_METASTASIS_DN	ALONSO_METASTASIS_DN		25	0.471455	1.25564	0.160151	0.326984	1	12371	tags=48%, list=23%, signal=63%				MCBRYAN_PUBERTAL_BREAST_6_7WK_DN	MCBRYAN_PUBERTAL_BREAST_6_7WK_DN		74	-0.260352	-1.05909	0.291045	0.439197	1	11439	tags=41%, list=22%, signal=52%
PANGAS_TUMOR_SUPPRESSION_BY_SMAD1_AND_SMAD5_DN	PANGAS_TUMOR_SUPPRESSION_BY_SMAD1_AND_SMAD5_DN		137	0.363501	1.2553	0.0681081	0.327214	1	14778	tags=47%, list=28%, signal=65%				KORKOLA_EMBRYONIC_CARCINOMA_VS_SEMINOMA_UP	KORKOLA_EMBRYONIC_CARCINOMA_VS_SEMINOMA_UP		21	-0.347108	-1.05845	0.333333	0.439938	1	1454	tags=19%, list=3%, signal=20%
CHEOK_RESPONSE_TO_MERCAPTOPURINE_AND_HD_MTX_DN	CHEOK_RESPONSE_TO_MERCAPTOPURINE_AND_HD_MTX_DN		23	0.472868	1.25402	0.1738	0.329753	1	10237	tags=39%, list=19%, signal=48%				CHICAS_RB1_TARGETS_LOW_SERUM	CHICAS_RB1_TARGETS_LOW_SERUM		85	-0.254144	-1.05798	0.286957	0.440267	1	8772	tags=32%, list=17%, signal=38%
SANSOM_APC_MYC_TARGETS	SANSOM_APC_MYC_TARGETS		226	0.347168	1.25268	0.0352332	0.332406	1	10553	tags=31%, list=20%, signal=39%				BOUDOUKHA_BOUND_BY_IGF2BP2	BOUDOUKHA_BOUND_BY_IGF2BP2		101	-0.245207	-1.0571	0.252632	0.441662	1	7491	tags=29%, list=14%, signal=33%
KORKOLA_SEMINOMA_UP	KORKOLA_SEMINOMA_UP		41	0.421987	1.25253	0.134761	0.332225	1	16784	tags=56%, list=32%, signal=82%				DANG_REGULATED_BY_MYC_UP	DANG_REGULATED_BY_MYC_UP		67	-0.267799	-1.05662	0.306569	0.44207	1	7871	tags=28%, list=15%, signal=33%
SAKAI_CHRONIC_HEPATITIS_VS_LIVER_CANCER_UP	SAKAI_CHRONIC_HEPATITIS_VS_LIVER_CANCER_UP		80	0.381958	1.25232	0.0969977	0.332282	1	15080	tags=48%, list=28%, signal=66%				HUPER_BREAST_BASAL_VS_LUMINAL_DN	HUPER_BREAST_BASAL_VS_LUMINAL_DN		53	-0.286949	-1.05537	0.322034	0.444338	1	9398	tags=36%, list=18%, signal=44%
EHLERS_ANEUPLOIDY_UP	EHLERS_ANEUPLOIDY_UP		36	0.43404	1.25208	0.147208	0.332308	1	7548	tags=33%, list=14%, signal=39%				CHO_NR4A1_TARGETS	CHO_NR4A1_TARGETS		32	-0.315973	-1.05492	0.334764	0.444742	1	4918	tags=28%, list=9%, signal=31%
BRUINS_UVC_RESPONSE_MIDDLE	BRUINS_UVC_RESPONSE_MIDDLE		89	0.379668	1.25191	0.0939597	0.332165	1	14945	tags=48%, list=28%, signal=67%				WANG_RESPONSE_TO_BEXAROTENE_UP	WANG_RESPONSE_TO_BEXAROTENE_UP		34	-0.302953	-1.05393	0.328571	0.446481	1	10754	tags=38%, list=20%, signal=48%
TARTE_PLASMA_CELL_VS_B_LYMPHOCYTE_DN	TARTE_PLASMA_CELL_VS_B_LYMPHOCYTE_DN		35	0.435296	1.25182	0.140442	0.331859	1	14816	tags=43%, list=28%, signal=59%				JAZAERI_BREAST_CANCER_BRCA1_VS_BRCA2_UP	JAZAERI_BREAST_CANCER_BRCA1_VS_BRCA2_UP		46	-0.28919	-1.05118	0.341176	0.451987	1	8096	tags=28%, list=15%, signal=33%
DELLA_RESPONSE_TO_TSA_AND_BUTYRATE	DELLA_RESPONSE_TO_TSA_AND_BUTYRATE		20	0.480777	1.25149	0.174211	0.332118	1	8437	tags=45%, list=16%, signal=53%				VANDESLUIS_COMMD1_TARGETS_GROUP_4_DN	VANDESLUIS_COMMD1_TARGETS_GROUP_4_DN		17	-0.362738	-1.05067	0.363036	0.45243	1	8154	tags=41%, list=15%, signal=49%
RIZKI_TUMOR_INVASIVENESS_3D_UP	RIZKI_TUMOR_INVASIVENESS_3D_UP		194	0.352287	1.25093	0.0667362	0.332977	1	12809	tags=41%, list=24%, signal=53%				GERHOLD_ADIPOGENESIS_UP	GERHOLD_ADIPOGENESIS_UP		48	-0.281062	-1.04937	0.318182	0.455002	1	5877	tags=23%, list=11%, signal=26%
GRAESSMANN_APOPTOSIS_BY_SERUM_DEPRIVATION_DN	GRAESSMANN_APOPTOSIS_BY_SERUM_DEPRIVATION_DN		223	0.352386	1.2507	0.0493827	0.333014	1	11943	tags=35%, list=22%, signal=46%				JIANG_MELANOMA_TRM8_CD4	JIANG_MELANOMA_TRM8_CD4		390	-0.214236	-1.04916	0.142857	0.454778	1	8106	tags=26%, list=15%, signal=30%
BROWNE_HCMV_INFECTION_6HR_UP	BROWNE_HCMV_INFECTION_6HR_UP		62	0.392186	1.25056	0.116307	0.332804	1	9786	tags=32%, list=18%, signal=39%				TARTE_PLASMA_CELL_VS_PLASMABLAST_UP	TARTE_PLASMA_CELL_VS_PLASMABLAST_UP		377	-0.219731	-1.04863	0.333333	0.455286	1	7155	tags=24%, list=13%, signal=28%
CHEN_NEUROBLASTOMA_COPY_NUMBER_GAINS	CHEN_NEUROBLASTOMA_COPY_NUMBER_GAINS		48	0.411665	1.24927	0.129268	0.335415	1	6213	tags=29%, list=12%, signal=33%				TOOKER_GEMCITABINE_RESISTANCE_DN	TOOKER_GEMCITABINE_RESISTANCE_DN		118	-0.243496	-1.04855	0.325301	0.454729	1	6540	tags=22%, list=12%, signal=25%
HUTTMANN_B_CLL_POOR_SURVIVAL_UP	HUTTMANN_B_CLL_POOR_SURVIVAL_UP		262	0.34578	1.2491	0.0358607	0.335286	1	11530	tags=35%, list=22%, signal=44%				MISHRA_CARCINOMA_ASSOCIATED_FIBROBLAST_DN	MISHRA_CARCINOMA_ASSOCIATED_FIBROBLAST_DN		23	-0.328621	-1.0483	0.361314	0.454552	1	9398	tags=43%, list=18%, signal=53%
ZWANG_EGF_INTERVAL_DN	ZWANG_EGF_INTERVAL_DN		209	0.35279	1.24895	0.0538302	0.33512	1	12491	tags=39%, list=24%, signal=50%				MCDOWELL_ACUTE_LUNG_INJURY_DN	MCDOWELL_ACUTE_LUNG_INJURY_DN		44	-0.282873	-1.04646	0.344086	0.45834	1	5307	tags=27%, list=10%, signal=30%
STEIN_ESRRA_TARGETS_RESPONSIVE_TO_ESTROGEN_UP	STEIN_ESRRA_TARGETS_RESPONSIVE_TO_ESTROGEN_UP		27	0.465903	1.24863	0.16276	0.335387	1	16048	tags=67%, list=30%, signal=95%				NABA_MATRISOME_METASTATIC_COLORECTAL_LIVER_METASTASIS	NABA_MATRISOME_METASTATIC_COLORECTAL_LIVER_METASTASIS		30	-0.309178	-1.04607	0.345133	0.45853	1	8872	tags=33%, list=17%, signal=40%
SEKI_INFLAMMATORY_RESPONSE_LPS_DN	SEKI_INFLAMMATORY_RESPONSE_LPS_DN		20	0.479158	1.24784	0.140562	0.336755	1	7892	tags=40%, list=15%, signal=47%				HUMMEL_BURKITTS_LYMPHOMA_UP	HUMMEL_BURKITTS_LYMPHOMA_UP		40	-0.293538	-1.04602	0.35545	0.457966	1	3526	tags=20%, list=7%, signal=21%
BOSCO_ALLERGEN_INDUCED_TH2_ASSOCIATED_MODULE	BOSCO_ALLERGEN_INDUCED_TH2_ASSOCIATED_MODULE		139	0.358994	1.24759	0.0701944	0.336826	1	13297	tags=40%, list=25%, signal=53%				BORCZUK_MALIGNANT_MESOTHELIOMA_UP	BORCZUK_MALIGNANT_MESOTHELIOMA_UP		292	-0.221173	-1.04596	0.296296	0.457396	1	8619	tags=25%, list=16%, signal=29%
MCBRYAN_PUBERTAL_BREAST_5_6WK_UP	MCBRYAN_PUBERTAL_BREAST_5_6WK_UP		116	0.366194	1.24756	0.0749724	0.336387	1	10294	tags=34%, list=19%, signal=43%				BLANCO_MELO_COVID19_SARS_COV_2_INFECTION_A594_ACE2_EXPRESSING_CELLS_RUXOLITINIB_DN	BLANCO_MELO_COVID19_SARS_COV_2_INFECTION_A594_ACE2_EXPRESSING_CELLS_RUXOLITINIB_DN		72	-0.267815	-1.04555	0.353846	0.457744	1	6183	tags=29%, list=12%, signal=33%
BROWNE_HCMV_INFECTION_8HR_UP	BROWNE_HCMV_INFECTION_8HR_UP		98	0.371828	1.24659	0.0952381	0.338226	1	13436	tags=38%, list=25%, signal=50%				BURTON_ADIPOGENESIS_5	BURTON_ADIPOGENESIS_5		107	-0.236643	-1.04383	0.325843	0.461164	1	10265	tags=36%, list=19%, signal=44%
IIZUKA_LIVER_CANCER_PROGRESSION_G2_G3_UP	IIZUKA_LIVER_CANCER_PROGRESSION_G2_G3_UP		25	0.463357	1.24512	0.170241	0.34122	1	16532	tags=52%, list=31%, signal=75%				JINESH_BLEBBISHIELD_TRANSFORMED_STEM_CELL_SPHERES_UP	JINESH_BLEBBISHIELD_TRANSFORMED_STEM_CELL_SPHERES_UP		157	-0.23135	-1.04338	0.314815	0.461509	1	6216	tags=23%, list=12%, signal=26%
SCHUETZ_BREAST_CANCER_DUCTAL_INVASIVE_DN	SCHUETZ_BREAST_CANCER_DUCTAL_INVASIVE_DN		83	0.379917	1.245	0.109321	0.340982	1	8899	tags=31%, list=17%, signal=38%				OLSSON_E2F3_TARGETS_DN	OLSSON_E2F3_TARGETS_DN		33	-0.302043	-1.04258	0.348624	0.46281	1	9170	tags=39%, list=17%, signal=48%
JAZAG_TGFB1_SIGNALING_VIA_SMAD4_UP	JAZAG_TGFB1_SIGNALING_VIA_SMAD4_UP		100	0.37314	1.24481	0.0928412	0.340909	1	13994	tags=44%, list=26%, signal=60%				VANDESLUIS_COMMD1_TARGETS_GROUP_3_UP	VANDESLUIS_COMMD1_TARGETS_GROUP_3_UP		79	-0.254109	-1.04193	0.358333	0.463512	1	7825	tags=29%, list=15%, signal=34%
NIKOLSKY_BREAST_CANCER_17Q11_Q21_AMPLICON	NIKOLSKY_BREAST_CANCER_17Q11_Q21_AMPLICON		96	0.370972	1.2447	0.102064	0.340679	1	11528	tags=29%, list=22%, signal=37%				RAMASWAMY_METASTASIS_UP	RAMASWAMY_METASTASIS_UP		63	-0.27164	-1.0415	0.298013	0.463851	1	8772	tags=32%, list=17%, signal=38%
KYNG_WERNER_SYNDROM_AND_NORMAL_AGING_UP	KYNG_WERNER_SYNDROM_AND_NORMAL_AGING_UP		74	0.385253	1.24395	0.124706	0.341967	1	15160	tags=51%, list=29%, signal=72%				DELACROIX_RAR_TARGETS_UP	DELACROIX_RAR_TARGETS_UP		44	-0.283306	-1.04049	0.373206	0.46559	1	3821	tags=20%, list=7%, signal=22%
MARTIN_NFKB_TARGETS_UP	MARTIN_NFKB_TARGETS_UP		42	0.420283	1.24363	0.156716	0.342265	1	12474	tags=43%, list=23%, signal=56%				NIKOLSKY_BREAST_CANCER_5P15_AMPLICON	NIKOLSKY_BREAST_CANCER_5P15_AMPLICON		25	-0.316969	-1.04023	0.367589	0.465512	1	2912	tags=20%, list=5%, signal=21%
GROSS_HYPOXIA_VIA_ELK3_DN	GROSS_HYPOXIA_VIA_ELK3_DN		144	0.357612	1.24308	0.0764263	0.343132	1	12901	tags=40%, list=24%, signal=52%				KIM_MYC_AMPLIFICATION_TARGETS_UP	KIM_MYC_AMPLIFICATION_TARGETS_UP		189	-0.222751	-1.03988	0.184211	0.465677	1	9793	tags=33%, list=18%, signal=41%
PILON_KLF1_TARGETS_UP	PILON_KLF1_TARGETS_UP		470	0.337884	1.2426	0.0120482	0.343771	1	13450	tags=41%, list=25%, signal=54%				XU_HGF_SIGNALING_NOT_VIA_AKT1_6HR	XU_HGF_SIGNALING_NOT_VIA_AKT1_6HR		25	-0.32048	-1.03974	0.367188	0.465318	1	2768	tags=16%, list=5%, signal=17%
GAUSSMANN_MLL_AF4_FUSION_TARGETS_C_UP	GAUSSMANN_MLL_AF4_FUSION_TARGETS_C_UP		162	0.355257	1.24211	0.0679406	0.344422	1	15286	tags=48%, list=29%, signal=67%				ROVERSI_GLIOMA_COPY_NUMBER_DN	ROVERSI_GLIOMA_COPY_NUMBER_DN		51	-0.27253	-1.03808	0.347059	0.468704	1	9395	tags=31%, list=18%, signal=38%
JIANG_MELANOMA_TRM5_CD8	JIANG_MELANOMA_TRM5_CD8		185	0.353826	1.24155	0.0787565	0.345256	1	13358	tags=41%, list=25%, signal=55%				SCHUHMACHER_MYC_TARGETS_UP	SCHUHMACHER_MYC_TARGETS_UP		76	-0.258668	-1.03742	0.3	0.469508	1	3267	tags=18%, list=6%, signal=20%
BREDEMEYER_RAG_SIGNALING_VIA_ATM_NOT_VIA_NFKB_DN	BREDEMEYER_RAG_SIGNALING_VIA_ATM_NOT_VIA_NFKB_DN		37	0.427384	1.24149	0.167089	0.344856	1	12669	tags=54%, list=24%, signal=71%				HOLLERN_SOLID_NODULAR_BREAST_TUMOR_DN	HOLLERN_SOLID_NODULAR_BREAST_TUMOR_DN		29	-0.308904	-1.0372	0.364444	0.46931	1	3929	tags=28%, list=7%, signal=30%
FRASOR_RESPONSE_TO_SERM_OR_FULVESTRANT_UP	FRASOR_RESPONSE_TO_SERM_OR_FULVESTRANT_UP		22	0.4722	1.24137	0.201065	0.344661	1	14477	tags=64%, list=27%, signal=87%				SANA_RESPONSE_TO_IFNG_DN	SANA_RESPONSE_TO_IFNG_DN		83	-0.246968	-1.0367	0.352941	0.469792	1	6978	tags=23%, list=13%, signal=26%
LOPEZ_EPITHELIOID_MESOTHELIOMA	LOPEZ_EPITHELIOID_MESOTHELIOMA		16	0.508792	1.24131	0.191877	0.344294	1	10249	tags=50%, list=19%, signal=62%				AZARE_STAT3_TARGETS	AZARE_STAT3_TARGETS		24	-0.330636	-1.03538	0.38565	0.472346	1	7885	tags=42%, list=15%, signal=49%
SAFFORD_T_LYMPHOCYTE_ANERGY	SAFFORD_T_LYMPHOCYTE_ANERGY		86	0.377316	1.24116	0.108475	0.344153	1	13003	tags=42%, list=24%, signal=55%				GENTILE_UV_HIGH_DOSE_UP	GENTILE_UV_HIGH_DOSE_UP		19	-0.349795	-1.03454	0.345865	0.473686	1	2391	tags=21%, list=4%, signal=22%
YAO_TEMPORAL_RESPONSE_TO_PROGESTERONE_CLUSTER_2	YAO_TEMPORAL_RESPONSE_TO_PROGESTERONE_CLUSTER_2		55	0.402584	1.24104	0.137019	0.34391	1	8340	tags=36%, list=16%, signal=43%				LOPES_METHYLATED_IN_COLON_CANCER_UP	LOPES_METHYLATED_IN_COLON_CANCER_UP		27	-0.313782	-1.03428	0.393939	0.473613	1	7923	tags=41%, list=15%, signal=48%
MULLIGHAN_NPM1_SIGNATURE_3_DN	MULLIGHAN_NPM1_SIGNATURE_3_DN		150	0.356895	1.24086	0.0807651	0.343838	1	11384	tags=39%, list=21%, signal=49%				MARKEY_RB1_CHRONIC_LOF_UP	MARKEY_RB1_CHRONIC_LOF_UP		110	-0.24098	-1.0339	0.325843	0.473832	1	6311	tags=25%, list=12%, signal=29%
COULOUARN_TEMPORAL_TGFB1_SIGNATURE_DN	COULOUARN_TEMPORAL_TGFB1_SIGNATURE_DN		129	0.362919	1.24045	0.0833333	0.344289	1	12349	tags=39%, list=23%, signal=50%				WATANABE_ULCERATIVE_COLITIS_WITH_CANCER_UP	WATANABE_ULCERATIVE_COLITIS_WITH_CANCER_UP		17	-0.359429	-1.03274	0.391156	0.475881	1	3698	tags=35%, list=7%, signal=38%
ROESSLER_LIVER_CANCER_METASTASIS_UP	ROESSLER_LIVER_CANCER_METASTASIS_UP		103	0.371089	1.24	0.101322	0.344898	1	11943	tags=39%, list=22%, signal=50%				YAO_TEMPORAL_RESPONSE_TO_PROGESTERONE_CLUSTER_14	YAO_TEMPORAL_RESPONSE_TO_PROGESTERONE_CLUSTER_14		132	-0.231445	-1.03064	0.338462	0.480104	1	9419	tags=28%, list=18%, signal=34%
RAMPON_ENRICHED_LEARNING_ENVIRONMENT_EARLY_UP	RAMPON_ENRICHED_LEARNING_ENVIRONMENT_EARLY_UP		15	0.520335	1.23995	0.174931	0.34451	1	5570	tags=40%, list=10%, signal=45%				DAWSON_METHYLATED_IN_LYMPHOMA_TCL1	DAWSON_METHYLATED_IN_LYMPHOMA_TCL1		56	-0.265631	-1.03003	0.346939	0.480769	1	7950	tags=32%, list=15%, signal=38%
HUANG_GATA2_TARGETS_DN	HUANG_GATA2_TARGETS_DN		68	0.392635	1.2399	0.125428	0.344118	1	13330	tags=43%, list=25%, signal=57%				SHEPARD_CRASH_AND_BURN_MUTANT_UP	SHEPARD_CRASH_AND_BURN_MUTANT_UP		192	-0.221382	-1.02979	0.4	0.48059	1	5809	tags=20%, list=11%, signal=22%
LU_EZH2_TARGETS_DN	LU_EZH2_TARGETS_DN		369	0.338316	1.23887	0.0312815	0.346158	1	10840	tags=35%, list=20%, signal=44%				BENPORATH_MYC_TARGETS_WITH_EBOX	BENPORATH_MYC_TARGETS_WITH_EBOX		221	-0.226532	-1.02913	0.333333	0.481586	1	6722	tags=22%, list=13%, signal=25%
MEBARKI_HCC_PROGENITOR_FZD8CRD_DN	MEBARKI_HCC_PROGENITOR_FZD8CRD_DN		405	0.338842	1.23877	0.019019	0.345884	1	13301	tags=38%, list=25%, signal=51%				BOQUEST_STEM_CELL_CULTURED_VS_FRESH_DN	BOQUEST_STEM_CELL_CULTURED_VS_FRESH_DN		30	-0.300871	-1.02839	0.390909	0.482636	1	7414	tags=30%, list=14%, signal=35%
YAGI_AML_WITH_INV_16_TRANSLOCATION	YAGI_AML_WITH_INV_16_TRANSLOCATION		397	0.339114	1.23867	0.0160804	0.345605	1	13867	tags=40%, list=26%, signal=54%				STAEGE_EWING_FAMILY_TUMOR	STAEGE_EWING_FAMILY_TUMOR		29	-0.308391	-1.02823	0.34413	0.482377	1	4648	tags=24%, list=9%, signal=26%
ULE_SPLICING_VIA_NOVA2	ULE_SPLICING_VIA_NOVA2		43	0.418409	1.23765	0.142317	0.347594	1	11288	tags=44%, list=21%, signal=56%				CHIARETTI_T_ALL_RELAPSE_PROGNOSIS	CHIARETTI_T_ALL_RELAPSE_PROGNOSIS		17	-0.364787	-1.02661	0.393939	0.485779	1	2152	tags=29%, list=4%, signal=31%
ABE_VEGFA_TARGETS_30MIN	ABE_VEGFA_TARGETS_30MIN		27	0.451694	1.23743	0.161162	0.347642	1	11256	tags=48%, list=21%, signal=61%				LINDGREN_BLADDER_CANCER_CLUSTER_3_UP	LINDGREN_BLADDER_CANCER_CLUSTER_3_UP		306	-0.223386	-1.02629	0.384615	0.485903	1	5192	tags=20%, list=10%, signal=22%
KORKOLA_TERATOMA_UP	KORKOLA_TERATOMA_UP		17	0.499447	1.23741	0.177748	0.347181	1	5606	tags=29%, list=11%, signal=33%				ZHANG_RESPONSE_TO_CANTHARIDIN_DN	ZHANG_RESPONSE_TO_CANTHARIDIN_DN		63	-0.264981	-1.02617	0.398734	0.485549	1	8537	tags=29%, list=16%, signal=34%
MULLIGHAN_NPM1_MUTATED_SIGNATURE_1_UP	MULLIGHAN_NPM1_MUTATED_SIGNATURE_1_UP		242	0.345902	1.23714	0.0371517	0.347284	1	11263	tags=33%, list=21%, signal=42%				ZHAN_LATE_DIFFERENTIATION_GENES_DN	ZHAN_LATE_DIFFERENTIATION_GENES_DN		15	-0.372552	-1.02552	0.384342	0.486451	1	12315	tags=47%, list=23%, signal=61%
BENPORATH_NOS_TARGETS	BENPORATH_NOS_TARGETS		166	0.351662	1.23711	0.0699153	0.346832	1	12990	tags=42%, list=24%, signal=56%				PARENT_MTOR_SIGNALING_DN	PARENT_MTOR_SIGNALING_DN		41	-0.287779	-1.02501	0.397059	0.487041	1	10504	tags=41%, list=20%, signal=52%
DORN_ADENOVIRUS_INFECTION_12HR_UP	DORN_ADENOVIRUS_INFECTION_12HR_UP		25	0.455118	1.23673	0.18035	0.347238	1	9468	tags=36%, list=18%, signal=44%				SEITZ_NEOPLASTIC_TRANSFORMATION_BY_8P_DELETION_DN	SEITZ_NEOPLASTIC_TRANSFORMATION_BY_8P_DELETION_DN		32	-0.303634	-1.02271	0.382075	0.491861	1	4922	tags=31%, list=9%, signal=34%
MONNIER_POSTRADIATION_TUMOR_ESCAPE_DN	MONNIER_POSTRADIATION_TUMOR_ESCAPE_DN		349	0.33912	1.23635	0.0364004	0.347659	1	13445	tags=38%, list=25%, signal=51%				TAKEDA_TARGETS_OF_NUP98_HOXA9_FUSION_16D_UP	TAKEDA_TARGETS_OF_NUP98_HOXA9_FUSION_16D_UP		169	-0.231356	-1.02258	0.434783	0.491441	1	5328	tags=20%, list=10%, signal=22%
HAN_SATB1_TARGETS_DN	HAN_SATB1_TARGETS_DN		359	0.33792	1.23601	0.0282543	0.348	1	11768	tags=37%, list=22%, signal=47%				DIAZ_CHRONIC_MYELOGENOUS_LEUKEMIA_DN	DIAZ_CHRONIC_MYELOGENOUS_LEUKEMIA_DN		109	-0.239493	-1.02165	0.4	0.493003	1	9291	tags=34%, list=17%, signal=41%
FIRESTEIN_PROLIFERATION	FIRESTEIN_PROLIFERATION		160	0.352496	1.23508	0.075693	0.349715	1	18191	tags=51%, list=34%, signal=78%				GALINDO_IMMUNE_RESPONSE_TO_ENTEROTOXIN	GALINDO_IMMUNE_RESPONSE_TO_ENTEROTOXIN		70	-0.252499	-1.01946	0.40146	0.497787	1	7624	tags=26%, list=14%, signal=30%
SMID_BREAST_CANCER_ERBB2_UP	SMID_BREAST_CANCER_ERBB2_UP		137	0.356602	1.2342	0.0890558	0.351424	1	11530	tags=36%, list=22%, signal=46%				GOTZMANN_EPITHELIAL_TO_MESENCHYMAL_TRANSITION_UP	GOTZMANN_EPITHELIAL_TO_MESENCHYMAL_TRANSITION_UP		67	-0.2602	-1.01912	0.364286	0.497819	1	6122	tags=27%, list=12%, signal=30%
BILANGES_RAPAMYCIN_SENSITIVE_GENES	BILANGES_RAPAMYCIN_SENSITIVE_GENES		36	0.430258	1.23416	0.168142	0.351006	1	10178	tags=39%, list=19%, signal=48%				ABRAHAM_ALPC_VS_MULTIPLE_MYELOMA_UP	ABRAHAM_ALPC_VS_MULTIPLE_MYELOMA_UP		26	-0.327239	-1.01637	0.384298	0.504119	1	7124	tags=35%, list=13%, signal=40%
BYSTROEM_CORRELATED_WITH_IL5_UP	BYSTROEM_CORRELATED_WITH_IL5_UP		41	0.417646	1.23371	0.158228	0.351589	1	12198	tags=34%, list=23%, signal=44%				MATZUK_IMPLANTATION_AND_UTERINE	MATZUK_IMPLANTATION_AND_UTERINE		21	-0.335398	-1.01602	0.427083	0.504322	1	2834	tags=24%, list=5%, signal=25%
SILIGAN_TARGETS_OF_EWS_FLI1_FUSION_DN	SILIGAN_TARGETS_OF_EWS_FLI1_FUSION_DN		18	0.496818	1.23345	0.178231	0.351719	1	15806	tags=56%, list=30%, signal=79%				NAM_FXYD5_TARGETS_DN	NAM_FXYD5_TARGETS_DN		18	-0.34691	-1.01557	0.432432	0.504793	1	6852	tags=28%, list=13%, signal=32%
MCCABE_HOXC6_TARGETS_DN	MCCABE_HOXC6_TARGETS_DN		18	0.494743	1.23296	0.173025	0.352404	1	8308	tags=44%, list=16%, signal=53%				CHEN_HOXA5_TARGETS_9HR_DN	CHEN_HOXA5_TARGETS_9HR_DN		37	-0.289584	-1.01213	0.416667	0.512871	1	11627	tags=41%, list=22%, signal=52%
CHUNG_BLISTER_CYTOTOXICITY_DN	CHUNG_BLISTER_CYTOTOXICITY_DN		45	0.412926	1.23208	0.167901	0.354083	1	18672	tags=62%, list=35%, signal=96%				BROWNE_HCMV_INFECTION_20HR_DN	BROWNE_HCMV_INFECTION_20HR_DN		94	-0.240976	-1.01078	0.419355	0.515556	1	7624	tags=23%, list=14%, signal=27%
KESHELAVA_MULTIPLE_DRUG_RESISTANCE	KESHELAVA_MULTIPLE_DRUG_RESISTANCE		74	0.380409	1.23176	0.115752	0.354379	1	11174	tags=36%, list=21%, signal=46%				LI_ESTROGENE_T47D_E2_RESPONSE_UP	LI_ESTROGENE_T47D_E2_RESPONSE_UP		58	-0.264978	-1.01043	0.424419	0.515783	1	8736	tags=33%, list=16%, signal=39%
HUANG_AML_LSC47	HUANG_AML_LSC47		39	0.423641	1.23069	0.16625	0.356483	1	6235	tags=28%, list=12%, signal=32%				BLANCO_MELO_INFLUENZA_A_INFECTION_A594_CELLS_UP	BLANCO_MELO_INFLUENZA_A_INFECTION_A594_CELLS_UP		37	-0.28372	-1.01042	0.430622	0.515053	1	4902	tags=24%, list=9%, signal=27%
BROWNE_HCMV_INFECTION_10HR_DN	BROWNE_HCMV_INFECTION_10HR_DN		52	0.398201	1.2306	0.141983	0.35622	1	11652	tags=37%, list=22%, signal=47%				CAFFAREL_RESPONSE_TO_THC_24HR_5_UP	CAFFAREL_RESPONSE_TO_THC_24HR_5_UP		28	-0.315048	-1.00768	0.408907	0.521355	1	7644	tags=25%, list=14%, signal=29%
CHIANG_LIVER_CANCER_SUBCLASS_UNANNOTATED_DN	CHIANG_LIVER_CANCER_SUBCLASS_UNANNOTATED_DN		178	0.350005	1.2301	0.0666667	0.356916	1	13691	tags=39%, list=26%, signal=53%				KRASNOSELSKAYA_ILF3_TARGETS_DN	KRASNOSELSKAYA_ILF3_TARGETS_DN		46	-0.271255	-1.00764	0.418994	0.520719	1	2547	tags=17%, list=5%, signal=18%
GAZDA_DIAMOND_BLACKFAN_ANEMIA_MYELOID_DN	GAZDA_DIAMOND_BLACKFAN_ANEMIA_MYELOID_DN		36	0.424896	1.22998	0.175711	0.356678	1	15110	tags=50%, list=28%, signal=70%				WENG_POR_DOSAGE	WENG_POR_DOSAGE		23	-0.325403	-1.00678	0.405405	0.522284	1	4918	tags=26%, list=9%, signal=29%
MANNE_COVID19_COMBINED_COHORT_VS_HEALTHY_DONOR_PLATELETS_DN	MANNE_COVID19_COMBINED_COHORT_VS_HEALTHY_DONOR_PLATELETS_DN		194	0.345718	1.22933	0.0732218	0.357737	1	12446	tags=39%, list=23%, signal=51%				FLECHNER_BIOPSY_KIDNEY_TRANSPLANT_REJECTED_VS_OK_UP	FLECHNER_BIOPSY_KIDNEY_TRANSPLANT_REJECTED_VS_OK_UP		82	-0.245113	-1.0054	0.440945	0.525164	1	7948	tags=26%, list=15%, signal=30%
GRADE_COLON_AND_RECTAL_CANCER_DN	GRADE_COLON_AND_RECTAL_CANCER_DN		100	0.366651	1.22927	0.117514	0.357358	1	12790	tags=38%, list=24%, signal=50%				MIKKELSEN_MEF_LCP_WITH_H3K27ME3	MIKKELSEN_MEF_LCP_WITH_H3K27ME3		63	-0.255309	-1.00173	0.443709	0.534163	1	7673	tags=24%, list=14%, signal=28%
KONDO_PROSTATE_CANCER_HCP_WITH_H3K27ME3	KONDO_PROSTATE_CANCER_HCP_WITH_H3K27ME3		88	0.372915	1.22925	0.130533	0.356889	1	6343	tags=26%, list=12%, signal=30%				DEN_INTERACT_WITH_LCA5	DEN_INTERACT_WITH_LCA5		25	-0.314466	-0.999734	0.426357	0.538688	1	5052	tags=36%, list=10%, signal=40%
ZHENG_IL22_SIGNALING_DN	ZHENG_IL22_SIGNALING_DN		37	0.423491	1.22898	0.147606	0.357077	1	4345	tags=24%, list=8%, signal=26%				ALONSO_METASTASIS_NEURAL_UP	ALONSO_METASTASIS_NEURAL_UP		17	-0.349725	-0.998887	0.433333	0.539997	1	8613	tags=47%, list=16%, signal=56%
KOHN_EMT_EPITHELIAL	KOHN_EMT_EPITHELIAL		22	0.476392	1.22892	0.189189	0.356727	1	6588	tags=32%, list=12%, signal=36%				DESERT_EXTRACELLULAR_MATRIX_HEPATOCELLULAR_CARCINOMA_SUBCLASS_UP	DESERT_EXTRACELLULAR_MATRIX_HEPATOCELLULAR_CARCINOMA_SUBCLASS_UP		21	-0.325069	-0.99839	0.39924	0.540494	1	4361	tags=29%, list=8%, signal=31%
GENTILE_UV_HIGH_DOSE_DN	GENTILE_UV_HIGH_DOSE_DN		278	0.338545	1.22879	0.0471311	0.356516	1	12597	tags=37%, list=24%, signal=49%				DAIRKEE_CANCER_PRONE_RESPONSE_E2	DAIRKEE_CANCER_PRONE_RESPONSE_E2		27	-0.30918	-0.99733	0.452991	0.542514	1	8956	tags=44%, list=17%, signal=53%
VERHAAK_AML_WITH_NPM1_MUTATED_DN	VERHAAK_AML_WITH_NPM1_MUTATED_DN		234	0.342471	1.22854	0.0441932	0.356593	1	11695	tags=38%, list=22%, signal=49%				WOTTON_RUNX_TARGETS_UP	WOTTON_RUNX_TARGETS_UP		18	-0.337511	-0.994895	0.430605	0.54821	1	9207	tags=50%, list=17%, signal=60%
WHITFIELD_CELL_CYCLE_M_G1	WHITFIELD_CELL_CYCLE_M_G1		119	0.361212	1.22776	0.108315	0.358069	1	9734	tags=30%, list=18%, signal=37%				HASLINGER_B_CLL_WITH_13Q14_DELETION	HASLINGER_B_CLL_WITH_13Q14_DELETION		24	-0.306975	-0.993884	0.484615	0.550065	1	6304	tags=33%, list=12%, signal=38%
KYNG_DNA_DAMAGE_UP	KYNG_DNA_DAMAGE_UP		201	0.345592	1.22742	0.0740741	0.358392	1	9207	tags=32%, list=17%, signal=38%				MARKEY_RB1_ACUTE_LOF_DN	MARKEY_RB1_ACUTE_LOF_DN		215	-0.211223	-0.992366	0.52	0.553376	1	11273	tags=34%, list=21%, signal=43%
MULLIGHAN_NPM1_SIGNATURE_3_UP	MULLIGHAN_NPM1_SIGNATURE_3_UP		305	0.335023	1.22708	0.0385396	0.358653	1	10353	tags=31%, list=19%, signal=39%				AMIT_SERUM_RESPONSE_240_MCF10A	AMIT_SERUM_RESPONSE_240_MCF10A		54	-0.266615	-0.992238	0.447853	0.552919	1	4826	tags=24%, list=9%, signal=26%
BOYLAN_MULTIPLE_MYELOMA_C_UP	BOYLAN_MULTIPLE_MYELOMA_C_UP		48	0.405808	1.22673	0.158867	0.359018	1	8787	tags=38%, list=17%, signal=45%				LEE_LIVER_CANCER_ACOX1_UP	LEE_LIVER_CANCER_ACOX1_UP		61	-0.257714	-0.989935	0.465409	0.558106	1	5845	tags=25%, list=11%, signal=28%
KIM_GERMINAL_CENTER_T_HELPER_UP	KIM_GERMINAL_CENTER_T_HELPER_UP		60	0.394082	1.22586	0.146459	0.360751	1	11464	tags=37%, list=22%, signal=47%				WANG_METASTASIS_OF_BREAST_CANCER_ESR1_UP	WANG_METASTASIS_OF_BREAST_CANCER_ESR1_UP		19	-0.334527	-0.989641	0.460377	0.558072	1	10427	tags=47%, list=20%, signal=59%
KOBAYASHI_EGFR_SIGNALING_6HR_DN	KOBAYASHI_EGFR_SIGNALING_6HR_DN		17	0.493904	1.22586	0.203757	0.360233	1	11857	tags=65%, list=22%, signal=83%				BLANCO_MELO_COVID19_BRONCHIAL_EPITHELIAL_CELLS_SARS_COV_2_INFECTION_UP	BLANCO_MELO_COVID19_BRONCHIAL_EPITHELIAL_CELLS_SARS_COV_2_INFECTION_UP		137	-0.229598	-0.98944	0.4	0.557805	1	8422	tags=26%, list=16%, signal=31%
CHEBOTAEV_GR_TARGETS_UP	CHEBOTAEV_GR_TARGETS_UP		77	0.374776	1.22521	0.133858	0.361293	1	11064	tags=36%, list=21%, signal=46%				LEIN_MEDULLA_MARKERS	LEIN_MEDULLA_MARKERS		80	-0.241081	-0.989406	0.504	0.557105	1	9912	tags=34%, list=19%, signal=41%
MOREAUX_MULTIPLE_MYELOMA_BY_TACI_DN	MOREAUX_MULTIPLE_MYELOMA_BY_TACI_DN		156	0.347625	1.2251	0.0953912	0.361058	1	12369	tags=35%, list=23%, signal=45%				JIANG_AGING_CEREBRAL_CORTEX_UP	JIANG_AGING_CEREBRAL_CORTEX_UP		31	-0.300194	-0.988126	0.439834	0.559845	1	2649	tags=19%, list=5%, signal=20%
DARWICHE_PAPILLOMA_PROGRESSION_RISK	DARWICHE_PAPILLOMA_PROGRESSION_RISK		73	0.383401	1.22481	0.13109	0.361229	1	7921	tags=29%, list=15%, signal=34%				PIEPOLI_LGI1_TARGETS_DN	PIEPOLI_LGI1_TARGETS_DN		17	-0.34983	-0.988056	0.477509	0.559216	1	3697	tags=24%, list=7%, signal=25%
ASGHARZADEH_NEUROBLASTOMA_POOR_SURVIVAL_DN	ASGHARZADEH_NEUROBLASTOMA_POOR_SURVIVAL_DN		36	0.422538	1.22475	0.158629	0.360839	1	7811	tags=28%, list=15%, signal=33%				HALMOS_CEBPA_TARGETS_UP	HALMOS_CEBPA_TARGETS_UP		48	-0.267688	-0.987538	0.462428	0.55994	1	6153	tags=25%, list=12%, signal=28%
HATADA_METHYLATED_IN_LUNG_CANCER_UP	HATADA_METHYLATED_IN_LUNG_CANCER_UP		356	0.334092	1.22472	0.0303951	0.360384	1	10925	tags=31%, list=21%, signal=39%				VALK_AML_CLUSTER_2	VALK_AML_CLUSTER_2		26	-0.306782	-0.983916	0.404	0.569118	1	11203	tags=46%, list=21%, signal=58%
WORSCHECH_TUMOR_EVASION_AND_TOLEROGENICITY_UP	WORSCHECH_TUMOR_EVASION_AND_TOLEROGENICITY_UP		29	0.441541	1.22403	0.166877	0.361597	1	15438	tags=52%, list=29%, signal=73%				RUAN_RESPONSE_TO_TROGLITAZONE_DN	RUAN_RESPONSE_TO_TROGLITAZONE_DN		16	-0.349906	-0.981895	0.456081	0.573688	1	12385	tags=56%, list=23%, signal=73%
SHAFFER_IRF4_TARGETS_IN_MYELOMA_VS_MATURE_B_LYMPHOCYTE	SHAFFER_IRF4_TARGETS_IN_MYELOMA_VS_MATURE_B_LYMPHOCYTE		95	0.366801	1.22357	0.121315	0.362176	1	12642	tags=40%, list=24%, signal=52%				ZAMORA_NOS2_TARGETS_UP	ZAMORA_NOS2_TARGETS_UP		55	-0.252333	-0.979704	0.458101	0.578507	1	8520	tags=27%, list=16%, signal=32%
ACOSTA_PROLIFERATION_INDEPENDENT_MYC_TARGETS_UP	ACOSTA_PROLIFERATION_INDEPENDENT_MYC_TARGETS_UP		79	0.372687	1.22236	0.133562	0.364715	1	12627	tags=39%, list=24%, signal=51%				FEKIR_HEPARG_SPHERE_VS_HEPARG_UP	FEKIR_HEPARG_SPHERE_VS_HEPARG_UP		96	-0.232242	-0.979347	0.495652	0.578678	1	9207	tags=29%, list=17%, signal=35%
HAN_SATB1_TARGETS_UP	HAN_SATB1_TARGETS_UP		404	0.331659	1.22233	0.03125	0.364298	1	13189	tags=37%, list=25%, signal=49%				BOYAULT_LIVER_CANCER_SUBCLASS_G6_UP	BOYAULT_LIVER_CANCER_SUBCLASS_G6_UP		60	-0.254356	-0.979231	0.464516	0.578208	1	4447	tags=20%, list=8%, signal=22%
VILIMAS_NOTCH1_TARGETS_UP	VILIMAS_NOTCH1_TARGETS_UP		51	0.397011	1.22203	0.171838	0.364564	1	17285	tags=63%, list=33%, signal=93%				NADLER_HYPERGLYCEMIA_AT_OBESITY	NADLER_HYPERGLYCEMIA_AT_OBESITY		56	-0.254944	-0.979009	0.49697	0.578009	1	9584	tags=30%, list=18%, signal=37%
DAZARD_RESPONSE_TO_UV_SCC_UP	DAZARD_RESPONSE_TO_UV_SCC_UP		99	0.368425	1.22192	0.138239	0.364334	1	11962	tags=40%, list=23%, signal=52%				GENTILE_UV_RESPONSE_CLUSTER_D1	GENTILE_UV_RESPONSE_CLUSTER_D1		17	-0.335614	-0.976617	0.477352	0.583793	1	6562	tags=35%, list=12%, signal=40%
JINESH_BLEBBISHIELD_TRANSFORMED_STEM_CELL_SPHERES_DN	JINESH_BLEBBISHIELD_TRANSFORMED_STEM_CELL_SPHERES_DN		265	0.338143	1.2219	0.0519348	0.363868	1	11963	tags=33%, list=23%, signal=43%				OUELLET_CULTURED_OVARIAN_CANCER_INVASIVE_VS_LMP_DN	OUELLET_CULTURED_OVARIAN_CANCER_INVASIVE_VS_LMP_DN		33	-0.290444	-0.976155	0.459016	0.584179	1	4639	tags=24%, list=9%, signal=27%
ODONNELL_TFRC_TARGETS_UP	ODONNELL_TFRC_TARGETS_UP		361	0.332415	1.22164	0.0331992	0.364015	1	13152	tags=37%, list=25%, signal=49%				YAO_TEMPORAL_RESPONSE_TO_PROGESTERONE_CLUSTER_13	YAO_TEMPORAL_RESPONSE_TO_PROGESTERONE_CLUSTER_13		162	-0.214462	-0.97506	0.52459	0.586366	1	8796	tags=24%, list=17%, signal=29%
MIDORIKAWA_AMPLIFIED_IN_LIVER_CANCER	MIDORIKAWA_AMPLIFIED_IN_LIVER_CANCER		34	0.430173	1.22149	0.171206	0.363902	1	8069	tags=35%, list=15%, signal=42%				NAKAMURA_METASTASIS_MODEL_DN	NAKAMURA_METASTASIS_MODEL_DN		42	-0.269667	-0.974436	0.505495	0.587249	1	8904	tags=36%, list=17%, signal=43%
STEIN_ESRRA_TARGETS	STEIN_ESRRA_TARGETS		489	0.330342	1.22106	0.0280561	0.364449	1	15321	tags=40%, list=29%, signal=56%				ROZANOV_MMP14_TARGETS_DN	ROZANOV_MMP14_TARGETS_DN		32	-0.284414	-0.974031	0.502262	0.587511	1	10067	tags=34%, list=19%, signal=42%
RUTELLA_RESPONSE_TO_CSF2RB_AND_IL4_DN	RUTELLA_RESPONSE_TO_CSF2RB_AND_IL4_DN		304	0.334995	1.22096	0.0567376	0.364168	1	13615	tags=38%, list=26%, signal=51%				WANG_THOC1_TARGETS_DN	WANG_THOC1_TARGETS_DN		19	-0.321426	-0.971848	0.492701	0.59255	1	388	tags=16%, list=1%, signal=16%
RIGGI_EWING_SARCOMA_PROGENITOR_UP	RIGGI_EWING_SARCOMA_PROGENITOR_UP		404	0.333731	1.22072	0.0262097	0.364281	1	12393	tags=38%, list=23%, signal=49%				KAAB_FAILED_HEART_VENTRICLE_DN	KAAB_FAILED_HEART_VENTRICLE_DN		42	-0.268732	-0.970374	0.52551	0.595852	1	4725	tags=19%, list=9%, signal=21%
TURASHVILI_BREAST_DUCTAL_CARCINOMA_VS_DUCTAL_NORMAL_DN	TURASHVILI_BREAST_DUCTAL_CARCINOMA_VS_DUCTAL_NORMAL_DN		187	0.343535	1.21946	0.0819328	0.366968	1	12962	tags=42%, list=24%, signal=55%				HOLLERN_ADENOMYOEPITHELIAL_BREAST_TUMOR	HOLLERN_ADENOMYOEPITHELIAL_BREAST_TUMOR		17	-0.341723	-0.969884	0.467626	0.596286	1	2998	tags=29%, list=6%, signal=31%
KANG_DOXORUBICIN_RESISTANCE_DN	KANG_DOXORUBICIN_RESISTANCE_DN		18	0.483306	1.21935	0.189873	0.366707	1	14477	tags=50%, list=27%, signal=69%				UNTERMAN_PROGRESSIVE_VS_STABLE_IPF_MONOCYTE_DN	UNTERMAN_PROGRESSIVE_VS_STABLE_IPF_MONOCYTE_DN		22	-0.313991	-0.968046	0.48855	0.600302	1	11446	tags=45%, list=22%, signal=58%
SCHWAB_TARGETS_OF_BMYB_POLYMORPHIC_VARIANTS_DN	SCHWAB_TARGETS_OF_BMYB_POLYMORPHIC_VARIANTS_DN		16	0.488057	1.21765	0.221311	0.37049	1	9496	tags=50%, list=18%, signal=61%				GRANDVAUX_IRF3_TARGETS_DN	GRANDVAUX_IRF3_TARGETS_DN		18	-0.333163	-0.9678	0.474708	0.600135	1	2116	tags=22%, list=4%, signal=23%
CHEN_PDGF_TARGETS	CHEN_PDGF_TARGETS		18	0.489662	1.21664	0.189679	0.372573	1	8983	tags=33%, list=17%, signal=40%				AIYAR_COBRA1_TARGETS_UP	AIYAR_COBRA1_TARGETS_UP		38	-0.274567	-0.967092	0.486607	0.601262	1	2215	tags=16%, list=4%, signal=16%
WAKASUGI_HAVE_ZNF143_BINDING_SITES	WAKASUGI_HAVE_ZNF143_BINDING_SITES		52	0.393521	1.21659	0.163121	0.372196	1	8931	tags=31%, list=17%, signal=37%				WOOD_EBV_EBNA1_TARGETS_UP	WOOD_EBV_EBNA1_TARGETS_UP		106	-0.227119	-0.965039	0.59375	0.606014	1	5417	tags=21%, list=10%, signal=23%
MASRI_RESISTANCE_TO_TAMOXIFEN_AND_AROMATASE_INHIBITORS_UP	MASRI_RESISTANCE_TO_TAMOXIFEN_AND_AROMATASE_INHIBITORS_UP		19	0.479871	1.21652	0.198639	0.371852	1	16627	tags=53%, list=31%, signal=77%				LIN_MELANOMA_COPY_NUMBER_UP	LIN_MELANOMA_COPY_NUMBER_UP		64	-0.247272	-0.963716	0.513513	0.608916	1	7372	tags=27%, list=14%, signal=31%
LU_AGING_BRAIN_DN	LU_AGING_BRAIN_DN		146	0.35077	1.2156	0.0959488	0.373709	1	10834	tags=34%, list=20%, signal=43%				LIANG_HEMATOPOIESIS_STEM_CELL_NUMBER_LARGE_VS_TINY_DN	LIANG_HEMATOPOIESIS_STEM_CELL_NUMBER_LARGE_VS_TINY_DN		38	-0.266718	-0.963078	0.533981	0.609751	1	3899	tags=21%, list=7%, signal=23%
NUMATA_CSF3_SIGNALING_VIA_STAT3	NUMATA_CSF3_SIGNALING_VIA_STAT3		21	0.475884	1.21542	0.204482	0.373633	1	17299	tags=67%, list=33%, signal=99%				GYORFFY_MITOXANTRONE_RESISTANCE	GYORFFY_MITOXANTRONE_RESISTANCE		35	-0.27902	-0.962903	0.490741	0.609453	1	5751	tags=23%, list=11%, signal=26%
PHONG_TNF_RESPONSE_NOT_VIA_P38	PHONG_TNF_RESPONSE_NOT_VIA_P38		324	0.332154	1.21484	0.0364372	0.374656	1	13648	tags=40%, list=26%, signal=53%				LI_ESTROGENE_T47D_E2_RESPONSE_DN	LI_ESTROGENE_T47D_E2_RESPONSE_DN		32	-0.286437	-0.962376	0.568376	0.610066	1	3859	tags=22%, list=7%, signal=24%
GEISS_RESPONSE_TO_DSRNA_UP	GEISS_RESPONSE_TO_DSRNA_UP		38	0.412693	1.21436	0.183879	0.375388	1	10067	tags=39%, list=19%, signal=49%				KOBAYASHI_RESPONSE_TO_ROMIDEPSIN	KOBAYASHI_RESPONSE_TO_ROMIDEPSIN		18	-0.326148	-0.962022	0.493056	0.610235	1	224	tags=17%, list=0%, signal=17%
KUMAR_PATHOGEN_LOAD_BY_MACROPHAGES	KUMAR_PATHOGEN_LOAD_BY_MACROPHAGES		245	0.336929	1.21435	0.0649746	0.374895	1	13738	tags=38%, list=26%, signal=51%				LU_TUMOR_ANGIOGENESIS_UP	LU_TUMOR_ANGIOGENESIS_UP		25	-0.299515	-0.961108	0.510204	0.611662	1	3459	tags=24%, list=7%, signal=26%
PLASARI_TGFB1_SIGNALING_VIA_NFIC_1HR_DN	PLASARI_TGFB1_SIGNALING_VIA_NFIC_1HR_DN		106	0.359933	1.21365	0.126682	0.376117	1	13586	tags=45%, list=26%, signal=61%				KANG_GLIS3_TARGETS	KANG_GLIS3_TARGETS		34	-0.288815	-0.959285	0.512931	0.615949	1	4938	tags=24%, list=9%, signal=26%
PEPPER_CHRONIC_LYMPHOCYTIC_LEUKEMIA_DN	PEPPER_CHRONIC_LYMPHOCYTIC_LEUKEMIA_DN		21	0.469372	1.21358	0.19407	0.375763	1	19647	tags=81%, list=37%, signal=128%				WU_HBX_TARGETS_2_UP	WU_HBX_TARGETS_2_UP		21	-0.322286	-0.958242	0.491228	0.617914	1	7624	tags=38%, list=14%, signal=44%
PURBEY_TARGETS_OF_CTBP1_AND_SATB1_DN	PURBEY_TARGETS_OF_CTBP1_AND_SATB1_DN		154	0.348762	1.21277	0.0851064	0.377381	1	13623	tags=40%, list=26%, signal=53%				CAVARD_LIVER_CANCER_MALIGNANT_VS_BENIGN	CAVARD_LIVER_CANCER_MALIGNANT_VS_BENIGN		30	-0.275695	-0.956826	0.518219	0.620857	1	2558	tags=20%, list=5%, signal=21%
ZHAN_MULTIPLE_MYELOMA_UP	ZHAN_MULTIPLE_MYELOMA_UP		52	0.394288	1.21191	0.159714	0.379049	1	16243	tags=52%, list=31%, signal=75%				ANDERSEN_LIVER_CANCER_KRT19_UP	ANDERSEN_LIVER_CANCER_KRT19_UP		32	-0.282678	-0.952909	0.565401	0.630797	1	12431	tags=50%, list=23%, signal=65%
MORI_PRE_BI_LYMPHOCYTE_DN	MORI_PRE_BI_LYMPHOCYTE_DN		75	0.37369	1.21186	0.142365	0.378654	1	19897	tags=60%, list=37%, signal=96%				JIANG_MELANOMA_TRM_HIGH_SURVIVAL_22_GENE_SIGNATURE	JIANG_MELANOMA_TRM_HIGH_SURVIVAL_22_GENE_SIGNATURE		22	-0.30042	-0.951649	0.536232	0.633398	1	5731	tags=23%, list=11%, signal=25%
LIM_MAMMARY_LUMINAL_MATURE_UP	LIM_MAMMARY_LUMINAL_MATURE_UP		102	0.359079	1.2113	0.131019	0.379618	1	7969	tags=29%, list=15%, signal=35%				HOFFMANN_IMMATURE_TO_MATURE_B_LYMPHOCYTE_DN	HOFFMANN_IMMATURE_TO_MATURE_B_LYMPHOCYTE_DN		45	-0.259518	-0.950929	0.549708	0.634487	1	9375	tags=29%, list=18%, signal=35%
LIN_APC_TARGETS	LIN_APC_TARGETS		68	0.377769	1.21108	0.156751	0.379659	1	14309	tags=41%, list=27%, signal=56%				WIELAND_UP_BY_HBV_INFECTION	WIELAND_UP_BY_HBV_INFECTION		86	-0.23003	-0.949954	0.619048	0.636359	1	8837	tags=28%, list=17%, signal=33%
MCBRYAN_PUBERTAL_BREAST_4_5WK_DN	MCBRYAN_PUBERTAL_BREAST_4_5WK_DN		182	0.343419	1.21011	0.0959916	0.381598	1	16243	tags=46%, list=31%, signal=66%				NABA_ECM_AFFILIATED	NABA_ECM_AFFILIATED		166	-0.210323	-0.949059	0.647059	0.637879	1	10026	tags=31%, list=19%, signal=38%
GARGALOVIC_RESPONSE_TO_OXIDIZED_PHOSPHOLIPIDS_YELLOW_UP	GARGALOVIC_RESPONSE_TO_OXIDIZED_PHOSPHOLIPIDS_YELLOW_UP		28	0.437261	1.20934	0.198676	0.383119	1	7264	tags=29%, list=14%, signal=33%				JOHNSTONE_PARVB_TARGETS_1_DN	JOHNSTONE_PARVB_TARGETS_1_DN		58	-0.244233	-0.947211	0.583851	0.642126	1	10653	tags=38%, list=20%, signal=47%
ZHOU_INFLAMMATORY_RESPONSE_LIVE_UP	ZHOU_INFLAMMATORY_RESPONSE_LIVE_UP		401	0.327314	1.20878	0.0364742	0.384035	1	14309	tags=39%, list=27%, signal=53%				GAUSSMANN_MLL_AF4_FUSION_TARGETS_C_DN	GAUSSMANN_MLL_AF4_FUSION_TARGETS_C_DN		22	-0.305227	-0.945358	0.573077	0.646312	1	10057	tags=50%, list=19%, signal=62%
PEDERSEN_METASTASIS_BY_ERBB2_ISOFORM_3	PEDERSEN_METASTASIS_BY_ERBB2_ISOFORM_3		20	0.468149	1.20859	0.214667	0.384016	1	5046	tags=30%, list=9%, signal=33%				LEE_CALORIE_RESTRICTION_NEOCORTEX_UP	LEE_CALORIE_RESTRICTION_NEOCORTEX_UP		65	-0.2397	-0.943652	0.617284	0.650101	1	5436	tags=20%, list=10%, signal=22%
FARMER_BREAST_CANCER_CLUSTER_7	FARMER_BREAST_CANCER_CLUSTER_7		20	0.473067	1.20828	0.19945	0.384299	1	6683	tags=40%, list=13%, signal=46%				TERAMOTO_OPN_TARGETS_CLUSTER_7	TERAMOTO_OPN_TARGETS_CLUSTER_7		17	-0.321274	-0.942795	0.544828	0.65161	1	6169	tags=29%, list=12%, signal=33%
BOYLAN_MULTIPLE_MYELOMA_C_DN	BOYLAN_MULTIPLE_MYELOMA_C_DN		57	0.389691	1.20823	0.171669	0.383875	1	13867	tags=42%, list=26%, signal=57%				KORKOLA_EMBRYONAL_CARCINOMA_UP	KORKOLA_EMBRYONAL_CARCINOMA_UP		40	-0.266472	-0.941507	0.596059	0.653975	1	7844	tags=30%, list=15%, signal=35%
FLOTHO_PEDIATRIC_ALL_THERAPY_RESPONSE_DN	FLOTHO_PEDIATRIC_ALL_THERAPY_RESPONSE_DN		29	0.431955	1.20792	0.202086	0.384139	1	10482	tags=41%, list=20%, signal=52%				HAN_JNK_SINGALING_UP	HAN_JNK_SINGALING_UP		33	-0.274374	-0.937932	0.546296	0.662877	1	2804	tags=21%, list=5%, signal=22%
KONDO_EZH2_TARGETS	KONDO_EZH2_TARGETS		214	0.340061	1.20778	0.0803296	0.384032	1	13753	tags=44%, list=26%, signal=59%				SUH_COEXPRESSED_WITH_ID1_AND_ID2_UP	SUH_COEXPRESSED_WITH_ID1_AND_ID2_UP		18	-0.31711	-0.936911	0.535714	0.664779	1	8154	tags=33%, list=15%, signal=39%
JOHNSTONE_PARVB_TARGETS_3_UP	JOHNSTONE_PARVB_TARGETS_3_UP		392	0.330875	1.20671	0.0411647	0.386354	1	12126	tags=35%, list=23%, signal=45%				BLANCO_MELO_COVID19_BRONCHIAL_EPITHELIAL_CELLS_SARS_COV_2_INFECTION_DN	BLANCO_MELO_COVID19_BRONCHIAL_EPITHELIAL_CELLS_SARS_COV_2_INFECTION_DN		54	-0.245548	-0.936867	0.609195	0.663991	1	4803	tags=20%, list=9%, signal=22%
FIGUEROA_AML_METHYLATION_CLUSTER_1_UP	FIGUEROA_AML_METHYLATION_CLUSTER_1_UP		111	0.354272	1.20645	0.14364	0.386503	1	13252	tags=41%, list=25%, signal=55%				HINATA_NFKB_TARGETS_KERATINOCYTE_DN	HINATA_NFKB_TARGETS_KERATINOCYTE_DN		23	-0.302939	-0.936377	0.548263	0.664436	1	2879	tags=22%, list=5%, signal=23%
BLANCO_MELO_MERS_COV_INFECTION_MCR5_CELLS_UP	BLANCO_MELO_MERS_COV_INFECTION_MCR5_CELLS_UP		249	0.334294	1.20631	0.0777892	0.386343	1	12320	tags=35%, list=23%, signal=45%				WANG_IMMORTALIZED_BY_HOXA9_AND_MEIS1_DN	WANG_IMMORTALIZED_BY_HOXA9_AND_MEIS1_DN		23	-0.308699	-0.935496	0.513834	0.665707	1	7072	tags=30%, list=13%, signal=35%
UDAYAKUMAR_MED1_TARGETS_UP	UDAYAKUMAR_MED1_TARGETS_UP		122	0.350424	1.2063	0.135816	0.385855	1	14558	tags=40%, list=27%, signal=55%				LINDSTEDT_DENDRITIC_CELL_MATURATION_A	LINDSTEDT_DENDRITIC_CELL_MATURATION_A		57	-0.243886	-0.934198	0.566265	0.668407	1	9915	tags=33%, list=19%, signal=41%
BLANCO_MELO_COVID19_SARS_COV_2_INFECTION_CALU3_CELLS_UP	BLANCO_MELO_COVID19_SARS_COV_2_INFECTION_CALU3_CELLS_UP		311	0.333902	1.20585	0.0507614	0.386513	1	14079	tags=40%, list=26%, signal=54%				MIKKELSEN_ES_HCP_WITH_H3_UNMETHYLATED	MIKKELSEN_ES_HCP_WITH_H3_UNMETHYLATED		61	-0.242244	-0.934048	0.626582	0.667943	1	9477	tags=31%, list=18%, signal=38%
YAO_TEMPORAL_RESPONSE_TO_PROGESTERONE_CLUSTER_7	YAO_TEMPORAL_RESPONSE_TO_PROGESTERONE_CLUSTER_7		71	0.378219	1.20568	0.16629	0.386384	1	16628	tags=45%, list=31%, signal=66%				WHITE_NEUROBLASTOMA_WITH_1P36.3_DELETION	WHITE_NEUROBLASTOMA_WITH_1P36.3_DELETION		19	-0.322224	-0.933519	0.544776	0.668576	1	9172	tags=32%, list=17%, signal=38%
BORCZUK_MALIGNANT_MESOTHELIOMA_DN	BORCZUK_MALIGNANT_MESOTHELIOMA_DN		99	0.361783	1.20528	0.141111	0.386971	1	13358	tags=40%, list=25%, signal=54%				DORMOY_ELAVL1_TARGETS	DORMOY_ELAVL1_TARGETS		16	-0.33833	-0.932766	0.503247	0.669698	1	9789	tags=44%, list=18%, signal=54%
MAGRANGEAS_MULTIPLE_MYELOMA_IGLL_VS_IGLK_DN	MAGRANGEAS_MULTIPLE_MYELOMA_IGLL_VS_IGLK_DN		23	0.458034	1.20525	0.203883	0.386522	1	13012	tags=43%, list=24%, signal=58%				KORKOLA_YOLK_SAC_TUMOR_UP	KORKOLA_YOLK_SAC_TUMOR_UP		19	-0.316827	-0.931926	0.553571	0.671066	1	7825	tags=26%, list=15%, signal=31%
SASSON_RESPONSE_TO_FORSKOLIN_UP	SASSON_RESPONSE_TO_FORSKOLIN_UP		83	0.368122	1.20503	0.163972	0.386618	1	13318	tags=37%, list=25%, signal=50%				GAUSSMANN_MLL_AF4_FUSION_TARGETS_B_UP	GAUSSMANN_MLL_AF4_FUSION_TARGETS_B_UP		27	-0.285524	-0.931679	0.569038	0.670806	1	3859	tags=22%, list=7%, signal=24%
INGRAM_SHH_TARGETS_UP	INGRAM_SHH_TARGETS_UP		120	0.34907	1.20473	0.128261	0.386879	1	11085	tags=37%, list=21%, signal=46%				HELLER_SILENCED_BY_METHYLATION_DN	HELLER_SILENCED_BY_METHYLATION_DN		102	-0.220824	-0.930293	0.646465	0.673541	1	5004	tags=21%, list=9%, signal=23%
STAMBOLSKY_RESPONSE_TO_VITAMIN_D3_DN	STAMBOLSKY_RESPONSE_TO_VITAMIN_D3_DN		23	0.453606	1.20467	0.210875	0.386537	1	8369	tags=48%, list=16%, signal=57%				SCHLOSSER_MYC_TARGETS_AND_SERUM_RESPONSE_DN	SCHLOSSER_MYC_TARGETS_AND_SERUM_RESPONSE_DN		47	-0.254737	-0.930152	0.585106	0.673017	1	2491	tags=15%, list=5%, signal=16%
DESERT_PERIVENOUS_HEPATOCELLULAR_CARCINOMA_SUBCLASS_UP	DESERT_PERIVENOUS_HEPATOCELLULAR_CARCINOMA_SUBCLASS_UP		148	0.345027	1.20466	0.130011	0.386061	1	12241	tags=40%, list=23%, signal=52%				HESS_TARGETS_OF_HOXA9_AND_MEIS1_UP	HESS_TARGETS_OF_HOXA9_AND_MEIS1_UP		68	-0.235898	-0.929347	0.598485	0.674234	1	8957	tags=25%, list=17%, signal=30%
BILD_HRAS_ONCOGENIC_SIGNATURE	BILD_HRAS_ONCOGENIC_SIGNATURE		237	0.334409	1.20427	0.0860996	0.386608	1	10370	tags=33%, list=20%, signal=41%				TERAMOTO_OPN_TARGETS_CLUSTER_6	TERAMOTO_OPN_TARGETS_CLUSTER_6		25	-0.283974	-0.928021	0.59058	0.676756	1	5378	tags=28%, list=10%, signal=31%
CHESLER_BRAIN_QTL_CIS	CHESLER_BRAIN_QTL_CIS		70	0.374744	1.20369	0.166078	0.38753	1	10555	tags=34%, list=20%, signal=43%				DAZARD_UV_RESPONSE_CLUSTER_G2	DAZARD_UV_RESPONSE_CLUSTER_G2		23	-0.304831	-0.927202	0.522727	0.67795	1	6153	tags=35%, list=12%, signal=39%
PASQUALUCCI_LYMPHOMA_BY_GC_STAGE_DN	PASQUALUCCI_LYMPHOMA_BY_GC_STAGE_DN		162	0.34289	1.20354	0.110994	0.387405	1	14754	tags=43%, list=28%, signal=59%				LIM_MAMMARY_LUMINAL_PROGENITOR_UP	LIM_MAMMARY_LUMINAL_PROGENITOR_UP		57	-0.242343	-0.926316	0.58642	0.679391	1	7112	tags=26%, list=13%, signal=30%
FALVELLA_SMOKERS_WITH_LUNG_CANCER	FALVELLA_SMOKERS_WITH_LUNG_CANCER		78	0.368088	1.20297	0.164045	0.388404	1	9820	tags=35%, list=18%, signal=42%				LE_NEURONAL_DIFFERENTIATION_UP	LE_NEURONAL_DIFFERENTIATION_UP		18	-0.316389	-0.920418	0.543396	0.693892	1	10468	tags=44%, list=20%, signal=55%
PASINI_SUZ12_TARGETS_UP	PASINI_SUZ12_TARGETS_UP		107	0.355224	1.20223	0.139821	0.389921	1	14063	tags=42%, list=26%, signal=57%				AMIT_EGF_RESPONSE_120_MCF10A	AMIT_EGF_RESPONSE_120_MCF10A		40	-0.251603	-0.9151	0.628866	0.706592	1	8304	tags=30%, list=16%, signal=36%
HELLER_HDAC_TARGETS_SILENCED_BY_METHYLATION_UP	HELLER_HDAC_TARGETS_SILENCED_BY_METHYLATION_UP		408	0.326345	1.20087	0.0401606	0.393049	1	12382	tags=37%, list=23%, signal=47%				XU_HGF_SIGNALING_NOT_VIA_AKT1_48HR_UP	XU_HGF_SIGNALING_NOT_VIA_AKT1_48HR_UP		33	-0.266711	-0.913874	0.606195	0.708801	1	12276	tags=48%, list=23%, signal=63%
LI_PROSTATE_CANCER_EPIGENETIC	LI_PROSTATE_CANCER_EPIGENETIC		32	0.423861	1.20086	0.212401	0.392562	1	8503	tags=44%, list=16%, signal=52%				GRAHAM_CML_QUIESCENT_VS_CML_DIVIDING_UP	GRAHAM_CML_QUIESCENT_VS_CML_DIVIDING_UP		21	-0.298669	-0.912849	0.589744	0.710412	1	6153	tags=29%, list=12%, signal=32%
GRAHAM_CML_DIVIDING_VS_NORMAL_QUIESCENT_DN	GRAHAM_CML_DIVIDING_VS_NORMAL_QUIESCENT_DN		81	0.36767	1.20046	0.141379	0.393093	1	11697	tags=37%, list=22%, signal=47%				GHANDHI_BYSTANDER_IRRADIATION_UP	GHANDHI_BYSTANDER_IRRADIATION_UP		77	-0.227676	-0.911272	0.707692	0.713457	1	4906	tags=19%, list=9%, signal=21%
SERVITJA_ISLET_HNF1A_TARGETS_DN	SERVITJA_ISLET_HNF1A_TARGETS_DN		107	0.357442	1.20038	0.144284	0.392768	1	14443	tags=44%, list=27%, signal=60%				SCHAEFFER_SOX9_TARGETS_IN_PROSTATE_DEVELOPMENT_DN	SCHAEFFER_SOX9_TARGETS_IN_PROSTATE_DEVELOPMENT_DN		45	-0.246362	-0.910128	0.650794	0.715614	1	8560	tags=31%, list=16%, signal=37%
RICKMAN_HEAD_AND_NECK_CANCER_A	RICKMAN_HEAD_AND_NECK_CANCER_A		96	0.358465	1.20033	0.140177	0.392408	1	8787	tags=34%, list=17%, signal=41%				WU_ALZHEIMER_DISEASE_DN	WU_ALZHEIMER_DISEASE_DN		19	-0.299653	-0.909205	0.570881	0.717031	1	5731	tags=37%, list=11%, signal=41%
ZHANG_INTERFERON_RESPONSE	ZHANG_INTERFERON_RESPONSE		23	0.458271	1.20015	0.206897	0.392354	1	13784	tags=48%, list=26%, signal=65%				SMITH_LIVER_CANCER	SMITH_LIVER_CANCER		45	-0.243332	-0.908509	0.654255	0.717892	1	4079	tags=20%, list=8%, signal=22%
HE_PTEN_TARGETS_UP	HE_PTEN_TARGETS_UP		18	0.480784	1.1999	0.231623	0.392525	1	11326	tags=50%, list=21%, signal=64%				ONDER_CDH1_TARGETS_3_UP	ONDER_CDH1_TARGETS_3_UP		18	-0.323219	-0.906507	0.606383	0.722082	1	9817	tags=39%, list=18%, signal=48%
LIU_CMYB_TARGETS_UP	LIU_CMYB_TARGETS_UP		158	0.34334	1.19965	0.103966	0.392643	1	11494	tags=38%, list=22%, signal=48%				KANG_FLUOROURACIL_RESISTANCE_DN	KANG_FLUOROURACIL_RESISTANCE_DN		16	-0.321026	-0.905798	0.539519	0.722928	1	7799	tags=31%, list=15%, signal=37%
KIM_ALL_DISORDERS_OLIGODENDROCYTE_NUMBER_CORR_DN	KIM_ALL_DISORDERS_OLIGODENDROCYTE_NUMBER_CORR_DN		32	0.418143	1.19937	0.203753	0.392882	1	15745	tags=59%, list=30%, signal=84%				BLANCO_MELO_MERS_COV_INFECTION_MCR5_CELLS_DN	BLANCO_MELO_MERS_COV_INFECTION_MCR5_CELLS_DN		31	-0.271243	-0.90457	0.631818	0.725181	1	9163	tags=32%, list=17%, signal=39%
DUTTA_APOPTOSIS_VIA_NFKB	DUTTA_APOPTOSIS_VIA_NFKB		33	0.418547	1.19935	0.196592	0.392411	1	9840	tags=42%, list=19%, signal=52%				ROSS_AML_WITH_CBFB_MYH11_FUSION	ROSS_AML_WITH_CBFB_MYH11_FUSION		50	-0.244662	-0.903926	0.662921	0.725673	1	12148	tags=42%, list=23%, signal=54%
ZHENG_GLIOBLASTOMA_PLASTICITY_DN	ZHENG_GLIOBLASTOMA_PLASTICITY_DN		59	0.379699	1.1991	0.184964	0.392554	1	5490	tags=25%, list=10%, signal=28%				MULLIGAN_NTF3_SIGNALING_VIA_INSR_AND_IGF1R_UP	MULLIGAN_NTF3_SIGNALING_VIA_INSR_AND_IGF1R_UP		21	-0.293613	-0.90191	0.593407	0.72991	1	6880	tags=33%, list=13%, signal=38%
CHENG_IMPRINTED_BY_ESTRADIOL	CHENG_IMPRINTED_BY_ESTRADIOL		102	0.356924	1.19827	0.156317	0.394202	1	11619	tags=39%, list=22%, signal=50%				CHAUHAN_RESPONSE_TO_METHOXYESTRADIOL_UP	CHAUHAN_RESPONSE_TO_METHOXYESTRADIOL_UP		44	-0.253034	-0.901027	0.686275	0.731089	1	11198	tags=39%, list=21%, signal=49%
KYNG_RESPONSE_TO_H2O2_VIA_ERCC6_DN	KYNG_RESPONSE_TO_H2O2_VIA_ERCC6_DN		44	0.404392	1.19782	0.203496	0.394816	1	13972	tags=45%, list=26%, signal=62%				KIM_BIPOLAR_DISORDER_OLIGODENDROCYTE_DENSITY_CORR_DN	KIM_BIPOLAR_DISORDER_OLIGODENDROCYTE_DENSITY_CORR_DN		85	-0.217989	-0.89706	0.777778	0.740179	1	4611	tags=15%, list=9%, signal=17%
SANDERSON_PPARA_TARGETS	SANDERSON_PPARA_TARGETS		15	0.501848	1.1977	0.239255	0.394663	1	7201	tags=40%, list=14%, signal=46%				XU_HGF_TARGETS_INDUCED_BY_AKT1_6HR	XU_HGF_TARGETS_INDUCED_BY_AKT1_6HR		16	-0.31845	-0.896693	0.594595	0.740095	1	9208	tags=25%, list=17%, signal=30%
HEDENFALK_BREAST_CANCER_BRACX_DN	HEDENFALK_BREAST_CANCER_BRACX_DN		19	0.473503	1.19759	0.227642	0.394466	1	12964	tags=53%, list=24%, signal=70%				WOOD_EBV_EBNA1_TARGETS_DN	WOOD_EBV_EBNA1_TARGETS_DN		47	-0.245653	-0.896633	0.716578	0.739283	1	8537	tags=34%, list=16%, signal=41%
YAO_TEMPORAL_RESPONSE_TO_PROGESTERONE_CLUSTER_1	YAO_TEMPORAL_RESPONSE_TO_PROGESTERONE_CLUSTER_1		64	0.378602	1.19756	0.179882	0.394009	1	10613	tags=36%, list=20%, signal=45%				NAKAJIMA_MAST_CELL	NAKAJIMA_MAST_CELL		44	-0.243146	-0.891117	0.685864	0.751511	1	5528	tags=25%, list=10%, signal=28%
HOFFMANN_PRE_BI_TO_LARGE_PRE_BII_LYMPHOCYTE_DN	HOFFMANN_PRE_BI_TO_LARGE_PRE_BII_LYMPHOCYTE_DN		71	0.376558	1.19729	0.161593	0.3942	1	8448	tags=31%, list=16%, signal=37%				GAVIN_PDE3B_TARGETS	GAVIN_PDE3B_TARGETS		22	-0.293733	-0.890832	0.653697	0.751193	1	9504	tags=36%, list=18%, signal=44%
CEBALLOS_TARGETS_OF_TP53_AND_MYC_UP	CEBALLOS_TARGETS_OF_TP53_AND_MYC_UP		19	0.475126	1.19693	0.227397	0.394689	1	9471	tags=47%, list=18%, signal=58%				HOFFMANN_SMALL_PRE_BII_TO_IMMATURE_B_LYMPHOCYTE_DN	HOFFMANN_SMALL_PRE_BII_TO_IMMATURE_B_LYMPHOCYTE_DN		35	-0.257288	-0.889192	0.722222	0.754109	1	9015	tags=34%, list=17%, signal=41%
FLECHNER_PBL_KIDNEY_TRANSPLANT_REJECTED_VS_OK_UP	FLECHNER_PBL_KIDNEY_TRANSPLANT_REJECTED_VS_OK_UP		61	0.38114	1.19663	0.183133	0.39498	1	13938	tags=43%, list=26%, signal=58%				CHEN_LVAD_SUPPORT_OF_FAILING_HEART_DN	CHEN_LVAD_SUPPORT_OF_FAILING_HEART_DN		40	-0.247634	-0.886766	0.702857	0.758989	1	8052	tags=28%, list=15%, signal=32%
HOLLEMAN_PREDNISOLONE_RESISTANCE_ALL_UP	HOLLEMAN_PREDNISOLONE_RESISTANCE_ALL_UP		17	0.48362	1.19648	0.241867	0.394872	1	5227	tags=24%, list=10%, signal=26%				ZHAN_V2_LATE_DIFFERENTIATION_GENES	ZHAN_V2_LATE_DIFFERENTIATION_GENES		40	-0.248925	-0.886651	0.72973	0.758288	1	7576	tags=25%, list=14%, signal=29%
JOSEPH_RESPONSE_TO_SODIUM_BUTYRATE_UP	JOSEPH_RESPONSE_TO_SODIUM_BUTYRATE_UP		30	0.428912	1.19597	0.214194	0.395703	1	15811	tags=50%, list=30%, signal=71%				OZEN_MIR125B1_TARGETS	OZEN_MIR125B1_TARGETS		23	-0.283131	-0.886638	0.677043	0.757334	1	9503	tags=35%, list=18%, signal=42%
KYNG_ENVIRONMENTAL_STRESS_RESPONSE_NOT_BY_GAMMA_IN_OLD	KYNG_ENVIRONMENTAL_STRESS_RESPONSE_NOT_BY_GAMMA_IN_OLD		28	0.435576	1.19589	0.202937	0.395393	1	6944	tags=29%, list=13%, signal=33%				NOJIMA_SFRP2_TARGETS_UP	NOJIMA_SFRP2_TARGETS_UP		29	-0.26814	-0.883222	0.674312	0.764469	1	11457	tags=38%, list=22%, signal=48%
BRUECKNER_TARGETS_OF_MIRLET7A3_UP	BRUECKNER_TARGETS_OF_MIRLET7A3_UP		108	0.358032	1.19363	0.135045	0.400924	1	14692	tags=44%, list=28%, signal=60%				TAKEDA_TARGETS_OF_NUP98_HOXA9_FUSION_6HR_DN	TAKEDA_TARGETS_OF_NUP98_HOXA9_FUSION_6HR_DN		42	-0.244033	-0.881998	0.707692	0.76629	1	8422	tags=33%, list=16%, signal=40%
HAHTOLA_MYCOSIS_FUNGOIDES_CD4_DN	HAHTOLA_MYCOSIS_FUNGOIDES_CD4_DN		106	0.355847	1.19327	0.159563	0.401401	1	11450	tags=31%, list=22%, signal=40%				SONG_TARGETS_OF_IE86_CMV_PROTEIN	SONG_TARGETS_OF_IE86_CMV_PROTEIN		53	-0.228391	-0.881633	0.754491	0.766175	1	2086	tags=13%, list=4%, signal=14%
NAKAYAMA_SOFT_TISSUE_TUMORS_PCA1_DN	NAKAYAMA_SOFT_TISSUE_TUMORS_PCA1_DN		74	0.371942	1.19319	0.172531	0.401063	1	9193	tags=32%, list=17%, signal=39%				KOINUMA_COLON_CANCER_MSI_UP	KOINUMA_COLON_CANCER_MSI_UP		15	-0.314973	-0.880966	0.667774	0.76675	1	5976	tags=27%, list=11%, signal=30%
OHGUCHI_LIVER_HNF4A_TARGETS_DN	OHGUCHI_LIVER_HNF4A_TARGETS_DN		162	0.340313	1.19293	0.124733	0.401247	1	9243	tags=32%, list=17%, signal=39%				CROONQUIST_NRAS_VS_STROMAL_STIMULATION_UP	CROONQUIST_NRAS_VS_STROMAL_STIMULATION_UP		39	-0.259075	-0.880763	0.692308	0.766216	1	7670	tags=28%, list=14%, signal=33%
SUZUKI_RESPONSE_TO_TSA	SUZUKI_RESPONSE_TO_TSA		16	0.48161	1.19278	0.240634	0.401156	1	14786	tags=56%, list=28%, signal=78%				LEIN_LOCALIZED_TO_DISTAL_AND_PROXIMAL_DENDRITES	LEIN_LOCALIZED_TO_DISTAL_AND_PROXIMAL_DENDRITES		16	-0.315075	-0.880588	0.615894	0.76561	1	10424	tags=44%, list=20%, signal=54%
VARELA_ZMPSTE24_TARGETS_UP	VARELA_ZMPSTE24_TARGETS_UP		41	0.402917	1.19175	0.200249	0.403418	1	10821	tags=39%, list=20%, signal=49%				BRAUNE_GEIST_20_GENE_NOTCH_SIG_BREAST_CANCER	BRAUNE_GEIST_20_GENE_NOTCH_SIG_BREAST_CANCER		20	-0.293361	-0.878909	0.651341	0.768458	1	2216	tags=25%, list=4%, signal=26%
EHRLICH_ICF_SYNDROM_DN	EHRLICH_ICF_SYNDROM_DN		17	0.47591	1.19169	0.236339	0.403059	1	18903	tags=76%, list=36%, signal=119%				BROWNE_HCMV_INFECTION_4HR_UP	BROWNE_HCMV_INFECTION_4HR_UP		48	-0.233543	-0.87736	0.741758	0.77099	1	2879	tags=15%, list=5%, signal=15%
LAU_APOPTOSIS_CDKN2A_UP	LAU_APOPTOSIS_CDKN2A_UP		55	0.384363	1.19165	0.173285	0.402666	1	17067	tags=53%, list=32%, signal=78%				TOMIDA_METASTASIS_UP	TOMIDA_METASTASIS_UP		26	-0.267858	-0.875151	0.723849	0.775063	1	8700	tags=31%, list=16%, signal=37%
MATSUDA_NATURAL_KILLER_DIFFERENTIATION	MATSUDA_NATURAL_KILLER_DIFFERENTIATION		458	0.322054	1.19134	0.0361446	0.402967	1	13784	tags=40%, list=26%, signal=53%				MATZUK_CENTRAL_FOR_FEMALE_FERTILITY	MATZUK_CENTRAL_FOR_FEMALE_FERTILITY		29	-0.266357	-0.873468	0.69469	0.777831	1	5749	tags=21%, list=11%, signal=23%
TIEN_INTESTINE_PROBIOTICS_24HR_DN	TIEN_INTESTINE_PROBIOTICS_24HR_DN		205	0.334299	1.18982	0.109845	0.406589	1	9069	tags=28%, list=17%, signal=34%				DANG_MYC_TARGETS_DN	DANG_MYC_TARGETS_DN		30	-0.261489	-0.872812	0.721154	0.778388	1	7545	tags=30%, list=14%, signal=35%
IWANAGA_CARCINOGENESIS_BY_KRAS_PTEN_UP	IWANAGA_CARCINOGENESIS_BY_KRAS_PTEN_UP		182	0.336102	1.18918	0.123045	0.407888	1	11157	tags=36%, list=21%, signal=46%				GROSS_ELK3_TARGETS_DN	GROSS_ELK3_TARGETS_DN		32	-0.251728	-0.872288	0.727679	0.77867	1	10287	tags=38%, list=19%, signal=46%
PIONTEK_PKD1_TARGETS_UP	PIONTEK_PKD1_TARGETS_UP		40	0.403792	1.18789	0.204082	0.410936	1	15448	tags=55%, list=29%, signal=77%				BANDRES_RESPONSE_TO_CARMUSTIN_WITHOUT_MGMT_48HR_UP	BANDRES_RESPONSE_TO_CARMUSTIN_WITHOUT_MGMT_48HR_UP		18	-0.302334	-0.87032	0.66	0.782084	1	6781	tags=33%, list=13%, signal=38%
DORN_ADENOVIRUS_INFECTION_24HR_DN	DORN_ADENOVIRUS_INFECTION_24HR_DN		39	0.406951	1.18753	0.206897	0.411363	1	9840	tags=33%, list=19%, signal=41%				JEON_SMAD6_TARGETS_DN	JEON_SMAD6_TARGETS_DN		19	-0.296888	-0.868778	0.65371	0.784316	1	4850	tags=32%, list=9%, signal=35%
RIEGE_DELTANP63_DIRECT_TARGETS_UP	RIEGE_DELTANP63_DIRECT_TARGETS_UP		129	0.345459	1.18714	0.149189	0.411817	1	14813	tags=42%, list=28%, signal=58%				KIM_ALL_DISORDERS_CALB1_CORR_DN	KIM_ALL_DISORDERS_CALB1_CORR_DN		35	-0.2533	-0.868756	0.674009	0.783381	1	7112	tags=26%, list=13%, signal=30%
KIM_WT1_TARGETS_12HR_UP	KIM_WT1_TARGETS_12HR_UP		160	0.338854	1.18655	0.124604	0.412931	1	11326	tags=39%, list=21%, signal=50%				MIKKELSEN_MCV6_ICP_WITH_H3K4ME3_AND_H3K27ME3	MIKKELSEN_MCV6_ICP_WITH_H3K4ME3_AND_H3K27ME3		32	-0.263186	-0.866421	0.71179	0.787711	1	8257	tags=34%, list=16%, signal=41%
HASLINGER_B_CLL_WITH_CHROMOSOME_12_TRISOMY	HASLINGER_B_CLL_WITH_CHROMOSOME_12_TRISOMY		21	0.456278	1.18651	0.2341	0.412523	1	15018	tags=67%, list=28%, signal=93%				CHIANG_LIVER_CANCER_SUBCLASS_INTERFERON_UP	CHIANG_LIVER_CANCER_SUBCLASS_INTERFERON_UP		26	-0.271733	-0.866364	0.683036	0.786831	1	11242	tags=42%, list=21%, signal=54%
YAGI_AML_WITH_T_8_21_TRANSLOCATION	YAGI_AML_WITH_T_8_21_TRANSLOCATION		344	0.321959	1.18637	0.0719352	0.412407	1	12990	tags=36%, list=24%, signal=47%				THEODOROU_MAMMARY_TUMORIGENESIS	THEODOROU_MAMMARY_TUMORIGENESIS		31	-0.257102	-0.865079	0.746154	0.788643	1	5963	tags=26%, list=11%, signal=29%
BURTON_ADIPOGENESIS_9	BURTON_ADIPOGENESIS_9		78	0.368907	1.18586	0.161663	0.413281	1	8650	tags=33%, list=16%, signal=40%				NAKAYAMA_FRA2_TARGETS	NAKAYAMA_FRA2_TARGETS		44	-0.235157	-0.863784	0.787037	0.790486	1	9425	tags=32%, list=18%, signal=39%
NIKOLSKY_BREAST_CANCER_20Q12_Q13_AMPLICON	NIKOLSKY_BREAST_CANCER_20Q12_Q13_AMPLICON		136	0.342313	1.18553	0.149675	0.413672	1	10907	tags=34%, list=21%, signal=42%				NOJIMA_SFRP2_TARGETS_DN	NOJIMA_SFRP2_TARGETS_DN		24	-0.276298	-0.862705	0.659836	0.791732	1	3612	tags=21%, list=7%, signal=22%
MEISSNER_NPC_HCP_WITH_H3_UNMETHYLATED	MEISSNER_NPC_HCP_WITH_H3_UNMETHYLATED		500	0.321151	1.18488	0.0461384	0.414957	1	11508	tags=33%, list=22%, signal=41%				LEE_LIVER_CANCER_MYC_UP	LEE_LIVER_CANCER_MYC_UP		51	-0.232069	-0.860446	0.747191	0.795447	1	9291	tags=31%, list=17%, signal=38%
CUI_GLUCOSE_DEPRIVATION	CUI_GLUCOSE_DEPRIVATION		56	0.378969	1.18385	0.185493	0.417259	1	8320	tags=30%, list=16%, signal=36%				HOLLEMAN_VINCRISTINE_RESISTANCE_ALL_DN	HOLLEMAN_VINCRISTINE_RESISTANCE_ALL_DN		20	-0.281066	-0.860055	0.713287	0.795246	1	14720	tags=55%, list=28%, signal=76%
MEISSNER_BRAIN_HCP_WITH_H3K4ME2	MEISSNER_BRAIN_HCP_WITH_H3K4ME2		18	0.468051	1.18365	0.242718	0.417288	1	5025	tags=28%, list=9%, signal=31%				KRIGE_AMINO_ACID_DEPRIVATION	KRIGE_AMINO_ACID_DEPRIVATION		24	-0.26843	-0.859531	0.712062	0.795469	1	12276	tags=46%, list=23%, signal=60%
BARRIER_COLON_CANCER_RECURRENCE_DN	BARRIER_COLON_CANCER_RECURRENCE_DN		17	0.479634	1.18354	0.25523	0.417073	1	11332	tags=53%, list=21%, signal=67%				DUNNE_TARGETS_OF_AML1_MTG8_FUSION_UP	DUNNE_TARGETS_OF_AML1_MTG8_FUSION_UP		51	-0.224873	-0.858622	0.776596	0.796357	1	7936	tags=27%, list=15%, signal=32%
MARSON_FOXP3_TARGETS_STIMULATED_UP	MARSON_FOXP3_TARGETS_STIMULATED_UP		30	0.419555	1.18307	0.217446	0.41785	1	15200	tags=40%, list=29%, signal=56%				WALLACE_PROSTATE_CANCER_UP	WALLACE_PROSTATE_CANCER_UP		19	-0.291339	-0.857995	0.691057	0.796771	1	11962	tags=42%, list=23%, signal=54%
CAMPS_COLON_CANCER_COPY_NUMBER_UP	CAMPS_COLON_CANCER_COPY_NUMBER_UP		86	0.363211	1.18191	0.166287	0.420483	1	16121	tags=44%, list=30%, signal=63%				COLIN_PILOCYTIC_ASTROCYTOMA_VS_GLIOBLASTOMA_DN	COLIN_PILOCYTIC_ASTROCYTOMA_VS_GLIOBLASTOMA_DN		28	-0.264143	-0.857717	0.735683	0.796392	1	8301	tags=29%, list=16%, signal=34%
IWANAGA_CARCINOGENESIS_BY_KRAS_PTEN_DN	IWANAGA_CARCINOGENESIS_BY_KRAS_PTEN_DN		336	0.322183	1.18096	0.0829959	0.422517	1	10082	tags=32%, list=19%, signal=39%				TONKS_TARGETS_OF_RUNX1_RUNX1T1_FUSION_SUSTAINED_IN_MONOCYTE_UP	TONKS_TARGETS_OF_RUNX1_RUNX1T1_FUSION_SUSTAINED_IN_MONOCYTE_UP		21	-0.280335	-0.856225	0.695489	0.798483	1	9273	tags=43%, list=17%, signal=52%
MEISSNER_NPC_ICP_WITH_H3_UNMETHYLATED	MEISSNER_NPC_ICP_WITH_H3_UNMETHYLATED		20	0.46256	1.18083	0.253879	0.422336	1	16128	tags=60%, list=30%, signal=86%				BOYAULT_LIVER_CANCER_SUBCLASS_G5_DN	BOYAULT_LIVER_CANCER_SUBCLASS_G5_DN		26	-0.257366	-0.849743	0.730435	0.811008	1	6965	tags=27%, list=13%, signal=31%
ROSS_AML_OF_FAB_M7_TYPE	ROSS_AML_OF_FAB_M7_TYPE		66	0.37835	1.18043	0.196622	0.422931	1	12867	tags=39%, list=24%, signal=52%				KAMIKUBO_MYELOID_MN1_NETWORK	KAMIKUBO_MYELOID_MN1_NETWORK		19	-0.28332	-0.846001	0.70979	0.817487	1	3612	tags=21%, list=7%, signal=23%
LEIN_OLIGODENDROCYTE_MARKERS	LEIN_OLIGODENDROCYTE_MARKERS		74	0.36691	1.18009	0.189158	0.42333	1	6321	tags=27%, list=12%, signal=31%				MAINA_VHL_TARGETS_DN	MAINA_VHL_TARGETS_DN		15	-0.307712	-0.84221	0.674267	0.824113	1	7603	tags=40%, list=14%, signal=47%
BOYAULT_LIVER_CANCER_SUBCLASS_G1_UP	BOYAULT_LIVER_CANCER_SUBCLASS_G1_UP		106	0.350264	1.17942	0.161538	0.424617	1	8759	tags=28%, list=16%, signal=34%				ICHIBA_GRAFT_VERSUS_HOST_DISEASE_D7_UP	ICHIBA_GRAFT_VERSUS_HOST_DISEASE_D7_UP		105	-0.199541	-0.842057	0.924528	0.823375	1	9163	tags=27%, list=17%, signal=32%
IVANOVA_HEMATOPOIESIS_MATURE_CELL	IVANOVA_HEMATOPOIESIS_MATURE_CELL		271	0.324911	1.17885	0.100616	0.425699	1	11756	tags=35%, list=22%, signal=44%				WEINMANN_ADAPTATION_TO_HYPOXIA_DN	WEINMANN_ADAPTATION_TO_HYPOXIA_DN		37	-0.23978	-0.841884	0.779817	0.822713	1	3450	tags=16%, list=6%, signal=17%
HEIDENBLAD_AMPLICON_12P11_12_UP	HEIDENBLAD_AMPLICON_12P11_12_UP		35	0.409997	1.17881	0.225681	0.425266	1	7256	tags=29%, list=14%, signal=33%				NUTT_GBM_VS_AO_GLIOMA_UP	NUTT_GBM_VS_AO_GLIOMA_UP		45	-0.231339	-0.833612	0.776596	0.837293	1	12235	tags=44%, list=23%, signal=58%
ROVERSI_GLIOMA_COPY_NUMBER_UP	ROVERSI_GLIOMA_COPY_NUMBER_UP		96	0.359017	1.1786	0.182941	0.425339	1	8477	tags=25%, list=16%, signal=30%				LINDVALL_IMMORTALIZED_BY_TERT_UP	LINDVALL_IMMORTALIZED_BY_TERT_UP		64	-0.20811	-0.827523	0.875817	0.84728	1	8953	tags=27%, list=17%, signal=32%
ZHAN_MULTIPLE_MYELOMA_HP_UP	ZHAN_MULTIPLE_MYELOMA_HP_UP		44	0.391379	1.17856	0.215923	0.424929	1	14048	tags=39%, list=26%, signal=52%				BURTON_ADIPOGENESIS_PEAK_AT_16HR	BURTON_ADIPOGENESIS_PEAK_AT_16HR		41	-0.222541	-0.821093	0.851485	0.857681	1	9163	tags=27%, list=17%, signal=32%
KENNY_CTNNB1_TARGETS_DN	KENNY_CTNNB1_TARGETS_DN		50	0.383447	1.17855	0.207776	0.42442	1	9069	tags=36%, list=17%, signal=43%				LI_ESTROGENE_MCF7_E2_RESPONSE_DN	LI_ESTROGENE_MCF7_E2_RESPONSE_DN		35	-0.234872	-0.820972	0.86036	0.856824	1	9979	tags=34%, list=19%, signal=42%
CONCANNON_APOPTOSIS_BY_EPOXOMICIN_UP	CONCANNON_APOPTOSIS_BY_EPOXOMICIN_UP		232	0.328477	1.17845	0.101957	0.424183	1	12989	tags=36%, list=24%, signal=47%				MUELLER_METHYLATED_IN_GLIOBLASTOMA	MUELLER_METHYLATED_IN_GLIOBLASTOMA		41	-0.226948	-0.820343	0.819444	0.856851	1	2547	tags=12%, list=5%, signal=13%
BEIER_GLIOMA_STEM_CELL_DN	BEIER_GLIOMA_STEM_CELL_DN		56	0.382482	1.17837	0.201474	0.423862	1	14675	tags=45%, list=28%, signal=62%				GENTILE_UV_RESPONSE_CLUSTER_D6	GENTILE_UV_RESPONSE_CLUSTER_D6		34	-0.235936	-0.818991	0.82684	0.858006	1	4478	tags=18%, list=8%, signal=19%
LIU_OVARIAN_CANCER_TUMORS_AND_XENOGRAFTS_KINASES_DN	LIU_OVARIAN_CANCER_TUMORS_AND_XENOGRAFTS_KINASES_DN		34	0.410556	1.17806	0.230769	0.424186	1	14154	tags=38%, list=27%, signal=52%				LIU_IL13_MEMORY_MODEL_UP	LIU_IL13_MEMORY_MODEL_UP		17	-0.284286	-0.818317	0.785714	0.858082	1	15599	tags=59%, list=29%, signal=83%
DER_IFN_ALPHA_RESPONSE_UP	DER_IFN_ALPHA_RESPONSE_UP		70	0.368127	1.17771	0.186972	0.424585	1	16555	tags=50%, list=31%, signal=73%				MEINHOLD_OVARIAN_CANCER_LOW_GRADE_DN	MEINHOLD_OVARIAN_CANCER_LOW_GRADE_DN		19	-0.277172	-0.81546	0.754386	0.861781	1	3251	tags=21%, list=6%, signal=22%
TONKS_TARGETS_OF_RUNX1_RUNX1T1_FUSION_HSC_UP	TONKS_TARGETS_OF_RUNX1_RUNX1T1_FUSION_HSC_UP		175	0.334356	1.17757	0.136076	0.424442	1	9144	tags=30%, list=17%, signal=36%				IWANAGA_E2F1_TARGETS_INDUCED_BY_SERUM	IWANAGA_E2F1_TARGETS_INDUCED_BY_SERUM		22	-0.263406	-0.813974	0.765568	0.863217	1	6146	tags=27%, list=12%, signal=31%
GARGALOVIC_RESPONSE_TO_OXIDIZED_PHOSPHOLIPIDS_GREY_DN	GARGALOVIC_RESPONSE_TO_OXIDIZED_PHOSPHOLIPIDS_GREY_DN		71	0.36711	1.17755	0.202576	0.424003	1	8998	tags=31%, list=17%, signal=37%				OKAWA_NEUROBLASTOMA_1P36_31_DELETION	OKAWA_NEUROBLASTOMA_1P36_31_DELETION		22	-0.263848	-0.813864	0.756654	0.862341	1	4805	tags=18%, list=9%, signal=20%
RIZ_ERYTHROID_DIFFERENTIATION	RIZ_ERYTHROID_DIFFERENTIATION		79	0.361395	1.17704	0.198646	0.424866	1	13159	tags=39%, list=25%, signal=52%				GARGALOVIC_RESPONSE_TO_OXIDIZED_PHOSPHOLIPIDS_RED_UP	GARGALOVIC_RESPONSE_TO_OXIDIZED_PHOSPHOLIPIDS_RED_UP		16	-0.290555	-0.811309	0.763566	0.865366	1	4094	tags=25%, list=8%, signal=27%
DER_IFN_BETA_RESPONSE_UP	DER_IFN_BETA_RESPONSE_UP		98	0.351904	1.1769	0.176471	0.424746	1	16742	tags=48%, list=32%, signal=70%				VANTVEER_BREAST_CANCER_BRCA1_UP	VANTVEER_BREAST_CANCER_BRCA1_UP		32	-0.24259	-0.811251	0.800971	0.864401	1	4882	tags=22%, list=9%, signal=24%
BOYLAN_MULTIPLE_MYELOMA_PCA1_UP	BOYLAN_MULTIPLE_MYELOMA_PCA1_UP		109	0.348782	1.17659	0.185311	0.425074	1	10907	tags=36%, list=21%, signal=45%				TIAN_TNF_SIGNALING_VIA_NFKB	TIAN_TNF_SIGNALING_VIA_NFKB		24	-0.254719	-0.799785	0.798507	0.880791	1	8408	tags=25%, list=16%, signal=30%
DORSAM_HOXA9_TARGETS_UP	DORSAM_HOXA9_TARGETS_UP		35	0.410496	1.1763	0.222642	0.425364	1	13719	tags=46%, list=26%, signal=62%				HEBERT_MATRISOME_TNBC_BRAIN_METASTASIS	HEBERT_MATRISOME_TNBC_BRAIN_METASTASIS		25	-0.248627	-0.794955	0.801653	0.886697	1	8203	tags=32%, list=15%, signal=38%
BROWNE_HCMV_INFECTION_1HR_UP	BROWNE_HCMV_INFECTION_1HR_UP		49	0.385535	1.17592	0.216184	0.425895	1	12356	tags=41%, list=23%, signal=53%				ZHENG_IL22_SIGNALING_UP	ZHENG_IL22_SIGNALING_UP		55	-0.210189	-0.792269	0.884393	0.889544	1	2362	tags=13%, list=4%, signal=13%
MURAKAMI_UV_RESPONSE_24HR	MURAKAMI_UV_RESPONSE_24HR		20	0.457681	1.17591	0.263014	0.42541	1	6819	tags=25%, list=13%, signal=29%				WATANABE_COLON_CANCER_MSI_VS_MSS_UP	WATANABE_COLON_CANCER_MSI_VS_MSS_UP		30	-0.235695	-0.792012	0.851351	0.888819	1	9190	tags=30%, list=17%, signal=36%
MILI_PSEUDOPODIA	MILI_PSEUDOPODIA		45	0.390813	1.1759	0.210851	0.424909	1	7256	tags=27%, list=14%, signal=31%				HOLLEMAN_VINCRISTINE_RESISTANCE_B_ALL_DN	HOLLEMAN_VINCRISTINE_RESISTANCE_B_ALL_DN		16	-0.27795	-0.787938	0.780575	0.893234	1	13147	tags=50%, list=25%, signal=66%
CHNG_MULTIPLE_MYELOMA_HYPERPLOID_DN	CHNG_MULTIPLE_MYELOMA_HYPERPLOID_DN		30	0.422225	1.17584	0.237222	0.424563	1	14084	tags=50%, list=27%, signal=68%				YU_BAP1_TARGETS	YU_BAP1_TARGETS		29	-0.236026	-0.781937	0.847826	0.900094	1	11254	tags=38%, list=21%, signal=48%
MUNSHI_MULTIPLE_MYELOMA_UP	MUNSHI_MULTIPLE_MYELOMA_UP		76	0.366393	1.17472	0.178322	0.427171	1	8455	tags=28%, list=16%, signal=33%				MELLMAN_TUT1_TARGETS_UP	MELLMAN_TUT1_TARGETS_UP		18	-0.266655	-0.776312	0.766917	0.905974	1	9458	tags=44%, list=18%, signal=54%
GUTIERREZ_MULTIPLE_MYELOMA_UP	GUTIERREZ_MULTIPLE_MYELOMA_UP		32	0.413776	1.17456	0.228247	0.427145	1	9517	tags=31%, list=18%, signal=38%				SHIN_B_CELL_LYMPHOMA_CLUSTER_9	SHIN_B_CELL_LYMPHOMA_CLUSTER_9		18	-0.265752	-0.772738	0.817857	0.909196	1	1020	tags=11%, list=2%, signal=11%
KIM_WT1_TARGETS_UP	KIM_WT1_TARGETS_UP		214	0.329126	1.17396	0.116136	0.428211	1	12834	tags=39%, list=24%, signal=51%				ZHAN_VARIABLE_EARLY_DIFFERENTIATION_GENES_UP	ZHAN_VARIABLE_EARLY_DIFFERENTIATION_GENES_UP		17	-0.274569	-0.771584	0.839161	0.909543	1	5589	tags=24%, list=11%, signal=26%
VERNELL_RETINOBLASTOMA_PATHWAY_DN	VERNELL_RETINOBLASTOMA_PATHWAY_DN		19	0.465487	1.17382	0.263087	0.428134	1	11617	tags=42%, list=22%, signal=54%				VISALA_AGING_LYMPHOCYTE_DN	VISALA_AGING_LYMPHOCYTE_DN		17	-0.270405	-0.770929	0.829352	0.909266	1	6395	tags=29%, list=12%, signal=33%
SMIRNOV_RESPONSE_TO_IR_2HR_DN	SMIRNOV_RESPONSE_TO_IR_2HR_DN		54	0.380278	1.17375	0.217287	0.427801	1	11774	tags=39%, list=22%, signal=50%				MOOTHA_VOXPHOS	MOOTHA_VOXPHOS		70	-0.187531	-0.751372	0.962406	0.929447	1	11255	tags=27%, list=21%, signal=34%
RIZKI_TUMOR_INVASIVENESS_3D_DN	RIZKI_TUMOR_INVASIVENESS_3D_DN		248	0.326504	1.17327	0.114402	0.428644	1	13457	tags=39%, list=25%, signal=52%				TUOMISTO_TUMOR_SUPPRESSION_BY_COL13A1_DN	TUOMISTO_TUMOR_SUPPRESSION_BY_COL13A1_DN		19	-0.242233	-0.732272	0.888889	0.946321	1	3991	tags=16%, list=8%, signal=17%
KAYO_AGING_MUSCLE_DN	KAYO_AGING_MUSCLE_DN		114	0.346236	1.17305	0.1875	0.428738	1	14550	tags=40%, list=27%, signal=55%				VANDESLUIS_COMMD1_TARGETS_GROUP_4_UP	VANDESLUIS_COMMD1_TARGETS_GROUP_4_UP		17	-0.255996	-0.731411	0.85906	0.945897	1	3890	tags=12%, list=7%, signal=13%
CAIRO_HEPATOBLASTOMA_DN	CAIRO_HEPATOBLASTOMA_DN		255	0.327545	1.17232	0.109278	0.430302	1	15220	tags=42%, list=29%, signal=59%				PLASARI_NFIC_TARGETS_BASAL_DN	PLASARI_NFIC_TARGETS_BASAL_DN		21	-0.224828	-0.692278	0.92607	0.971333	1	3962	tags=14%, list=7%, signal=15%
NAKAMURA_ADIPOGENESIS_LATE_UP	NAKAMURA_ADIPOGENESIS_LATE_UP		91	0.355975	1.17211	0.19	0.43034	1	14408	tags=44%, list=27%, signal=60%				LUI_THYROID_CANCER_CLUSTER_3	LUI_THYROID_CANCER_CLUSTER_3		26	-0.210741	-0.686765	0.947368	0.972958	1	6191	tags=19%, list=12%, signal=22%
MOOTHA_FFA_OXYDATION	MOOTHA_FFA_OXYDATION		23	0.450519	1.17182	0.246499	0.43063	1	15961	tags=52%, list=30%, signal=75%				YANAGIHARA_ESX1_TARGETS	YANAGIHARA_ESX1_TARGETS		26	-0.209571	-0.686653	0.958159	0.971839	1	12486	tags=42%, list=23%, signal=55%
MACLACHLAN_BRCA1_TARGETS_DN	MACLACHLAN_BRCA1_TARGETS_DN		16	0.480531	1.17161	0.261905	0.430729	1	3207	tags=25%, list=6%, signal=27%				TIEN_INTESTINE_PROBIOTICS_2HR_UP	TIEN_INTESTINE_PROBIOTICS_2HR_UP		29	-0.208349	-0.677876	0.982063	0.974835	1	5676	tags=17%, list=11%, signal=19%
KAUFFMANN_DNA_REPLICATION_GENES	KAUFFMANN_DNA_REPLICATION_GENES		142	0.336945	1.17052	0.143162	0.433292	1	11652	tags=34%, list=22%, signal=43%				BANG_VERTEPORFIN_ENDOMETRIAL_CANCER_CELLS_DN	BANG_VERTEPORFIN_ENDOMETRIAL_CANCER_CELLS_DN		18	-0.233544	-0.662746	0.925	0.979737	1	7556	tags=22%, list=14%, signal=26%
VALK_AML_CLUSTER_4	VALK_AML_CLUSTER_4		28	0.428222	1.17034	0.244032	0.433272	1	10647	tags=39%, list=20%, signal=49%				SHIN_B_CELL_LYMPHOMA_CLUSTER_5	SHIN_B_CELL_LYMPHOMA_CLUSTER_5		18	-0.195041	-0.57789	0.993355	0.996784	1	10923	tags=22%, list=21%, signal=28%
BREDEMEYER_RAG_SIGNALING_NOT_VIA_ATM_DN	BREDEMEYER_RAG_SIGNALING_NOT_VIA_ATM_DN		58	0.372717	1.16984	0.207434	0.434134	1	10643	tags=34%, list=20%, signal=43%				HOFMANN_MYELODYSPLASTIC_SYNDROM_LOW_RISK_DN	HOFMANN_MYELODYSPLASTIC_SYNDROM_LOW_RISK_DN		27	-0.1675	-0.54535	0.995868	0.99805	1	13801	tags=41%, list=26%, signal=55%
MULLIGHAN_MLL_SIGNATURE_2_UP	MULLIGHAN_MLL_SIGNATURE_2_UP		400	0.317254	1.16982	0.0634441	0.433658	1	11317	tags=29%, list=21%, signal=36%
HERNANDEZ_MITOTIC_ARREST_BY_DOCETAXEL_2_DN	HERNANDEZ_MITOTIC_ARREST_BY_DOCETAXEL_2_DN		17	0.473402	1.16924	0.260563	0.434747	1	16227	tags=71%, list=31%, signal=102%
ZHANG_ANTIVIRAL_RESPONSE_TO_RIBAVIRIN_DN	ZHANG_ANTIVIRAL_RESPONSE_TO_RIBAVIRIN_DN		43	0.386931	1.16851	0.222362	0.436261	1	11857	tags=42%, list=22%, signal=54%
IKEDA_MIR133_TARGETS_UP	IKEDA_MIR133_TARGETS_UP		43	0.391903	1.16759	0.241038	0.438323	1	16136	tags=47%, list=30%, signal=67%
SAGIV_CD24_TARGETS_UP	SAGIV_CD24_TARGETS_UP		21	0.446448	1.16731	0.24698	0.438623	1	13753	tags=43%, list=26%, signal=58%
CHIANG_LIVER_CANCER_SUBCLASS_POLYSOMY7_UP	CHIANG_LIVER_CANCER_SUBCLASS_POLYSOMY7_UP		75	0.359469	1.16723	0.195853	0.438329	1	16231	tags=49%, list=31%, signal=71%
FONTAINE_PAPILLARY_THYROID_CARCINOMA_DN	FONTAINE_PAPILLARY_THYROID_CARCINOMA_DN		74	0.366016	1.16662	0.195876	0.43953	1	11330	tags=41%, list=21%, signal=51%
WHITFIELD_CELL_CYCLE_G1_S	WHITFIELD_CELL_CYCLE_G1_S		121	0.343239	1.16655	0.189693	0.439203	1	15901	tags=42%, list=30%, signal=60%
CHOW_RASSF1_TARGETS_UP	CHOW_RASSF1_TARGETS_UP		24	0.437643	1.16639	0.25266	0.439122	1	8280	tags=33%, list=16%, signal=39%
GRADE_COLON_VS_RECTAL_CANCER_UP	GRADE_COLON_VS_RECTAL_CANCER_UP		34	0.408329	1.16599	0.248424	0.439734	1	10146	tags=38%, list=19%, signal=47%
YAUCH_HEDGEHOG_SIGNALING_PARACRINE_UP	YAUCH_HEDGEHOG_SIGNALING_PARACRINE_UP		142	0.338785	1.16597	0.162637	0.439292	1	12841	tags=43%, list=24%, signal=56%
WAKABAYASHI_ADIPOGENESIS_PPARG_RXRA_BOUND_36HR	WAKABAYASHI_ADIPOGENESIS_PPARG_RXRA_BOUND_36HR		143	0.338544	1.16556	0.166667	0.439935	1	11159	tags=33%, list=21%, signal=41%
NUNODA_RESPONSE_TO_DASATINIB_IMATINIB_UP	NUNODA_RESPONSE_TO_DASATINIB_IMATINIB_UP		29	0.42009	1.16455	0.241245	0.442331	1	5248	tags=28%, list=10%, signal=31%
HOFMANN_MYELODYSPLASTIC_SYNDROM_HIGH_RISK_DN	HOFMANN_MYELODYSPLASTIC_SYNDROM_HIGH_RISK_DN		20	0.451222	1.16448	0.268717	0.442017	1	1680	tags=25%, list=3%, signal=26%
VILLANUEVA_LIVER_CANCER_KRT19_DN	VILLANUEVA_LIVER_CANCER_KRT19_DN		58	0.372577	1.16363	0.21781	0.443835	1	11690	tags=40%, list=22%, signal=51%
XIE_ST_HSC_S1PR3_OE_UP	XIE_ST_HSC_S1PR3_OE_UP		174	0.329277	1.16312	0.153846	0.444737	1	16621	tags=48%, list=31%, signal=70%
LIU_PROSTATE_CANCER_DN	LIU_PROSTATE_CANCER_DN		461	0.313867	1.16237	0.0722166	0.446371	1	14847	tags=42%, list=28%, signal=58%
MULLIGHAN_MLL_SIGNATURE_1_UP	MULLIGHAN_MLL_SIGNATURE_1_UP		363	0.316226	1.16223	0.102823	0.446214	1	11090	tags=29%, list=21%, signal=37%
MURAKAMI_UV_RESPONSE_6HR_UP	MURAKAMI_UV_RESPONSE_6HR_UP		32	0.410121	1.16207	0.227451	0.446134	1	9157	tags=38%, list=17%, signal=45%
VALK_AML_WITH_CEBPA	VALK_AML_WITH_CEBPA		37	0.403902	1.16121	0.246212	0.447986	1	9202	tags=35%, list=17%, signal=42%
LEE_LIVER_CANCER_E2F1_DN	LEE_LIVER_CANCER_E2F1_DN		63	0.370112	1.16112	0.222491	0.447712	1	16411	tags=49%, list=31%, signal=71%
SHAFFER_IRF4_MULTIPLE_MYELOMA_PROGRAM	SHAFFER_IRF4_MULTIPLE_MYELOMA_PROGRAM		35	0.400689	1.16014	0.241379	0.450037	1	11256	tags=40%, list=21%, signal=51%
LIANG_HEMATOPOIESIS_STEM_CELL_NUMBER_SMALL_VS_HUGE_DN	LIANG_HEMATOPOIESIS_STEM_CELL_NUMBER_SMALL_VS_HUGE_DN		33	0.410517	1.15935	0.246433	0.451742	1	13581	tags=48%, list=26%, signal=65%
DAUER_STAT3_TARGETS_UP	DAUER_STAT3_TARGETS_UP		46	0.383409	1.15917	0.234932	0.451726	1	15603	tags=48%, list=29%, signal=68%
SENESE_HDAC1_TARGETS_UP	SENESE_HDAC1_TARGETS_UP		416	0.314835	1.15866	0.0894472	0.452609	1	12498	tags=34%, list=24%, signal=44%
SMIRNOV_RESPONSE_TO_IR_2HR_UP	SMIRNOV_RESPONSE_TO_IR_2HR_UP		46	0.386853	1.1585	0.244389	0.452542	1	13450	tags=41%, list=25%, signal=55%
NIKOLSKY_BREAST_CANCER_12Q13_Q21_AMPLICON	NIKOLSKY_BREAST_CANCER_12Q13_Q21_AMPLICON		42	0.38712	1.15846	0.240695	0.452174	1	15359	tags=48%, list=29%, signal=67%
SHIPP_DLBCL_CURED_VS_FATAL_DN	SHIPP_DLBCL_CURED_VS_FATAL_DN		41	0.389061	1.15748	0.233911	0.454404	1	3841	tags=24%, list=7%, signal=26%
CHOI_ATL_CHRONIC_VS_ACUTE_DN	CHOI_ATL_CHRONIC_VS_ACUTE_DN		18	0.459896	1.15724	0.27223	0.454587	1	12067	tags=50%, list=23%, signal=65%
SERVITJA_LIVER_HNF1A_TARGETS_DN	SERVITJA_LIVER_HNF1A_TARGETS_DN		158	0.329164	1.15631	0.176221	0.456756	1	12801	tags=39%, list=24%, signal=51%
KAAB_HEART_ATRIUM_VS_VENTRICLE_UP	KAAB_HEART_ATRIUM_VS_VENTRICLE_UP		245	0.319731	1.15626	0.133607	0.45637	1	11222	tags=34%, list=21%, signal=43%
HAHTOLA_MYCOSIS_FUNGOIDES_SKIN_UP	HAHTOLA_MYCOSIS_FUNGOIDES_SKIN_UP		166	0.327088	1.15616	0.163482	0.456177	1	10738	tags=31%, list=20%, signal=38%
HOFFMANN_LARGE_TO_SMALL_PRE_BII_LYMPHOCYTE_DN	HOFFMANN_LARGE_TO_SMALL_PRE_BII_LYMPHOCYTE_DN		64	0.363627	1.15558	0.221311	0.457291	1	12237	tags=41%, list=23%, signal=53%
WILLIAMS_ESR2_TARGETS_UP	WILLIAMS_ESR2_TARGETS_UP		26	0.421025	1.15542	0.257412	0.45723	1	16704	tags=62%, list=31%, signal=90%
UNTERMAN_PROGRESSIVE_VS_STABLE_IPF_CD8T_DN	UNTERMAN_PROGRESSIVE_VS_STABLE_IPF_CD8T_DN		15	0.474203	1.15504	0.276773	0.457832	1	14761	tags=53%, list=28%, signal=74%
MOREIRA_RESPONSE_TO_TSA_DN	MOREIRA_RESPONSE_TO_TSA_DN		18	0.465488	1.15451	0.249661	0.458786	1	16898	tags=72%, list=32%, signal=106%
LI_ESTROGENE_LATE_E2_RESPONSE_DN	LI_ESTROGENE_LATE_E2_RESPONSE_DN		73	0.355299	1.15444	0.22	0.458488	1	12557	tags=38%, list=24%, signal=50%
HOLLMANN_APOPTOSIS_VIA_CD40_DN	HOLLMANN_APOPTOSIS_VIA_CD40_DN		241	0.32181	1.15416	0.150571	0.458817	1	13899	tags=40%, list=26%, signal=54%
DARWICHE_PAPILLOMA_RISK_LOW_DN	DARWICHE_PAPILLOMA_RISK_LOW_DN		158	0.33063	1.15388	0.17234	0.459112	1	13831	tags=40%, list=26%, signal=54%
SU_PANCREAS	SU_PANCREAS		41	0.387334	1.15307	0.265565	0.460937	1	11888	tags=37%, list=22%, signal=47%
BYSTRYKH_HEMATOPOIESIS_STEM_CELL_AND_BRAIN_QTL_TRANS	BYSTRYKH_HEMATOPOIESIS_STEM_CELL_AND_BRAIN_QTL_TRANS		150	0.333514	1.15268	0.186441	0.461475	1	13888	tags=41%, list=26%, signal=55%
VANLOO_SP3_TARGETS_DN	VANLOO_SP3_TARGETS_DN		84	0.353264	1.15245	0.213318	0.461593	1	12013	tags=37%, list=23%, signal=48%
HOSHIDA_LIVER_CANCER_SUBCLASS_S2	HOSHIDA_LIVER_CANCER_SUBCLASS_S2		110	0.343342	1.15166	0.18551	0.463255	1	19232	tags=55%, list=36%, signal=87%
UROSEVIC_RESPONSE_TO_IMIQUIMOD	UROSEVIC_RESPONSE_TO_IMIQUIMOD		18	0.460695	1.15137	0.280505	0.463558	1	16640	tags=56%, list=31%, signal=81%
PLASARI_NFIC_TARGETS_BASAL_UP	PLASARI_NFIC_TARGETS_BASAL_UP		29	0.413993	1.15119	0.270306	0.463547	1	5767	tags=34%, list=11%, signal=39%
DELACROIX_RAR_BOUND_ES	DELACROIX_RAR_BOUND_ES		429	0.31368	1.15055	0.104628	0.464871	1	12496	tags=35%, list=24%, signal=46%
SMITH_TERT_TARGETS_UP	SMITH_TERT_TARGETS_UP		140	0.331719	1.15053	0.194175	0.464412	1	13683	tags=39%, list=26%, signal=52%
RUTELLA_RESPONSE_TO_HGF_VS_CSF2RB_AND_IL4_UP	RUTELLA_RESPONSE_TO_HGF_VS_CSF2RB_AND_IL4_UP		385	0.314795	1.15015	0.116818	0.464973	1	11159	tags=31%, list=21%, signal=39%
LEE_LIVER_CANCER_HEPATOBLAST	LEE_LIVER_CANCER_HEPATOBLAST		16	0.483177	1.14978	0.292439	0.465515	1	7934	tags=44%, list=15%, signal=51%
BERENJENO_TRANSFORMED_BY_RHOA_DN	BERENJENO_TRANSFORMED_BY_RHOA_DN		370	0.313411	1.14966	0.110999	0.465376	1	8905	tags=29%, list=17%, signal=34%
ZHAN_MULTIPLE_MYELOMA_LB_UP	ZHAN_MULTIPLE_MYELOMA_LB_UP		44	0.384644	1.14951	0.237001	0.465264	1	13178	tags=43%, list=25%, signal=57%
FIGUEROA_AML_METHYLATION_CLUSTER_6_DN	FIGUEROA_AML_METHYLATION_CLUSTER_6_DN		34	0.408232	1.14911	0.255906	0.465936	1	20556	tags=68%, list=39%, signal=110%
FEKIR_HEPARG_SPHERE_VS_HEPARG_DN	FEKIR_HEPARG_SPHERE_VS_HEPARG_DN		36	0.402922	1.14893	0.259029	0.465983	1	13570	tags=42%, list=26%, signal=56%
CHARAFE_BREAST_CANCER_LUMINAL_VS_BASAL_DN	CHARAFE_BREAST_CANCER_LUMINAL_VS_BASAL_DN		430	0.313831	1.14873	0.102616	0.466023	1	12546	tags=36%, list=24%, signal=47%
GENTILE_UV_RESPONSE_CLUSTER_D8	GENTILE_UV_RESPONSE_CLUSTER_D8		35	0.398457	1.14806	0.281022	0.467436	1	13239	tags=51%, list=25%, signal=68%
ZHANG_RESPONSE_TO_IKK_INHIBITOR_AND_TNF_DN	ZHANG_RESPONSE_TO_IKK_INHIBITOR_AND_TNF_DN		99	0.345284	1.14788	0.202673	0.467421	1	15735	tags=43%, list=30%, signal=62%
ZHANG_RESPONSE_TO_IKK_INHIBITOR_AND_TNF_UP	ZHANG_RESPONSE_TO_IKK_INHIBITOR_AND_TNF_UP		214	0.323002	1.14781	0.170984	0.467099	1	12901	tags=36%, list=24%, signal=48%
LUI_TARGETS_OF_PAX8_PPARG_FUSION	LUI_TARGETS_OF_PAX8_PPARG_FUSION		31	0.404026	1.14771	0.259115	0.466864	1	10853	tags=32%, list=20%, signal=41%
BOYLAN_MULTIPLE_MYELOMA_PCA3_DN	BOYLAN_MULTIPLE_MYELOMA_PCA3_DN		66	0.357056	1.14586	0.252061	0.471635	1	14752	tags=44%, list=28%, signal=61%
MARSON_FOXP3_TARGETS_UP	MARSON_FOXP3_TARGETS_UP		62	0.363635	1.14542	0.241338	0.472354	1	15541	tags=45%, list=29%, signal=64%
IWANAGA_CARCINOGENESIS_BY_KRAS_UP	IWANAGA_CARCINOGENESIS_BY_KRAS_UP		166	0.326217	1.14486	0.182203	0.473439	1	14770	tags=45%, list=28%, signal=62%
GAUSSMANN_MLL_AF4_FUSION_TARGETS_A_UP	GAUSSMANN_MLL_AF4_FUSION_TARGETS_A_UP		181	0.324588	1.14465	0.163009	0.473503	1	14761	tags=44%, list=28%, signal=61%
NIKOLSKY_BREAST_CANCER_8Q23_Q24_AMPLICON	NIKOLSKY_BREAST_CANCER_8Q23_Q24_AMPLICON		140	0.332463	1.14432	0.202368	0.473944	1	13263	tags=34%, list=25%, signal=45%
ASTON_MAJOR_DEPRESSIVE_DISORDER_UP	ASTON_MAJOR_DEPRESSIVE_DISORDER_UP		45	0.378638	1.14418	0.236908	0.473797	1	12462	tags=44%, list=23%, signal=58%
GAUSSMANN_MLL_AF4_FUSION_TARGETS_E_DN	GAUSSMANN_MLL_AF4_FUSION_TARGETS_E_DN		21	0.441574	1.14398	0.27139	0.473873	1	7854	tags=38%, list=15%, signal=45%
DAVICIONI_RHABDOMYOSARCOMA_PAX_FOXO1_FUSION_UP	DAVICIONI_RHABDOMYOSARCOMA_PAX_FOXO1_FUSION_UP		61	0.36372	1.14377	0.223368	0.47397	1	11857	tags=38%, list=22%, signal=48%
MANNE_COVID19_NONICU_VS_HEALTHY_DONOR_PLATELETS_DN	MANNE_COVID19_NONICU_VS_HEALTHY_DONOR_PLATELETS_DN		183	0.325103	1.14239	0.183908	0.477446	1	12446	tags=35%, list=23%, signal=46%
BROWN_MYELOID_CELL_DEVELOPMENT_DN	BROWN_MYELOID_CELL_DEVELOPMENT_DN		123	0.33168	1.1422	0.206297	0.477517	1	13207	tags=38%, list=25%, signal=51%
NAGASHIMA_NRG1_SIGNALING_DN	NAGASHIMA_NRG1_SIGNALING_DN		51	0.3775	1.14212	0.247585	0.477197	1	14761	tags=51%, list=28%, signal=71%
BAE_BRCA1_TARGETS_DN	BAE_BRCA1_TARGETS_DN		30	0.412025	1.14209	0.273919	0.476768	1	12546	tags=50%, list=24%, signal=65%
FOSTER_KDM1A_TARGETS_DN	FOSTER_KDM1A_TARGETS_DN		185	0.321979	1.14184	0.160752	0.477005	1	17767	tags=49%, list=33%, signal=73%
HELLER_HDAC_TARGETS_DN	HELLER_HDAC_TARGETS_DN		280	0.315036	1.14177	0.164634	0.476664	1	13328	tags=38%, list=25%, signal=50%
GAJATE_RESPONSE_TO_TRABECTEDIN_DN	GAJATE_RESPONSE_TO_TRABECTEDIN_DN		16	0.464268	1.14164	0.288984	0.476461	1	12339	tags=50%, list=23%, signal=65%
ZWANG_EGF_INTERVAL_UP	ZWANG_EGF_INTERVAL_UP		91	0.34296	1.14106	0.235162	0.477661	1	14055	tags=38%, list=26%, signal=52%
SENGUPTA_NASOPHARYNGEAL_CARCINOMA_WITH_LMP1_UP	SENGUPTA_NASOPHARYNGEAL_CARCINOMA_WITH_LMP1_UP		372	0.310105	1.14081	0.122736	0.477859	1	12053	tags=34%, list=23%, signal=44%
MARZEC_IL2_SIGNALING_UP	MARZEC_IL2_SIGNALING_UP		112	0.33393	1.14075	0.20614	0.477505	1	9840	tags=29%, list=19%, signal=36%
PURBEY_TARGETS_OF_CTBP1_NOT_SATB1_UP	PURBEY_TARGETS_OF_CTBP1_NOT_SATB1_UP		281	0.315467	1.14045	0.147959	0.477869	1	9160	tags=27%, list=17%, signal=33%
MANNE_COVID19_NONICU_VS_HEALTHY_DONOR_PLATELETS_UP	MANNE_COVID19_NONICU_VS_HEALTHY_DONOR_PLATELETS_UP		131	0.333503	1.14022	0.205597	0.478018	1	13111	tags=37%, list=25%, signal=49%
OUYANG_PROSTATE_CANCER_MARKERS	OUYANG_PROSTATE_CANCER_MARKERS		21	0.446262	1.14017	0.277392	0.477623	1	8555	tags=33%, list=16%, signal=40%
AUNG_GASTRIC_CANCER	AUNG_GASTRIC_CANCER		50	0.373665	1.13991	0.252142	0.477862	1	11857	tags=44%, list=22%, signal=57%
GU_PDEF_TARGETS_DN	GU_PDEF_TARGETS_DN		38	0.391846	1.13976	0.265903	0.47774	1	11263	tags=37%, list=21%, signal=47%
KORKOLA_YOLK_SAC_TUMOR	KORKOLA_YOLK_SAC_TUMOR		58	0.369644	1.13956	0.249093	0.477817	1	9613	tags=38%, list=18%, signal=46%
OKUMURA_INFLAMMATORY_RESPONSE_LPS	OKUMURA_INFLAMMATORY_RESPONSE_LPS		166	0.324385	1.1393	0.198321	0.478089	1	9471	tags=28%, list=18%, signal=34%
MILI_PSEUDOPODIA_CHEMOTAXIS_UP	MILI_PSEUDOPODIA_CHEMOTAXIS_UP		80	0.342204	1.13873	0.224513	0.479291	1	11493	tags=34%, list=22%, signal=43%
MENSE_HYPOXIA_UP	MENSE_HYPOXIA_UP		96	0.34117	1.13767	0.236753	0.481734	1	10789	tags=33%, list=20%, signal=42%
MELLMAN_TUT1_TARGETS_DN	MELLMAN_TUT1_TARGETS_DN		47	0.375772	1.13765	0.267241	0.48128	1	8437	tags=32%, list=16%, signal=38%
STOSSI_RESPONSE_TO_ESTRADIOL	STOSSI_RESPONSE_TO_ESTRADIOL		40	0.396627	1.13756	0.263427	0.481029	1	16603	tags=55%, list=31%, signal=80%
TONG_INTERACT_WITH_PTTG1	TONG_INTERACT_WITH_PTTG1		52	0.369331	1.13711	0.264423	0.481787	1	13401	tags=37%, list=25%, signal=49%
ZHANG_TARGETS_OF_EWSR1_FLI1_FUSION	ZHANG_TARGETS_OF_EWSR1_FLI1_FUSION		85	0.339041	1.13611	0.230425	0.484217	1	14761	tags=47%, list=28%, signal=65%
SESTO_RESPONSE_TO_UV_C5	SESTO_RESPONSE_TO_UV_C5		46	0.376167	1.13594	0.258984	0.484183	1	13249	tags=43%, list=25%, signal=58%
LAMB_CCND1_TARGETS	LAMB_CCND1_TARGETS		19	0.44599	1.13562	0.283602	0.484573	1	6039	tags=26%, list=11%, signal=30%
MORI_MATURE_B_LYMPHOCYTE_UP	MORI_MATURE_B_LYMPHOCYTE_UP		81	0.34662	1.13544	0.250569	0.484582	1	12446	tags=32%, list=23%, signal=42%
MOHANKUMAR_HOXA1_TARGETS_UP	MOHANKUMAR_HOXA1_TARGETS_UP		375	0.309701	1.1353	0.145602	0.484461	1	10681	tags=30%, list=20%, signal=37%
LIU_IL13_PRIMING_MODEL	LIU_IL13_PRIMING_MODEL		15	0.480609	1.13501	0.288251	0.484756	1	11951	tags=53%, list=22%, signal=69%
MARKS_HDAC_TARGETS_UP	MARKS_HDAC_TARGETS_UP		21	0.438481	1.13466	0.278464	0.485262	1	12148	tags=43%, list=23%, signal=56%
ZHU_CMV_ALL_UP	ZHU_CMV_ALL_UP		103	0.337069	1.13428	0.24018	0.48588	1	19706	tags=54%, list=37%, signal=86%
BEGUM_TARGETS_OF_PAX3_FOXO1_FUSION_DN	BEGUM_TARGETS_OF_PAX3_FOXO1_FUSION_DN		46	0.378929	1.1335	0.262765	0.487618	1	9124	tags=39%, list=17%, signal=47%
KIM_RESPONSE_TO_TSA_AND_DECITABINE_UP	KIM_RESPONSE_TO_TSA_AND_DECITABINE_UP		122	0.333714	1.13315	0.227616	0.488146	1	13189	tags=33%, list=25%, signal=44%
DOANE_BREAST_CANCER_ESR1_UP	DOANE_BREAST_CANCER_ESR1_UP		105	0.336766	1.13259	0.234637	0.489271	1	12137	tags=36%, list=23%, signal=47%
COULOUARN_TEMPORAL_TGFB1_SIGNATURE_UP	COULOUARN_TEMPORAL_TGFB1_SIGNATURE_UP		102	0.336007	1.13249	0.230263	0.489052	1	7061	tags=25%, list=13%, signal=29%
MARCHINI_TRABECTEDIN_RESISTANCE_UP	MARCHINI_TRABECTEDIN_RESISTANCE_UP		20	0.444226	1.13215	0.30226	0.48952	1	14353	tags=45%, list=27%, signal=62%
MCBRYAN_PUBERTAL_TGFB1_TARGETS_UP	MCBRYAN_PUBERTAL_TGFB1_TARGETS_UP		165	0.322218	1.13186	0.20276	0.48985	1	11159	tags=35%, list=21%, signal=44%
DEURIG_T_CELL_PROLYMPHOCYTIC_LEUKEMIA_UP	DEURIG_T_CELL_PROLYMPHOCYTIC_LEUKEMIA_UP		324	0.311003	1.13157	0.146465	0.490222	1	14040	tags=37%, list=26%, signal=50%
LI_CYTIDINE_ANALOG_PATHWAY	LI_CYTIDINE_ANALOG_PATHWAY		17	0.451851	1.13135	0.316298	0.490273	1	8647	tags=35%, list=16%, signal=42%
HERNANDEZ_ABERRANT_MITOSIS_BY_DOCETACEL_2NM_DN	HERNANDEZ_ABERRANT_MITOSIS_BY_DOCETACEL_2NM_DN		22	0.429198	1.13067	0.299157	0.491753	1	4707	tags=27%, list=9%, signal=30%
SESTO_RESPONSE_TO_UV_C0	SESTO_RESPONSE_TO_UV_C0		106	0.33872	1.1295	0.236343	0.494704	1	12228	tags=35%, list=23%, signal=45%
DURAND_STROMA_NS_UP	DURAND_STROMA_NS_UP		163	0.321458	1.12922	0.230444	0.495021	1	10524	tags=32%, list=20%, signal=40%
MCBRYAN_PUBERTAL_BREAST_3_4WK_UP	MCBRYAN_PUBERTAL_BREAST_3_4WK_UP		197	0.321589	1.12914	0.190824	0.494785	1	11080	tags=34%, list=21%, signal=42%
DAVICIONI_TARGETS_OF_PAX_FOXO1_FUSIONS_UP	DAVICIONI_TARGETS_OF_PAX_FOXO1_FUSIONS_UP		244	0.312737	1.12899	0.163767	0.494727	1	10925	tags=34%, list=21%, signal=42%
BLALOCK_ALZHEIMERS_DISEASE_INCIPIENT_DN	BLALOCK_ALZHEIMERS_DISEASE_INCIPIENT_DN		157	0.320467	1.12825	0.215582	0.496432	1	8971	tags=24%, list=17%, signal=29%
BOSCO_TH1_CYTOTOXIC_MODULE	BOSCO_TH1_CYTOTOXIC_MODULE		110	0.332507	1.12792	0.23588	0.496912	1	16085	tags=45%, list=30%, signal=64%
WANG_RESPONSE_TO_BEXAROTENE_DN	WANG_RESPONSE_TO_BEXAROTENE_DN		29	0.401794	1.12754	0.302991	0.497561	1	6492	tags=28%, list=12%, signal=31%
CHUANG_OXIDATIVE_STRESS_RESPONSE_UP	CHUANG_OXIDATIVE_STRESS_RESPONSE_UP		27	0.409619	1.1275	0.279009	0.497152	1	12050	tags=48%, list=23%, signal=62%
GAUSSMANN_MLL_AF4_FUSION_TARGETS_F_UP	GAUSSMANN_MLL_AF4_FUSION_TARGETS_F_UP		172	0.321493	1.12718	0.21527	0.497597	1	11877	tags=35%, list=22%, signal=46%
WELCH_GATA1_TARGETS	WELCH_GATA1_TARGETS		25	0.423124	1.1264	0.302419	0.499348	1	12711	tags=36%, list=24%, signal=47%
JIANG_AGING_HYPOTHALAMUS_DN	JIANG_AGING_HYPOTHALAMUS_DN		33	0.397691	1.12616	0.287001	0.499506	1	9311	tags=33%, list=18%, signal=40%
BERNARD_PPAPDC1B_TARGETS_UP	BERNARD_PPAPDC1B_TARGETS_UP		36	0.38888	1.12549	0.28625	0.500906	1	18541	tags=58%, list=35%, signal=90%
ALONSO_METASTASIS_UP	ALONSO_METASTASIS_UP		181	0.320637	1.12535	0.19979	0.500792	1	9488	tags=28%, list=18%, signal=34%
WENG_POR_TARGETS_LIVER_DN	WENG_POR_TARGETS_LIVER_DN		22	0.429704	1.12519	0.308943	0.500773	1	12989	tags=45%, list=24%, signal=60%
SLEBOS_HEAD_AND_NECK_CANCER_WITH_HPV_UP	SLEBOS_HEAD_AND_NECK_CANCER_WITH_HPV_UP		73	0.348358	1.12468	0.263398	0.501779	1	11162	tags=38%, list=21%, signal=48%
FLORIO_NEOCORTEX_BASAL_RADIAL_GLIA_UP	FLORIO_NEOCORTEX_BASAL_RADIAL_GLIA_UP		351	0.307123	1.12407	0.160768	0.50303	1	12192	tags=32%, list=23%, signal=42%
HOOI_ST7_TARGETS_UP	HOOI_ST7_TARGETS_UP		85	0.344364	1.12333	0.25	0.504689	1	10082	tags=33%, list=19%, signal=41%
WIERENGA_STAT5A_TARGETS_DN	WIERENGA_STAT5A_TARGETS_DN		178	0.319458	1.12325	0.225738	0.504411	1	13117	tags=37%, list=25%, signal=48%
XU_RESPONSE_TO_TRETINOIN_UP	XU_RESPONSE_TO_TRETINOIN_UP		16	0.467316	1.12275	0.310638	0.505418	1	1935	tags=19%, list=4%, signal=19%
KANG_FLUOROURACIL_RESISTANCE_UP	KANG_FLUOROURACIL_RESISTANCE_UP		19	0.445245	1.12268	0.301759	0.505077	1	14193	tags=53%, list=27%, signal=72%
VALK_AML_CLUSTER_13	VALK_AML_CLUSTER_13		29	0.403967	1.12216	0.302234	0.506084	1	11518	tags=41%, list=22%, signal=53%
CHIARADONNA_NEOPLASTIC_TRANSFORMATION_KRAS_DN	CHIARADONNA_NEOPLASTIC_TRANSFORMATION_KRAS_DN		133	0.327125	1.12212	0.237363	0.505682	1	9728	tags=34%, list=18%, signal=41%
KYNG_DNA_DAMAGE_BY_UV	KYNG_DNA_DAMAGE_BY_UV		54	0.363052	1.12183	0.291367	0.505976	1	15235	tags=48%, list=29%, signal=67%
SENESE_HDAC3_TARGETS_UP	SENESE_HDAC3_TARGETS_UP		458	0.305113	1.12143	0.125502	0.506567	1	12901	tags=34%, list=24%, signal=44%
BLANCO_MELO_RESPIRATORY_SYNCYTIAL_VIRUS_INFECTION_A594_CELLS_DN	BLANCO_MELO_RESPIRATORY_SYNCYTIAL_VIRUS_INFECTION_A594_CELLS_DN		100	0.338137	1.12139	0.258679	0.506173	1	11632	tags=35%, list=22%, signal=45%
GUILLAUMOND_KLF10_TARGETS_DN	GUILLAUMOND_KLF10_TARGETS_DN		29	0.395828	1.1212	0.301461	0.506197	1	11808	tags=34%, list=22%, signal=44%
GUENTHER_GROWTH_SPHERICAL_VS_ADHERENT_DN	GUENTHER_GROWTH_SPHERICAL_VS_ADHERENT_DN		26	0.41449	1.12059	0.292181	0.507503	1	8841	tags=35%, list=17%, signal=42%
SANSOM_APC_TARGETS_DN	SANSOM_APC_TARGETS_DN		342	0.308225	1.12021	0.185484	0.508136	1	16017	tags=41%, list=30%, signal=59%
BOYAULT_LIVER_CANCER_SUBCLASS_G2	BOYAULT_LIVER_CANCER_SUBCLASS_G2		28	0.408784	1.12018	0.301423	0.507684	1	1731	tags=21%, list=3%, signal=22%
BROWNE_HCMV_INFECTION_30MIN_UP	BROWNE_HCMV_INFECTION_30MIN_UP		50	0.367783	1.11992	0.298526	0.507929	1	11085	tags=40%, list=21%, signal=50%
SARRIO_EPITHELIAL_MESENCHYMAL_TRANSITION_DN	SARRIO_EPITHELIAL_MESENCHYMAL_TRANSITION_DN		137	0.324342	1.1199	0.251068	0.50746	1	11543	tags=36%, list=22%, signal=47%
SETLUR_PROSTATE_CANCER_TMPRSS2_ERG_FUSION_UP	SETLUR_PROSTATE_CANCER_TMPRSS2_ERG_FUSION_UP		65	0.352775	1.11968	0.28917	0.507578	1	18894	tags=60%, list=36%, signal=93%
FIRESTEIN_CTNNB1_PATHWAY	FIRESTEIN_CTNNB1_PATHWAY		31	0.402602	1.11843	0.305236	0.510793	1	10173	tags=35%, list=19%, signal=44%
TCGA_GLIOBLASTOMA_COPY_NUMBER_DN	TCGA_GLIOBLASTOMA_COPY_NUMBER_DN		29	0.403662	1.11832	0.313394	0.510635	1	15105	tags=55%, list=28%, signal=77%
WELCSH_BRCA1_TARGETS_DN	WELCSH_BRCA1_TARGETS_DN		134	0.323418	1.11823	0.241003	0.510386	1	14516	tags=36%, list=27%, signal=49%
LEE_METASTASIS_AND_RNA_PROCESSING_UP	LEE_METASTASIS_AND_RNA_PROCESSING_UP		15	0.463256	1.11783	0.317614	0.511086	1	10712	tags=47%, list=20%, signal=58%
PAPASPYRIDONOS_UNSTABLE_ATEROSCLEROTIC_PLAQUE_UP	PAPASPYRIDONOS_UNSTABLE_ATEROSCLEROTIC_PLAQUE_UP		51	0.368401	1.11722	0.294118	0.512371	1	11697	tags=27%, list=22%, signal=35%
WINZEN_DEGRADED_VIA_KHSRP	WINZEN_DEGRADED_VIA_KHSRP		96	0.334712	1.11683	0.265982	0.51298	1	12322	tags=39%, list=23%, signal=50%
MIYAGAWA_TARGETS_OF_EWSR1_ETS_FUSIONS_UP	MIYAGAWA_TARGETS_OF_EWSR1_ETS_FUSIONS_UP		252	0.310069	1.1165	0.206755	0.513402	1	10323	tags=30%, list=19%, signal=37%
RODRIGUES_THYROID_CARCINOMA_DN	RODRIGUES_THYROID_CARCINOMA_DN		76	0.342942	1.11511	0.287736	0.517081	1	8019	tags=29%, list=15%, signal=34%
ACEVEDO_LIVER_CANCER_WITH_H3K27ME3_UP	ACEVEDO_LIVER_CANCER_WITH_H3K27ME3_UP		261	0.307889	1.11472	0.212245	0.517709	1	11514	tags=28%, list=22%, signal=36%
SALVADOR_MARTIN_PEDIATRIC_TBD_ANTI_TNF_THERAPY_NONRESPONDER_PRE_TREATMENT_UP	SALVADOR_MARTIN_PEDIATRIC_TBD_ANTI_TNF_THERAPY_NONRESPONDER_PRE_TREATMENT_UP		18	0.445598	1.11451	0.322359	0.517811	1	2397	tags=17%, list=5%, signal=17%
GAVIN_FOXP3_TARGETS_CLUSTER_P7	GAVIN_FOXP3_TARGETS_CLUSTER_P7		85	0.340307	1.11419	0.271071	0.518247	1	10896	tags=34%, list=21%, signal=43%
BERNARD_PPAPDC1B_TARGETS_DN	BERNARD_PPAPDC1B_TARGETS_DN		54	0.364196	1.11415	0.286232	0.517816	1	7059	tags=30%, list=13%, signal=34%
SNIJDERS_AMPLIFIED_IN_HEAD_AND_NECK_TUMORS	SNIJDERS_AMPLIFIED_IN_HEAD_AND_NECK_TUMORS		37	0.388827	1.11398	0.288092	0.517795	1	8137	tags=30%, list=15%, signal=35%
GAVIN_IL2_RESPONSIVE_FOXP3_TARGETS_UP	GAVIN_IL2_RESPONSIVE_FOXP3_TARGETS_UP		17	0.44465	1.11346	0.318881	0.518826	1	8185	tags=35%, list=15%, signal=42%
OSWALD_HEMATOPOIETIC_STEM_CELL_IN_COLLAGEN_GEL_UP	OSWALD_HEMATOPOIETIC_STEM_CELL_IN_COLLAGEN_GEL_UP		213	0.31382	1.11322	0.221762	0.519001	1	14078	tags=40%, list=26%, signal=55%
MARSON_FOXP3_TARGETS_DN	MARSON_FOXP3_TARGETS_DN		51	0.361281	1.11308	0.273177	0.518917	1	14196	tags=43%, list=27%, signal=59%
CARRILLOREIXACH_MRS3_VS_LOWER_RISK_HEPATOBLASTOMA_DN	CARRILLOREIXACH_MRS3_VS_LOWER_RISK_HEPATOBLASTOMA_DN		154	0.320233	1.11293	0.239958	0.518847	1	9820	tags=29%, list=18%, signal=35%
BRIDEAU_IMPRINTED_GENES	BRIDEAU_IMPRINTED_GENES		64	0.352787	1.1125	0.289442	0.519561	1	16106	tags=50%, list=30%, signal=72%
JIANG_MELANOMA_TRM9_CD8	JIANG_MELANOMA_TRM9_CD8		474	0.299968	1.11199	0.161484	0.520533	1	14839	tags=39%, list=28%, signal=54%
IVANOVA_HEMATOPOIESIS_LATE_PROGENITOR	IVANOVA_HEMATOPOIESIS_LATE_PROGENITOR		480	0.300605	1.11192	0.138973	0.520231	1	13882	tags=34%, list=26%, signal=46%
RUTELLA_RESPONSE_TO_HGF_VS_CSF2RB_AND_IL4_DN	RUTELLA_RESPONSE_TO_HGF_VS_CSF2RB_AND_IL4_DN		237	0.309188	1.11192	0.226994	0.519721	1	13003	tags=37%, list=24%, signal=48%
ANDERSEN_CHOLANGIOCARCINOMA_CLASS1	ANDERSEN_CHOLANGIOCARCINOMA_CLASS1		56	0.356595	1.11185	0.289186	0.519404	1	10720	tags=36%, list=20%, signal=45%
YORDY_RECIPROCAL_REGULATION_BY_ETS1_AND_SP100_DN	YORDY_RECIPROCAL_REGULATION_BY_ETS1_AND_SP100_DN		68	0.353284	1.11167	0.276423	0.519406	1	17235	tags=51%, list=32%, signal=76%
FARMER_BREAST_CANCER_APOCRINE_VS_BASAL	FARMER_BREAST_CANCER_APOCRINE_VS_BASAL		312	0.305007	1.11144	0.212982	0.519578	1	11809	tags=33%, list=22%, signal=42%
PARK_HSC_AND_MULTIPOTENT_PROGENITORS	PARK_HSC_AND_MULTIPOTENT_PROGENITORS		43	0.370313	1.11115	0.311815	0.519887	1	11786	tags=42%, list=22%, signal=54%
PYEON_CANCER_HEAD_AND_NECK_VS_CERVICAL_UP	PYEON_CANCER_HEAD_AND_NECK_VS_CERVICAL_UP		181	0.315057	1.11114	0.234555	0.51938	1	17149	tags=50%, list=32%, signal=73%
YANG_BREAST_CANCER_ESR1_LASER_DN	YANG_BREAST_CANCER_ESR1_LASER_DN		44	0.370827	1.11108	0.302583	0.51903	1	12700	tags=41%, list=24%, signal=54%
WHITFIELD_CELL_CYCLE_S	WHITFIELD_CELL_CYCLE_S		131	0.322913	1.11035	0.250535	0.520705	1	12009	tags=34%, list=23%, signal=44%
PANGAS_TUMOR_SUPPRESSION_BY_SMAD1_AND_SMAD5_UP	PANGAS_TUMOR_SUPPRESSION_BY_SMAD1_AND_SMAD5_UP		124	0.324625	1.10984	0.24644	0.521717	1	8094	tags=27%, list=15%, signal=31%
LEE_CALORIE_RESTRICTION_NEOCORTEX_DN	LEE_CALORIE_RESTRICTION_NEOCORTEX_DN		63	0.352703	1.10984	0.277321	0.521206	1	10760	tags=27%, list=20%, signal=34%
CERIBELLI_GENES_INACTIVE_AND_BOUND_BY_NFY	CERIBELLI_GENES_INACTIVE_AND_BOUND_BY_NFY		31	0.39773	1.10961	0.320631	0.52138	1	11374	tags=42%, list=21%, signal=53%
HEIDENBLAD_AMPLIFIED_IN_PANCREATIC_CANCER	HEIDENBLAD_AMPLIFIED_IN_PANCREATIC_CANCER		54	0.360805	1.10941	0.278049	0.521445	1	15144	tags=44%, list=28%, signal=62%
BRACHAT_RESPONSE_TO_CAMPTOTHECIN_UP	BRACHAT_RESPONSE_TO_CAMPTOTHECIN_UP		21	0.425389	1.10905	0.314363	0.521994	1	16979	tags=52%, list=32%, signal=77%
NAKAMURA_ADIPOGENESIS_EARLY_UP	NAKAMURA_ADIPOGENESIS_EARLY_UP		57	0.357943	1.10896	0.305065	0.521751	1	5864	tags=25%, list=11%, signal=28%
WATANABE_COLON_CANCER_MSI_VS_MSS_DN	WATANABE_COLON_CANCER_MSI_VS_MSS_DN		61	0.352897	1.10834	0.301386	0.523066	1	11549	tags=39%, list=22%, signal=50%
AIGNER_ZEB1_TARGETS	AIGNER_ZEB1_TARGETS		32	0.397676	1.10827	0.307206	0.522761	1	9974	tags=38%, list=19%, signal=46%
BRUINS_UVC_RESPONSE_VIA_TP53_GROUP_C	BRUINS_UVC_RESPONSE_VIA_TP53_GROUP_C		87	0.335118	1.10804	0.283482	0.522918	1	11119	tags=32%, list=21%, signal=41%
LU_IL4_SIGNALING	LU_IL4_SIGNALING		86	0.33741	1.108	0.274157	0.522563	1	13653	tags=40%, list=26%, signal=53%
STAMBOLSKY_RESPONSE_TO_VITAMIN_D3_UP	STAMBOLSKY_RESPONSE_TO_VITAMIN_D3_UP		80	0.341034	1.10747	0.302059	0.523595	1	12144	tags=34%, list=23%, signal=44%
CASORELLI_APL_SECONDARY_VS_DE_NOVO_UP	CASORELLI_APL_SECONDARY_VS_DE_NOVO_UP		35	0.385527	1.10702	0.332046	0.52439	1	9123	tags=37%, list=17%, signal=45%
KYNG_ENVIRONMENTAL_STRESS_RESPONSE_NOT_BY_4NQO_IN_WS	KYNG_ENVIRONMENTAL_STRESS_RESPONSE_NOT_BY_4NQO_IN_WS		34	0.386672	1.10693	0.316857	0.524163	1	13994	tags=38%, list=26%, signal=52%
BAKKER_FOXO3_TARGETS_DN	BAKKER_FOXO3_TARGETS_DN		159	0.311473	1.10681	0.247599	0.523982	1	14692	tags=40%, list=28%, signal=55%
KIM_WT1_TARGETS_DN	KIM_WT1_TARGETS_DN		442	0.300568	1.10666	0.180361	0.523916	1	12735	tags=35%, list=24%, signal=46%
BROWNE_HCMV_INFECTION_14HR_DN	BROWNE_HCMV_INFECTION_14HR_DN		270	0.306069	1.10636	0.229826	0.524251	1	12356	tags=37%, list=23%, signal=48%
CHEN_LVAD_SUPPORT_OF_FAILING_HEART_UP	CHEN_LVAD_SUPPORT_OF_FAILING_HEART_UP		94	0.332709	1.10572	0.296997	0.52562	1	9112	tags=31%, list=17%, signal=37%
WALLACE_PROSTATE_CANCER_RACE_UP	WALLACE_PROSTATE_CANCER_RACE_UP		266	0.307026	1.10545	0.206091	0.525912	1	18306	tags=48%, list=34%, signal=72%
LIU_VMYB_TARGETS_UP	LIU_VMYB_TARGETS_UP		118	0.325833	1.10443	0.278204	0.528389	1	7716	tags=29%, list=15%, signal=34%
KUROZUMI_RESPONSE_TO_ONCOCYTIC_VIRUS	KUROZUMI_RESPONSE_TO_ONCOCYTIC_VIRUS		42	0.37354	1.10304	0.322222	0.531986	1	15078	tags=48%, list=28%, signal=66%
SWEET_LUNG_CANCER_KRAS_DN	SWEET_LUNG_CANCER_KRAS_DN		400	0.301161	1.103	0.190091	0.531589	1	10294	tags=30%, list=19%, signal=37%
MCCLUNG_CREB1_TARGETS_UP	MCCLUNG_CREB1_TARGETS_UP		94	0.332323	1.10245	0.274356	0.532737	1	8744	tags=26%, list=16%, signal=31%
STONER_ESOPHAGEAL_CARCINOGENESIS_UP	STONER_ESOPHAGEAL_CARCINOGENESIS_UP		34	0.384153	1.1023	0.323194	0.532668	1	13707	tags=47%, list=26%, signal=63%
TSAI_RESPONSE_TO_IONIZING_RADIATION	TSAI_RESPONSE_TO_IONIZING_RADIATION		145	0.316996	1.10161	0.262189	0.534217	1	13784	tags=33%, list=26%, signal=45%
SASSON_RESPONSE_TO_GONADOTROPHINS_DN	SASSON_RESPONSE_TO_GONADOTROPHINS_DN		84	0.336954	1.10129	0.297143	0.534653	1	8340	tags=30%, list=16%, signal=35%
RIZ_ERYTHROID_DIFFERENTIATION_HBZ	RIZ_ERYTHROID_DIFFERENTIATION_HBZ		36	0.386611	1.10059	0.30749	0.536235	1	12578	tags=42%, list=24%, signal=55%
PEDERSEN_METASTASIS_BY_ERBB2_ISOFORM_7	PEDERSEN_METASTASIS_BY_ERBB2_ISOFORM_7		364	0.299435	1.10049	0.211694	0.536016	1	10135	tags=29%, list=19%, signal=35%
HWANG_PROSTATE_CANCER_MARKERS	HWANG_PROSTATE_CANCER_MARKERS		27	0.401583	1.10032	0.327128	0.535997	1	5647	tags=33%, list=11%, signal=37%
XU_HGF_TARGETS_REPRESSED_BY_AKT1_DN	XU_HGF_TARGETS_REPRESSED_BY_AKT1_DN		87	0.334218	1.1003	0.290359	0.535525	1	10135	tags=31%, list=19%, signal=38%
KYNG_RESPONSE_TO_H2O2_VIA_ERCC6_UP	KYNG_RESPONSE_TO_H2O2_VIA_ERCC6_UP		33	0.386148	1.09994	0.321854	0.536092	1	14543	tags=45%, list=27%, signal=63%
GRAHAM_CML_QUIESCENT_VS_NORMAL_QUIESCENT_DN	GRAHAM_CML_QUIESCENT_VS_NORMAL_QUIESCENT_DN		34	0.387361	1.09863	0.323338	0.539548	1	12738	tags=38%, list=24%, signal=50%
MOREAUX_MULTIPLE_MYELOMA_BY_TACI_UP	MOREAUX_MULTIPLE_MYELOMA_BY_TACI_UP		347	0.301643	1.09809	0.220544	0.5407	1	11186	tags=33%, list=21%, signal=41%
KORKOLA_CORRELATED_WITH_POU5F1	KORKOLA_CORRELATED_WITH_POU5F1		30	0.389017	1.09763	0.318822	0.541572	1	13696	tags=40%, list=26%, signal=54%
DIRMEIER_LMP1_RESPONSE_LATE_UP	DIRMEIER_LMP1_RESPONSE_LATE_UP		52	0.358014	1.09762	0.308422	0.54108	1	16423	tags=46%, list=31%, signal=67%
TOYOTA_TARGETS_OF_MIR34B_AND_MIR34C	TOYOTA_TARGETS_OF_MIR34B_AND_MIR34C		418	0.299135	1.09702	0.19598	0.542405	1	13980	tags=37%, list=26%, signal=50%
VERHAAK_GLIOBLASTOMA_NEURAL	VERHAAK_GLIOBLASTOMA_NEURAL		122	0.322792	1.09692	0.297357	0.542195	1	12627	tags=35%, list=24%, signal=46%
FINETTI_BREAST_CANCER_KINOME_GREEN	FINETTI_BREAST_CANCER_KINOME_GREEN		16	0.447552	1.09691	0.344972	0.541721	1	17778	tags=50%, list=33%, signal=75%
MORI_PLASMA_CELL_DN	MORI_PLASMA_CELL_DN		36	0.375626	1.09628	0.310757	0.543057	1	21215	tags=64%, list=40%, signal=106%
MATZUK_MEIOTIC_AND_DNA_REPAIR	MATZUK_MEIOTIC_AND_DNA_REPAIR		37	0.378082	1.09573	0.331242	0.54419	1	13591	tags=41%, list=26%, signal=54%
CHEN_LUNG_CANCER_SURVIVAL	CHEN_LUNG_CANCER_SURVIVAL		26	0.406086	1.09446	0.329098	0.547476	1	4370	tags=27%, list=8%, signal=29%
JAERVINEN_AMPLIFIED_IN_LARYNGEAL_CANCER	JAERVINEN_AMPLIFIED_IN_LARYNGEAL_CANCER		39	0.368911	1.09422	0.345588	0.547706	1	9212	tags=31%, list=17%, signal=37%
MEDINA_SMARCA4_TARGETS	MEDINA_SMARCA4_TARGETS		35	0.379224	1.09412	0.341463	0.547503	1	7747	tags=29%, list=15%, signal=33%
VANASSE_BCL2_TARGETS_UP	VANASSE_BCL2_TARGETS_UP		30	0.394364	1.09391	0.320102	0.5476	1	9553	tags=37%, list=18%, signal=45%
STEIN_ESRRA_TARGETS_UP	STEIN_ESRRA_TARGETS_UP		363	0.29721	1.09343	0.207071	0.548485	1	17012	tags=42%, list=32%, signal=61%
IBRAHIM_NRF1_DOWN	IBRAHIM_NRF1_DOWN		143	0.315778	1.09272	0.294118	0.550096	1	16025	tags=41%, list=30%, signal=58%
STAMBOLSKY_TARGETS_OF_MUTATED_TP53_UP	STAMBOLSKY_TARGETS_OF_MUTATED_TP53_UP		49	0.359943	1.09231	0.341076	0.550799	1	11622	tags=37%, list=22%, signal=47%
IVANOVA_HEMATOPOIESIS_INTERMEDIATE_PROGENITOR	IVANOVA_HEMATOPOIESIS_INTERMEDIATE_PROGENITOR		125	0.319496	1.09206	0.294118	0.551035	1	14584	tags=38%, list=27%, signal=53%
BLUM_RESPONSE_TO_SALIRASIB_UP	BLUM_RESPONSE_TO_SALIRASIB_UP		230	0.302188	1.0918	0.27027	0.551333	1	10137	tags=27%, list=19%, signal=34%
SAKAI_TUMOR_INFILTRATING_MONOCYTES_DN	SAKAI_TUMOR_INFILTRATING_MONOCYTES_DN		75	0.337336	1.09134	0.312862	0.552262	1	8692	tags=28%, list=16%, signal=33%
XU_GH1_AUTOCRINE_TARGETS_DN	XU_GH1_AUTOCRINE_TARGETS_DN		123	0.319641	1.09055	0.30838	0.55408	1	16591	tags=50%, list=31%, signal=73%
MINGUEZ_LIVER_CANCER_VASCULAR_INVASION_DN	MINGUEZ_LIVER_CANCER_VASCULAR_INVASION_DN		21	0.42405	1.09024	0.34966	0.554508	1	17172	tags=48%, list=32%, signal=70%
VANASSE_BCL2_TARGETS_DN	VANASSE_BCL2_TARGETS_DN		54	0.353387	1.09003	0.322816	0.554625	1	11780	tags=35%, list=22%, signal=45%
KIM_MYCN_AMPLIFICATION_TARGETS_UP	KIM_MYCN_AMPLIFICATION_TARGETS_UP		89	0.330419	1.08983	0.293651	0.554696	1	9690	tags=29%, list=18%, signal=36%
TONKS_TARGETS_OF_RUNX1_RUNX1T1_FUSION_MONOCYTE_DN	TONKS_TARGETS_OF_RUNX1_RUNX1T1_FUSION_MONOCYTE_DN		53	0.351547	1.08972	0.315534	0.554485	1	10694	tags=28%, list=20%, signal=35%
MIKKELSEN_NPC_ICP_WITH_H3K4ME3	MIKKELSEN_NPC_ICP_WITH_H3K4ME3		411	0.295116	1.08963	0.240964	0.55425	1	12473	tags=34%, list=23%, signal=44%
ROSS_AML_WITH_PML_RARA_FUSION	ROSS_AML_WITH_PML_RARA_FUSION		76	0.333238	1.08938	0.299422	0.554496	1	12700	tags=37%, list=24%, signal=48%
MAHAJAN_RESPONSE_TO_IL1A_DN	MAHAJAN_RESPONSE_TO_IL1A_DN		67	0.341815	1.08899	0.337632	0.555098	1	9432	tags=30%, list=18%, signal=36%
LEIN_NEURON_MARKERS	LEIN_NEURON_MARKERS		63	0.347361	1.08898	0.324096	0.554576	1	7560	tags=30%, list=14%, signal=35%
HSIAO_LIVER_SPECIFIC_GENES	HSIAO_LIVER_SPECIFIC_GENES		243	0.302338	1.08814	0.273478	0.556549	1	17953	tags=47%, list=34%, signal=70%
COLLIS_PRKDC_SUBSTRATES	COLLIS_PRKDC_SUBSTRATES		16	0.440968	1.08765	0.345354	0.557501	1	8571	tags=44%, list=16%, signal=52%
MARTINEZ_RESPONSE_TO_TRABECTEDIN_UP	MARTINEZ_RESPONSE_TO_TRABECTEDIN_UP		68	0.339743	1.08673	0.323877	0.559761	1	16189	tags=43%, list=30%, signal=61%
WIERENGA_PML_INTERACTOME	WIERENGA_PML_INTERACTOME		39	0.373886	1.08588	0.318528	0.561825	1	7034	tags=26%, list=13%, signal=30%
ONDER_CDH1_TARGETS_1_DN	ONDER_CDH1_TARGETS_1_DN		161	0.310708	1.08552	0.303514	0.562417	1	12322	tags=37%, list=23%, signal=48%
MATZUK_SPERMATOGONIA	MATZUK_SPERMATOGONIA		25	0.397351	1.08532	0.354362	0.562506	1	7145	tags=32%, list=13%, signal=37%
KOKKINAKIS_METHIONINE_DEPRIVATION_48HR_UP	KOKKINAKIS_METHIONINE_DEPRIVATION_48HR_UP		127	0.317747	1.0852	0.300221	0.562321	1	11857	tags=37%, list=22%, signal=48%
ICHIBA_GRAFT_VERSUS_HOST_DISEASE_35D_DN	ICHIBA_GRAFT_VERSUS_HOST_DISEASE_35D_DN		53	0.351039	1.08508	0.335758	0.562143	1	10022	tags=40%, list=19%, signal=49%
GARCIA_TARGETS_OF_FLI1_AND_DAX1_DN	GARCIA_TARGETS_OF_FLI1_AND_DAX1_DN		151	0.309405	1.08461	0.285412	0.563067	1	17067	tags=39%, list=32%, signal=57%
PIEPOLI_LGI1_TARGETS_UP	PIEPOLI_LGI1_TARGETS_UP		16	0.442081	1.08453	0.341226	0.562768	1	12514	tags=44%, list=24%, signal=57%
KOKKINAKIS_METHIONINE_DEPRIVATION_96HR_UP	KOKKINAKIS_METHIONINE_DEPRIVATION_96HR_UP		115	0.320664	1.08432	0.30205	0.56289	1	11857	tags=39%, list=22%, signal=50%
PEDRIOLI_MIR31_TARGETS_UP	PEDRIOLI_MIR31_TARGETS_UP		201	0.303089	1.08332	0.287942	0.565437	1	14702	tags=41%, list=28%, signal=56%
SMID_BREAST_CANCER_LUMINAL_B_UP	SMID_BREAST_CANCER_LUMINAL_B_UP		155	0.307391	1.08287	0.297964	0.566229	1	12098	tags=35%, list=23%, signal=46%
GROSS_HYPOXIA_VIA_ELK3_UP	GROSS_HYPOXIA_VIA_ELK3_UP		198	0.308359	1.08234	0.288562	0.567308	1	6492	tags=24%, list=12%, signal=27%
WHITFIELD_CELL_CYCLE_G2_M	WHITFIELD_CELL_CYCLE_G2_M		186	0.305702	1.08199	0.280628	0.56785	1	9706	tags=30%, list=18%, signal=37%
HELLER_HDAC_TARGETS_SILENCED_BY_METHYLATION_DN	HELLER_HDAC_TARGETS_SILENCED_BY_METHYLATION_DN		268	0.300167	1.08159	0.278739	0.568597	1	13328	tags=36%, list=25%, signal=48%
CARRILLOREIXACH_MRS3_VS_LOWER_RISK_HEPATOBLASTOMA_UP	CARRILLOREIXACH_MRS3_VS_LOWER_RISK_HEPATOBLASTOMA_UP		44	0.363877	1.08157	0.34878	0.568105	1	8900	tags=30%, list=17%, signal=35%
HOEGERKORP_CD44_TARGETS_TEMPORAL_DN	HOEGERKORP_CD44_TARGETS_TEMPORAL_DN		23	0.401666	1.08135	0.353414	0.568228	1	18306	tags=57%, list=34%, signal=86%
MIKKELSEN_MEF_ICP_WITH_H3K27ME3	MIKKELSEN_MEF_ICP_WITH_H3K27ME3		191	0.306256	1.08064	0.301985	0.569875	1	11605	tags=36%, list=22%, signal=45%
SAGIV_CD24_TARGETS_DN	SAGIV_CD24_TARGETS_DN		43	0.359342	1.08059	0.356015	0.569495	1	11937	tags=37%, list=22%, signal=48%
PURWIN_A375_SOX10_TARGETS	PURWIN_A375_SOX10_TARGETS		46	0.358496	1.08047	0.329177	0.569307	1	10019	tags=37%, list=19%, signal=46%
EBAUER_TARGETS_OF_PAX3_FOXO1_FUSION_DN	EBAUER_TARGETS_OF_PAX3_FOXO1_FUSION_DN		46	0.358356	1.08014	0.350554	0.56975	1	14908	tags=50%, list=28%, signal=69%
OUILLETTE_CLL_13Q14_DELETION_DN	OUILLETTE_CLL_13Q14_DELETION_DN		50	0.353299	1.08001	0.348093	0.569648	1	13442	tags=48%, list=25%, signal=64%
DARWICHE_PAPILLOMA_RISK_HIGH_DN	DARWICHE_PAPILLOMA_RISK_HIGH_DN		169	0.306509	1.0798	0.312102	0.569754	1	16836	tags=47%, list=32%, signal=68%
TSUNODA_CISPLATIN_RESISTANCE_DN	TSUNODA_CISPLATIN_RESISTANCE_DN		44	0.358795	1.07938	0.344099	0.570488	1	14193	tags=39%, list=27%, signal=53%
SUMI_HNF4A_TARGETS	SUMI_HNF4A_TARGETS		28	0.393185	1.07914	0.361647	0.570644	1	9998	tags=29%, list=19%, signal=35%
CHANDRAN_METASTASIS_UP	CHANDRAN_METASTASIS_UP		191	0.304637	1.07882	0.306962	0.571086	1	15901	tags=43%, list=30%, signal=61%
BANDRES_RESPONSE_TO_CARMUSTIN_MGMT_48HR_UP	BANDRES_RESPONSE_TO_CARMUSTIN_MGMT_48HR_UP		19	0.421236	1.0788	0.351531	0.570619	1	9856	tags=37%, list=19%, signal=45%
RASHI_RESPONSE_TO_IONIZING_RADIATION_3	RASHI_RESPONSE_TO_IONIZING_RADIATION_3		46	0.354333	1.07769	0.337408	0.573503	1	14899	tags=46%, list=28%, signal=63%
JAZAERI_BREAST_CANCER_BRCA1_VS_BRCA2_DN	JAZAERI_BREAST_CANCER_BRCA1_VS_BRCA2_DN		41	0.364321	1.07668	0.343869	0.576092	1	10499	tags=39%, list=20%, signal=49%
BURTON_ADIPOGENESIS_6	BURTON_ADIPOGENESIS_6		180	0.304956	1.07642	0.315353	0.57633	1	12935	tags=33%, list=24%, signal=44%
LEE_NEURAL_CREST_STEM_CELL_DN	LEE_NEURAL_CREST_STEM_CELL_DN		115	0.321833	1.07634	0.348786	0.576039	1	12469	tags=37%, list=23%, signal=49%
FERRARI_RESPONSE_TO_FENRETINIDE_UP	FERRARI_RESPONSE_TO_FENRETINIDE_UP		21	0.417279	1.07631	0.363144	0.575572	1	8728	tags=38%, list=16%, signal=46%
BERTUCCI_MEDULLARY_VS_DUCTAL_BREAST_CANCER_DN	BERTUCCI_MEDULLARY_VS_DUCTAL_BREAST_CANCER_DN		157	0.306122	1.07575	0.33298	0.576766	1	13163	tags=40%, list=25%, signal=53%
WANG_IMMORTALIZED_BY_HOXA9_AND_MEIS1_UP	WANG_IMMORTALIZED_BY_HOXA9_AND_MEIS1_UP		32	0.377472	1.07559	0.356041	0.576703	1	5601	tags=22%, list=11%, signal=24%
WANG_LSD1_TARGETS_DN	WANG_LSD1_TARGETS_DN		36	0.371958	1.07555	0.345771	0.576302	1	11555	tags=33%, list=22%, signal=43%
MA_MYELOID_DIFFERENTIATION_DN	MA_MYELOID_DIFFERENTIATION_DN		42	0.367697	1.07542	0.361006	0.576171	1	4894	tags=21%, list=9%, signal=24%
GAJATE_RESPONSE_TO_TRABECTEDIN_UP	GAJATE_RESPONSE_TO_TRABECTEDIN_UP		59	0.34175	1.07528	0.352232	0.576056	1	9243	tags=27%, list=17%, signal=33%
HIRSCH_CELLULAR_TRANSFORMATION_SIGNATURE_DN	HIRSCH_CELLULAR_TRANSFORMATION_SIGNATURE_DN		96	0.320987	1.07485	0.329596	0.576832	1	15490	tags=47%, list=29%, signal=66%
MANNE_COVID19_ICU_VS_HEALTHY_DONOR_PLATELETS_DN	MANNE_COVID19_ICU_VS_HEALTHY_DONOR_PLATELETS_DN		132	0.313496	1.07458	0.325107	0.577116	1	14357	tags=45%, list=27%, signal=61%
BENITEZ_GBM_PROTEASOME_INHIBITION_RESPONSE	BENITEZ_GBM_PROTEASOME_INHIBITION_RESPONSE		46	0.354832	1.07318	0.354037	0.580911	1	13871	tags=41%, list=26%, signal=56%
IKEDA_MIR30_TARGETS_UP	IKEDA_MIR30_TARGETS_UP		112	0.317454	1.0729	0.339188	0.581202	1	11857	tags=36%, list=22%, signal=46%
JI_RESPONSE_TO_FSH_UP	JI_RESPONSE_TO_FSH_UP		61	0.339206	1.07271	0.334911	0.581274	1	14773	tags=51%, list=28%, signal=70%
RODRIGUES_NTN1_AND_DCC_TARGETS	RODRIGUES_NTN1_AND_DCC_TARGETS		32	0.383718	1.07239	0.35817	0.581671	1	13741	tags=53%, list=26%, signal=72%
LEE_LIVER_CANCER_DENA_DN	LEE_LIVER_CANCER_DENA_DN		73	0.333973	1.07207	0.334873	0.582119	1	11296	tags=33%, list=21%, signal=42%
LEE_LIVER_CANCER_MYC_E2F1_DN	LEE_LIVER_CANCER_MYC_E2F1_DN		62	0.339358	1.07153	0.353828	0.583141	1	11080	tags=32%, list=21%, signal=41%
RUTELLA_RESPONSE_TO_CSF2RB_AND_IL4_UP	RUTELLA_RESPONSE_TO_CSF2RB_AND_IL4_UP		318	0.295119	1.07075	0.303951	0.584959	1	10662	tags=30%, list=20%, signal=38%
JIANG_VHL_TARGETS	JIANG_VHL_TARGETS		79	0.327547	1.07049	0.34937	0.585187	1	5438	tags=18%, list=10%, signal=20%
KENNY_CTNNB1_TARGETS_UP	KENNY_CTNNB1_TARGETS_UP		47	0.353866	1.07039	0.357664	0.584947	1	8554	tags=30%, list=16%, signal=35%
SASSON_RESPONSE_TO_GONADOTROPHINS_UP	SASSON_RESPONSE_TO_GONADOTROPHINS_UP		81	0.330352	1.07031	0.331409	0.584673	1	13817	tags=37%, list=26%, signal=50%
IIZUKA_LIVER_CANCER_PROGRESSION_L1_G1_UP	IIZUKA_LIVER_CANCER_PROGRESSION_L1_G1_UP		20	0.415154	1.06929	0.385333	0.587227	1	9848	tags=45%, list=19%, signal=55%
YAGI_AML_SURVIVAL	YAGI_AML_SURVIVAL		120	0.314104	1.06928	0.337029	0.586741	1	11938	tags=34%, list=22%, signal=44%
MARSHALL_VIRAL_INFECTION_RESPONSE_DN	MARSHALL_VIRAL_INFECTION_RESPONSE_DN		27	0.388618	1.06903	0.370419	0.586958	1	18191	tags=59%, list=34%, signal=90%
TAKEDA_TARGETS_OF_NUP98_HOXA9_FUSION_10D_UP	TAKEDA_TARGETS_OF_NUP98_HOXA9_FUSION_10D_UP		180	0.304918	1.06885	0.345301	0.586997	1	12371	tags=36%, list=23%, signal=47%
ZHONG_RESPONSE_TO_AZACITIDINE_AND_TSA_DN	ZHONG_RESPONSE_TO_AZACITIDINE_AND_TSA_DN		63	0.334678	1.06707	0.369104	0.591695	1	9292	tags=29%, list=17%, signal=35%
HOLLMANN_APOPTOSIS_VIA_CD40_UP	HOLLMANN_APOPTOSIS_VIA_CD40_UP		195	0.301708	1.06658	0.320715	0.592691	1	15153	tags=38%, list=29%, signal=53%
KYNG_DNA_DAMAGE_BY_GAMMA_AND_UV_RADIATION	KYNG_DNA_DAMAGE_BY_GAMMA_AND_UV_RADIATION		75	0.331007	1.06535	0.360319	0.595906	1	12873	tags=40%, list=24%, signal=53%
QI_HYPOXIA_TARGETS_OF_HIF1A_AND_FOXA2	QI_HYPOXIA_TARGETS_OF_HIF1A_AND_FOXA2		33	0.377393	1.06491	0.365309	0.596661	1	6392	tags=30%, list=12%, signal=34%
REN_ALVEOLAR_RHABDOMYOSARCOMA_UP	REN_ALVEOLAR_RHABDOMYOSARCOMA_UP		98	0.319656	1.06475	0.364454	0.596631	1	13581	tags=40%, list=26%, signal=53%
JACKSON_DNMT1_TARGETS_UP	JACKSON_DNMT1_TARGETS_UP		77	0.325485	1.06471	0.372254	0.596214	1	12989	tags=35%, list=24%, signal=46%
MATZUK_SPERMATID_DIFFERENTIATION	MATZUK_SPERMATID_DIFFERENTIATION		35	0.368266	1.06442	0.340479	0.596569	1	19816	tags=66%, list=37%, signal=105%
MARTIN_INTERACT_WITH_HDAC	MARTIN_INTERACT_WITH_HDAC		40	0.362987	1.06361	0.365644	0.598444	1	14493	tags=50%, list=27%, signal=69%
SANSOM_APC_TARGETS	SANSOM_APC_TARGETS		193	0.299173	1.06335	0.327387	0.598682	1	16599	tags=45%, list=31%, signal=65%
KAYO_CALORIE_RESTRICTION_MUSCLE_DN	KAYO_CALORIE_RESTRICTION_MUSCLE_DN		82	0.323648	1.06313	0.349603	0.598825	1	16243	tags=45%, list=31%, signal=65%
ELVIDGE_HIF1A_AND_HIF2A_TARGETS_DN	ELVIDGE_HIF1A_AND_HIF2A_TARGETS_DN		99	0.317276	1.06261	0.351788	0.599752	1	8192	tags=30%, list=15%, signal=36%
LEE_DOUBLE_POLAR_THYMOCYTE	LEE_DOUBLE_POLAR_THYMOCYTE		26	0.391444	1.06244	0.376851	0.599732	1	8052	tags=31%, list=15%, signal=36%
GUILLAUMOND_KLF10_TARGETS_UP	GUILLAUMOND_KLF10_TARGETS_UP		48	0.349148	1.062	0.365314	0.600557	1	12029	tags=42%, list=23%, signal=54%
RUTELLA_RESPONSE_TO_HGF_UP	RUTELLA_RESPONSE_TO_HGF_UP		396	0.290282	1.06196	0.298583	0.600161	1	13003	tags=34%, list=24%, signal=45%
KIM_ALL_DISORDERS_DURATION_CORR_DN	KIM_ALL_DISORDERS_DURATION_CORR_DN		141	0.306004	1.0618	0.353191	0.600122	1	13800	tags=35%, list=26%, signal=47%
PHONG_TNF_TARGETS_UP	PHONG_TNF_TARGETS_UP		61	0.33609	1.06146	0.376639	0.600622	1	12721	tags=46%, list=24%, signal=60%
WANG_RESPONSE_TO_ANDROGEN_UP	WANG_RESPONSE_TO_ANDROGEN_UP		28	0.381825	1.06076	0.392258	0.602272	1	13085	tags=50%, list=25%, signal=66%
DURAND_STROMA_S_UP	DURAND_STROMA_S_UP		283	0.291396	1.0606	0.327569	0.602204	1	11067	tags=34%, list=21%, signal=42%
MEISSNER_NPC_ICP_WITH_H3K4ME3	MEISSNER_NPC_ICP_WITH_H3K4ME3		18	0.421149	1.0602	0.377305	0.602878	1	7529	tags=39%, list=14%, signal=45%
ZIRN_TRETINOIN_RESPONSE_WT1_UP	ZIRN_TRETINOIN_RESPONSE_WT1_UP		23	0.406033	1.06018	0.383798	0.602407	1	9442	tags=43%, list=18%, signal=53%
AMIT_EGF_RESPONSE_40_MCF10A	AMIT_EGF_RESPONSE_40_MCF10A		16	0.435867	1.06017	0.397183	0.601913	1	13445	tags=69%, list=25%, signal=92%
MORI_EMU_MYC_LYMPHOMA_BY_ONSET_TIME_UP	MORI_EMU_MYC_LYMPHOMA_BY_ONSET_TIME_UP		104	0.31638	1.05994	0.367188	0.602055	1	14532	tags=38%, list=27%, signal=53%
WIKMAN_ASBESTOS_LUNG_CANCER_DN	WIKMAN_ASBESTOS_LUNG_CANCER_DN		29	0.384025	1.05987	0.394567	0.601754	1	16023	tags=48%, list=30%, signal=69%
SMID_BREAST_CANCER_RELAPSE_IN_LUNG_DN	SMID_BREAST_CANCER_RELAPSE_IN_LUNG_DN		37	0.362792	1.05976	0.380228	0.601535	1	8364	tags=38%, list=16%, signal=45%
FAELT_B_CLL_WITH_VH3_21_UP	FAELT_B_CLL_WITH_VH3_21_UP		42	0.356472	1.05976	0.37644	0.601031	1	17342	tags=50%, list=33%, signal=74%
PLASARI_TGFB1_TARGETS_1HR_UP	PLASARI_TGFB1_TARGETS_1HR_UP		33	0.368952	1.05964	0.371501	0.600859	1	10968	tags=42%, list=21%, signal=53%
MASSARWEH_RESPONSE_TO_ESTRADIOL	MASSARWEH_RESPONSE_TO_ESTRADIOL		60	0.342029	1.05926	0.368485	0.601464	1	11515	tags=35%, list=22%, signal=45%
KYNG_ENVIRONMENTAL_STRESS_RESPONSE_NOT_BY_GAMMA_IN_WS	KYNG_ENVIRONMENTAL_STRESS_RESPONSE_NOT_BY_GAMMA_IN_WS		29	0.38771	1.05851	0.391361	0.603249	1	6944	tags=28%, list=13%, signal=32%
NAKAYAMA_SOFT_TISSUE_TUMORS_PCA2_DN	NAKAYAMA_SOFT_TISSUE_TUMORS_PCA2_DN		79	0.326763	1.0584	0.371622	0.603074	1	10606	tags=34%, list=20%, signal=43%
BHAT_ESR1_TARGETS_NOT_VIA_AKT1_UP	BHAT_ESR1_TARGETS_NOT_VIA_AKT1_UP		204	0.296887	1.05802	0.343621	0.603679	1	10018	tags=29%, list=19%, signal=36%
LANDIS_ERBB2_BREAST_PRENEOPLASTIC_DN	LANDIS_ERBB2_BREAST_PRENEOPLASTIC_DN		56	0.338075	1.05796	0.385246	0.603342	1	12935	tags=41%, list=24%, signal=54%
KAAB_FAILED_HEART_ATRIUM_DN	KAAB_FAILED_HEART_ATRIUM_DN		141	0.304875	1.05747	0.354633	0.604319	1	14894	tags=40%, list=28%, signal=56%
HOFMANN_CELL_LYMPHOMA_UP	HOFMANN_CELL_LYMPHOMA_UP		46	0.353086	1.05744	0.37546	0.6039	1	17201	tags=46%, list=32%, signal=67%
AMIT_EGF_RESPONSE_240_HELA	AMIT_EGF_RESPONSE_240_HELA		56	0.336521	1.05729	0.376655	0.603829	1	12190	tags=39%, list=23%, signal=51%
PEDERSEN_METASTASIS_BY_ERBB2_ISOFORM_1	PEDERSEN_METASTASIS_BY_ERBB2_ISOFORM_1		42	0.35967	1.05689	0.391041	0.604549	1	11530	tags=40%, list=22%, signal=52%
BYSTRYKH_HEMATOPOIESIS_STEM_CELL_AND_BRAIN_QTL_CIS	BYSTRYKH_HEMATOPOIESIS_STEM_CELL_AND_BRAIN_QTL_CIS		65	0.331888	1.0567	0.362664	0.604573	1	11710	tags=37%, list=22%, signal=47%
LI_ESTROGENE_MCF7_E2_RESPONSE_UP	LI_ESTROGENE_MCF7_E2_RESPONSE_UP		49	0.346205	1.05662	0.374241	0.604281	1	8200	tags=29%, list=15%, signal=34%
BOWIE_RESPONSE_TO_TAMOXIFEN	BOWIE_RESPONSE_TO_TAMOXIFEN		17	0.423456	1.05616	0.405564	0.605118	1	20514	tags=71%, list=39%, signal=115%
WALLACE_PROSTATE_CANCER_RACE_DN	WALLACE_PROSTATE_CANCER_RACE_DN		82	0.319091	1.05575	0.370621	0.605843	1	14056	tags=38%, list=26%, signal=51%
SHEPARD_BMYB_MORPHOLINO_UP	SHEPARD_BMYB_MORPHOLINO_UP		202	0.298318	1.05558	0.348548	0.605825	1	11690	tags=31%, list=22%, signal=39%
WANG_METASTASIS_OF_BREAST_CANCER	WANG_METASTASIS_OF_BREAST_CANCER		15	0.431988	1.05503	0.407616	0.606903	1	14270	tags=47%, list=27%, signal=64%
THEILGAARD_NEUTROPHIL_AT_SKIN_WOUND_UP	THEILGAARD_NEUTROPHIL_AT_SKIN_WOUND_UP		74	0.330077	1.05471	0.375431	0.607362	1	15188	tags=41%, list=29%, signal=57%
KYNG_DNA_DAMAGE_BY_GAMMA_RADIATION	KYNG_DNA_DAMAGE_BY_GAMMA_RADIATION		74	0.326302	1.05443	0.373678	0.607668	1	9082	tags=32%, list=17%, signal=39%
ELVIDGE_HYPOXIA_DN	ELVIDGE_HYPOXIA_DN		138	0.305653	1.05397	0.363538	0.608478	1	10333	tags=27%, list=19%, signal=33%
SHIN_B_CELL_LYMPHOMA_CLUSTER_8	SHIN_B_CELL_LYMPHOMA_CLUSTER_8		36	0.369517	1.05378	0.372946	0.608485	1	13069	tags=44%, list=25%, signal=59%
HU_ANGIOGENESIS_DN	HU_ANGIOGENESIS_DN		33	0.371683	1.05257	0.399746	0.611631	1	12293	tags=39%, list=23%, signal=51%
PRAMOONJAGO_SOX4_TARGETS_DN	PRAMOONJAGO_SOX4_TARGETS_DN		47	0.347493	1.05246	0.353155	0.611437	1	12246	tags=36%, list=23%, signal=47%
BEIER_GLIOMA_STEM_CELL_UP	BEIER_GLIOMA_STEM_CELL_UP		37	0.361748	1.05218	0.398515	0.611791	1	4330	tags=24%, list=8%, signal=26%
MEISSNER_BRAIN_ICP_WITH_H3K4ME3	MEISSNER_BRAIN_ICP_WITH_H3K4ME3		29	0.384234	1.05179	0.39871	0.612457	1	7529	tags=34%, list=14%, signal=40%
CHANDRAN_METASTASIS_TOP50_UP	CHANDRAN_METASTASIS_TOP50_UP		32	0.371993	1.05147	0.390645	0.612856	1	20438	tags=63%, list=38%, signal=101%
VALK_AML_CLUSTER_12	VALK_AML_CLUSTER_12		28	0.382112	1.05127	0.38601	0.612947	1	3140	tags=18%, list=6%, signal=19%
HERNANDEZ_MITOTIC_ARREST_BY_DOCETAXEL_2_UP	HERNANDEZ_MITOTIC_ARREST_BY_DOCETAXEL_2_UP		57	0.338603	1.0512	0.391357	0.612652	1	12767	tags=37%, list=24%, signal=48%
LANDIS_BREAST_CANCER_PROGRESSION_UP	LANDIS_BREAST_CANCER_PROGRESSION_UP		43	0.353514	1.0509	0.395702	0.613013	1	11028	tags=33%, list=21%, signal=41%
CHIBA_RESPONSE_TO_TSA_UP	CHIBA_RESPONSE_TO_TSA_UP		47	0.348939	1.05046	0.415854	0.613807	1	9123	tags=38%, list=17%, signal=46%
GHANDHI_DIRECT_IRRADIATION_UP	GHANDHI_DIRECT_IRRADIATION_UP		96	0.318403	1.05026	0.380688	0.613858	1	14097	tags=41%, list=27%, signal=55%
GOTZMANN_EPITHELIAL_TO_MESENCHYMAL_TRANSITION_DN	GOTZMANN_EPITHELIAL_TO_MESENCHYMAL_TRANSITION_DN		195	0.295478	1.05004	0.370868	0.613979	1	13420	tags=37%, list=25%, signal=49%
ZHANG_BREAST_CANCER_PROGENITORS_DN	ZHANG_BREAST_CANCER_PROGENITORS_DN		133	0.30692	1.04943	0.372043	0.6153	1	12237	tags=33%, list=23%, signal=43%
FOSTER_TOLERANT_MACROPHAGE_UP	FOSTER_TOLERANT_MACROPHAGE_UP		155	0.299338	1.04899	0.387063	0.616055	1	14869	tags=41%, list=28%, signal=57%
WALLACE_JAK2_TARGETS_UP	WALLACE_JAK2_TARGETS_UP		20	0.409204	1.04852	0.393305	0.616971	1	6039	tags=25%, list=11%, signal=28%
LEE_LIVER_CANCER_CIPROFIBRATE_UP	LEE_LIVER_CANCER_CIPROFIBRATE_UP		57	0.338136	1.04803	0.40048	0.617897	1	16640	tags=44%, list=31%, signal=64%
OSADA_ASCL1_TARGETS_UP	OSADA_ASCL1_TARGETS_UP		44	0.353502	1.04773	0.39201	0.618272	1	15205	tags=43%, list=29%, signal=60%
MANNE_COVID19_COMBINED_COHORT_VS_HEALTHY_DONOR_PLATELETS_UP	MANNE_COVID19_COMBINED_COHORT_VS_HEALTHY_DONOR_PLATELETS_UP		164	0.297756	1.04747	0.377378	0.618526	1	13111	tags=34%, list=25%, signal=45%
BROWNE_HCMV_INFECTION_12HR_DN	BROWNE_HCMV_INFECTION_12HR_DN		91	0.314588	1.04717	0.417607	0.618915	1	12713	tags=37%, list=24%, signal=49%
SESTO_RESPONSE_TO_UV_C8	SESTO_RESPONSE_TO_UV_C8		66	0.329289	1.04709	0.400718	0.618618	1	13349	tags=36%, list=25%, signal=49%
TERAO_AOX4_TARGETS_SKIN_UP	TERAO_AOX4_TARGETS_SKIN_UP		28	0.38077	1.04692	0.386667	0.618619	1	12055	tags=39%, list=23%, signal=51%
WHITEHURST_PACLITAXEL_SENSITIVITY	WHITEHURST_PACLITAXEL_SENSITIVITY		35	0.365149	1.04654	0.409379	0.619165	1	12428	tags=34%, list=23%, signal=45%
WENG_POR_TARGETS_GLOBAL_DN	WENG_POR_TARGETS_GLOBAL_DN		24	0.395057	1.04636	0.404601	0.619175	1	9379	tags=33%, list=18%, signal=40%
QI_PLASMACYTOMA_UP	QI_PLASMACYTOMA_UP		250	0.29093	1.04548	0.389344	0.621255	1	13444	tags=33%, list=25%, signal=44%
GAVIN_FOXP3_TARGETS_CLUSTER_P2	GAVIN_FOXP3_TARGETS_CLUSTER_P2		76	0.322163	1.04544	0.37643	0.620862	1	12423	tags=37%, list=23%, signal=48%
ELVIDGE_HIF1A_TARGETS_DN	ELVIDGE_HIF1A_TARGETS_DN		86	0.31965	1.04404	0.385845	0.624475	1	8192	tags=30%, list=15%, signal=36%
BURTON_ADIPOGENESIS_11	BURTON_ADIPOGENESIS_11		49	0.340169	1.044	0.406365	0.624062	1	12144	tags=41%, list=23%, signal=53%
SEIDEN_MET_SIGNALING	SEIDEN_MET_SIGNALING		19	0.419292	1.04395	0.404082	0.623689	1	17491	tags=47%, list=33%, signal=71%
HINATA_NFKB_TARGETS_KERATINOCYTE_UP	HINATA_NFKB_TARGETS_KERATINOCYTE_UP		82	0.319473	1.04386	0.397727	0.623401	1	8600	tags=26%, list=16%, signal=31%
FOURNIER_ACINAR_DEVELOPMENT_EARLY_UP	FOURNIER_ACINAR_DEVELOPMENT_EARLY_UP		18	0.417938	1.04354	0.402525	0.623842	1	9510	tags=39%, list=18%, signal=47%
LEIN_MIDBRAIN_MARKERS	LEIN_MIDBRAIN_MARKERS		79	0.322629	1.04339	0.390326	0.623736	1	11518	tags=32%, list=22%, signal=40%
STANELLE_E2F1_TARGETS	STANELLE_E2F1_TARGETS		28	0.379514	1.04319	0.403768	0.623822	1	1402	tags=14%, list=3%, signal=15%
LEE_SP4_THYMOCYTE	LEE_SP4_THYMOCYTE		15	0.43576	1.04232	0.417344	0.625944	1	20954	tags=67%, list=39%, signal=110%
ROZANOV_MMP14_TARGETS_UP	ROZANOV_MMP14_TARGETS_UP		246	0.291223	1.04197	0.36864	0.626424	1	13399	tags=39%, list=25%, signal=52%
CHYLA_CBFA2T3_TARGETS_UP	CHYLA_CBFA2T3_TARGETS_UP		357	0.2826	1.04193	0.358663	0.626011	1	14609	tags=38%, list=27%, signal=52%
VALK_AML_CLUSTER_7	VALK_AML_CLUSTER_7		27	0.382776	1.04166	0.402116	0.626324	1	11224	tags=41%, list=21%, signal=52%
KYNG_RESPONSE_TO_H2O2_VIA_ERCC6	KYNG_RESPONSE_TO_H2O2_VIA_ERCC6		17	0.423875	1.04163	0.429167	0.62587	1	5703	tags=29%, list=11%, signal=33%
JI_RESPONSE_TO_FSH_DN	JI_RESPONSE_TO_FSH_DN		52	0.340175	1.04143	0.410909	0.625971	1	12126	tags=40%, list=23%, signal=52%
KYNG_DNA_DAMAGE_DN	KYNG_DNA_DAMAGE_DN		175	0.294843	1.04105	0.390526	0.62652	1	14035	tags=38%, list=26%, signal=52%
ONO_FOXP3_TARGETS_DN	ONO_FOXP3_TARGETS_DN		39	0.357085	1.04103	0.410037	0.626046	1	15347	tags=41%, list=29%, signal=58%
PURBEY_TARGETS_OF_CTBP1_NOT_SATB1_DN	PURBEY_TARGETS_OF_CTBP1_NOT_SATB1_DN		383	0.285222	1.03938	0.363089	0.630556	1	13867	tags=36%, list=26%, signal=48%
WANG_PROSTATE_CANCER_ANDROGEN_INDEPENDENT	WANG_PROSTATE_CANCER_ANDROGEN_INDEPENDENT		60	0.328845	1.03878	0.396973	0.631815	1	16812	tags=43%, list=32%, signal=63%
BHATI_G2M_ARREST_BY_2METHOXYESTRADIOL_DN	BHATI_G2M_ARREST_BY_2METHOXYESTRADIOL_DN		116	0.308399	1.03849	0.409677	0.632111	1	11394	tags=33%, list=21%, signal=42%
MITSIADES_RESPONSE_TO_APLIDIN_DN	MITSIADES_RESPONSE_TO_APLIDIN_DN		239	0.287464	1.03804	0.389571	0.633012	1	11001	tags=30%, list=21%, signal=38%
QI_PLASMACYTOMA_DN	QI_PLASMACYTOMA_DN		94	0.313407	1.03788	0.416295	0.632955	1	12070	tags=37%, list=23%, signal=48%
SARTIPY_BLUNTED_BY_INSULIN_RESISTANCE_DN	SARTIPY_BLUNTED_BY_INSULIN_RESISTANCE_DN		17	0.417864	1.03677	0.418539	0.635645	1	9746	tags=41%, list=18%, signal=50%
MATZUK_SPERMATOCYTE	MATZUK_SPERMATOCYTE		69	0.322537	1.03676	0.410465	0.635166	1	8958	tags=26%, list=17%, signal=31%
ZHAN_EARLY_DIFFERENTIATION_GENES_DN	ZHAN_EARLY_DIFFERENTIATION_GENES_DN		42	0.347163	1.03645	0.38815	0.635546	1	9941	tags=33%, list=19%, signal=41%
LINDSTEDT_DENDRITIC_CELL_MATURATION_C	LINDSTEDT_DENDRITIC_CELL_MATURATION_C		60	0.33217	1.03643	0.402135	0.635066	1	12590	tags=38%, list=24%, signal=50%
DARWICHE_SQUAMOUS_CELL_CARCINOMA_DN	DARWICHE_SQUAMOUS_CELL_CARCINOMA_DN		170	0.295552	1.03637	0.411273	0.634744	1	16836	tags=46%, list=32%, signal=67%
LI_ESTROGENE_META_E2_RESPONSE_DN	LI_ESTROGENE_META_E2_RESPONSE_DN		22	0.395401	1.03536	0.411921	0.637121	1	12469	tags=45%, list=23%, signal=59%
MALONEY_RESPONSE_TO_17AAG_UP	MALONEY_RESPONSE_TO_17AAG_UP		38	0.355108	1.03503	0.410783	0.637525	1	12388	tags=42%, list=23%, signal=55%
LIU_TARGETS_OF_VMYB_VS_CMYB_UP	LIU_TARGETS_OF_VMYB_VS_CMYB_UP		15	0.430509	1.03381	0.452909	0.640643	1	15721	tags=60%, list=30%, signal=85%
FLECHNER_PBL_KIDNEY_TRANSPLANT_REJECTED_VS_OK_DN	FLECHNER_PBL_KIDNEY_TRANSPLANT_REJECTED_VS_OK_DN		49	0.343422	1.03367	0.413123	0.64053	1	11598	tags=39%, list=22%, signal=50%
MEISSNER_NPC_HCP_WITH_H3K4ME2	MEISSNER_NPC_HCP_WITH_H3K4ME2		456	0.279864	1.03346	0.37827	0.64062	1	11622	tags=30%, list=22%, signal=38%
WANG_BARRETTS_ESOPHAGUS_UP	WANG_BARRETTS_ESOPHAGUS_UP		49	0.341958	1.0326	0.407767	0.642642	1	14193	tags=45%, list=27%, signal=61%
DOANE_RESPONSE_TO_ANDROGEN_DN	DOANE_RESPONSE_TO_ANDROGEN_DN		226	0.28771	1.03253	0.408903	0.642338	1	13817	tags=36%, list=26%, signal=48%
IBRAHIM_NRF2_DOWN	IBRAHIM_NRF2_DOWN		139	0.297595	1.03209	0.404324	0.643144	1	11910	tags=34%, list=22%, signal=43%
BASSO_CD40_SIGNALING_UP	BASSO_CD40_SIGNALING_UP		91	0.310841	1.03181	0.423165	0.643442	1	16838	tags=43%, list=32%, signal=63%
PETRETTO_HEART_MASS_QTL_CIS_UP	PETRETTO_HEART_MASS_QTL_CIS_UP		29	0.373422	1.03096	0.428385	0.64543	1	12902	tags=41%, list=24%, signal=55%
LIN_NPAS4_TARGETS_DN	LIN_NPAS4_TARGETS_DN		66	0.321301	1.03077	0.421053	0.645482	1	5742	tags=21%, list=11%, signal=24%
MALTA_CURATED_STEMNESS_MARKERS	MALTA_CURATED_STEMNESS_MARKERS		21	0.403761	1.03054	0.411035	0.645619	1	12828	tags=48%, list=24%, signal=63%
ROSS_LEUKEMIA_WITH_MLL_FUSIONS	ROSS_LEUKEMIA_WITH_MLL_FUSIONS		73	0.324749	1.03042	0.421114	0.645461	1	10456	tags=33%, list=20%, signal=41%
FRASOR_RESPONSE_TO_ESTRADIOL_UP	FRASOR_RESPONSE_TO_ESTRADIOL_UP		34	0.36287	1.0301	0.423226	0.645904	1	9193	tags=26%, list=17%, signal=32%
RUAN_RESPONSE_TO_TNF_TROGLITAZONE_UP	RUAN_RESPONSE_TO_TNF_TROGLITAZONE_UP		15	0.426704	1.02985	0.421271	0.64609	1	10840	tags=47%, list=20%, signal=59%
ZHAN_MULTIPLE_MYELOMA_SUBGROUPS	ZHAN_MULTIPLE_MYELOMA_SUBGROUPS		30	0.37115	1.02953	0.427649	0.646469	1	22186	tags=60%, list=42%, signal=103%
SCHAEFFER_PROSTATE_DEVELOPMENT_6HR_UP	SCHAEFFER_PROSTATE_DEVELOPMENT_6HR_UP		148	0.294763	1.0295	0.419766	0.646042	1	11662	tags=32%, list=22%, signal=41%
MEBARKI_HCC_PROGENITOR_WNT_DN_CTNNB1_DEPENDENT_BLOCKED_BY_FZD8CRD	MEBARKI_HCC_PROGENITOR_WNT_DN_CTNNB1_DEPENDENT_BLOCKED_BY_FZD8CRD		18	0.415142	1.029	0.425272	0.647029	1	16124	tags=56%, list=30%, signal=80%
BHAT_ESR1_TARGETS_VIA_AKT1_UP	BHAT_ESR1_TARGETS_VIA_AKT1_UP		265	0.284021	1.0284	0.408393	0.648362	1	10018	tags=27%, list=19%, signal=33%
CHENG_RESPONSE_TO_NICKEL_ACETATE	CHENG_RESPONSE_TO_NICKEL_ACETATE		43	0.348664	1.02824	0.434568	0.648314	1	14148	tags=44%, list=27%, signal=60%
DACOSTA_UV_RESPONSE_VIA_ERCC3_UP	DACOSTA_UV_RESPONSE_VIA_ERCC3_UP		300	0.283945	1.02797	0.419715	0.648593	1	13313	tags=34%, list=25%, signal=45%
ROSS_AML_WITH_AML1_ETO_FUSION	ROSS_AML_WITH_AML1_ETO_FUSION		72	0.321971	1.02796	0.427918	0.648082	1	11518	tags=33%, list=22%, signal=42%
KATSANOU_ELAVL1_TARGETS_UP	KATSANOU_ELAVL1_TARGETS_UP		162	0.293063	1.02793	0.442105	0.647633	1	11599	tags=29%, list=22%, signal=37%
CHEOK_RESPONSE_TO_MERCAPTOPURINE_AND_LD_MTX_DN	CHEOK_RESPONSE_TO_MERCAPTOPURINE_AND_LD_MTX_DN		18	0.417876	1.02775	0.427972	0.647617	1	10886	tags=44%, list=20%, signal=56%
HASLINGER_B_CLL_WITH_11Q23_DELETION	HASLINGER_B_CLL_WITH_11Q23_DELETION		21	0.393468	1.0269	0.438762	0.649644	1	5586	tags=29%, list=11%, signal=32%
EBAUER_TARGETS_OF_PAX3_FOXO1_FUSION_UP	EBAUER_TARGETS_OF_PAX3_FOXO1_FUSION_UP		188	0.28982	1.02681	0.426486	0.649396	1	8609	tags=26%, list=16%, signal=30%
CHANG_IMMORTALIZED_BY_HPV31_UP	CHANG_IMMORTALIZED_BY_HPV31_UP		69	0.319315	1.02653	0.417351	0.649628	1	10489	tags=29%, list=20%, signal=36%
MIKKELSEN_ES_LCP_WITH_H3K4ME3	MIKKELSEN_ES_LCP_WITH_H3K4ME3		134	0.299792	1.02642	0.431351	0.64942	1	15329	tags=45%, list=29%, signal=63%
FURUKAWA_DUSP6_TARGETS_PCI35_UP	FURUKAWA_DUSP6_TARGETS_PCI35_UP		67	0.321032	1.02609	0.424821	0.649836	1	14788	tags=43%, list=28%, signal=60%
ZWANG_CLASS_2_TRANSIENTLY_INDUCED_BY_EGF	ZWANG_CLASS_2_TRANSIENTLY_INDUCED_BY_EGF		47	0.336356	1.02586	0.426799	0.650008	1	9470	tags=36%, list=18%, signal=44%
RIGGINS_TAMOXIFEN_RESISTANCE_UP	RIGGINS_TAMOXIFEN_RESISTANCE_UP		63	0.327513	1.02584	0.425234	0.649518	1	5743	tags=27%, list=11%, signal=30%
JI_METASTASIS_REPRESSED_BY_STK11	JI_METASTASIS_REPRESSED_BY_STK11		24	0.385356	1.02479	0.459677	0.652082	1	14595	tags=46%, list=27%, signal=63%
PETROVA_ENDOTHELIUM_LYMPHATIC_VS_BLOOD_UP	PETROVA_ENDOTHELIUM_LYMPHATIC_VS_BLOOD_UP		123	0.297944	1.02477	0.430421	0.651606	1	11500	tags=35%, list=22%, signal=45%
MORI_LARGE_PRE_BII_LYMPHOCYTE_DN	MORI_LARGE_PRE_BII_LYMPHOCYTE_DN		53	0.328723	1.02416	0.432203	0.652883	1	15832	tags=40%, list=30%, signal=56%
GAUSSMANN_MLL_AF4_FUSION_TARGETS_G_DN	GAUSSMANN_MLL_AF4_FUSION_TARGETS_G_DN		32	0.359849	1.02399	0.413836	0.652883	1	9784	tags=34%, list=18%, signal=42%
BERTUCCI_MEDULLARY_VS_DUCTAL_BREAST_CANCER_UP	BERTUCCI_MEDULLARY_VS_DUCTAL_BREAST_CANCER_UP		193	0.290117	1.02377	0.427819	0.652982	1	12865	tags=32%, list=24%, signal=42%
HOFMANN_MYELODYSPLASTIC_SYNDROM_LOW_RISK_UP	HOFMANN_MYELODYSPLASTIC_SYNDROM_LOW_RISK_UP		20	0.400061	1.02355	0.446281	0.653115	1	16166	tags=60%, list=30%, signal=86%
CHIARETTI_T_ALL_REFRACTORY_TO_THERAPY	CHIARETTI_T_ALL_REFRACTORY_TO_THERAPY		26	0.379279	1.02263	0.433653	0.655223	1	16247	tags=54%, list=31%, signal=78%
PLASARI_TGFB1_TARGETS_10HR_DN	PLASARI_TGFB1_TARGETS_10HR_DN		242	0.286195	1.02259	0.442857	0.654821	1	11977	tags=33%, list=23%, signal=42%
ZHU_CMV_24_HR_UP	ZHU_CMV_24_HR_UP		81	0.312268	1.02238	0.434436	0.654916	1	19369	tags=52%, list=36%, signal=81%
CHEBOTAEV_GR_TARGETS_DN	CHEBOTAEV_GR_TARGETS_DN		117	0.301543	1.02189	0.446371	0.655841	1	10535	tags=32%, list=20%, signal=39%
GROSS_HYPOXIA_VIA_ELK3_AND_HIF1A_DN	GROSS_HYPOXIA_VIA_ELK3_AND_HIF1A_DN		98	0.307195	1.0215	0.425821	0.656487	1	11599	tags=31%, list=22%, signal=39%
VECCHI_GASTRIC_CANCER_ADVANCED_VS_EARLY_DN	VECCHI_GASTRIC_CANCER_ADVANCED_VS_EARLY_DN		136	0.298057	1.02013	0.443255	0.659948	1	11429	tags=30%, list=22%, signal=38%
BLANCO_MELO_COVID19_SARS_COV_2_INFECTION_CALU3_CELLS_DN	BLANCO_MELO_COVID19_SARS_COV_2_INFECTION_CALU3_CELLS_DN		18	0.411506	1.02012	0.42216	0.659447	1	4043	tags=22%, list=8%, signal=24%
BROWNE_HCMV_INFECTION_24HR_DN	BROWNE_HCMV_INFECTION_24HR_DN		137	0.291212	1.01915	0.437021	0.661696	1	10076	tags=32%, list=19%, signal=40%
YAO_TEMPORAL_RESPONSE_TO_PROGESTERONE_CLUSTER_5	YAO_TEMPORAL_RESPONSE_TO_PROGESTERONE_CLUSTER_5		30	0.366633	1.01881	0.460106	0.662134	1	12856	tags=50%, list=24%, signal=66%
YU_MYC_TARGETS_DN	YU_MYC_TARGETS_DN		48	0.337849	1.01828	0.453883	0.663149	1	17342	tags=50%, list=33%, signal=74%
RUAN_RESPONSE_TO_TNF_TROGLITAZONE_DN	RUAN_RESPONSE_TO_TNF_TROGLITAZONE_DN		38	0.351664	1.01814	0.453202	0.663038	1	6830	tags=26%, list=13%, signal=30%
SENESE_HDAC1_TARGETS_DN	SENESE_HDAC1_TARGETS_DN		239	0.283485	1.01814	0.450154	0.662514	1	13435	tags=35%, list=25%, signal=46%
UNTERMAN_IPF_VS_CTRL_TREG_CELL_DN	UNTERMAN_IPF_VS_CTRL_TREG_CELL_DN		17	0.410794	1.01809	0.45215	0.662118	1	12382	tags=41%, list=23%, signal=54%
CREIGHTON_AKT1_SIGNALING_VIA_MTOR_UP	CREIGHTON_AKT1_SIGNALING_VIA_MTOR_UP		33	0.356829	1.01755	0.459324	0.663192	1	11570	tags=33%, list=22%, signal=43%
JIANG_HYPOXIA_CANCER	JIANG_HYPOXIA_CANCER		56	0.328325	1.01712	0.456038	0.663914	1	9443	tags=32%, list=18%, signal=39%
ELVIDGE_HYPOXIA_BY_DMOG_UP	ELVIDGE_HYPOXIA_BY_DMOG_UP		125	0.297899	1.0159	0.444805	0.666882	1	10882	tags=32%, list=20%, signal=40%
MIKKELSEN_MCV6_LCP_WITH_H3K4ME3	MIKKELSEN_MCV6_LCP_WITH_H3K4ME3		152	0.293986	1.01589	0.437107	0.6664	1	9326	tags=27%, list=18%, signal=33%
FEKIR_HEPARG_SIDE_POP_VS_HEPARG_UP	FEKIR_HEPARG_SIDE_POP_VS_HEPARG_UP		82	0.313061	1.01566	0.45843	0.666538	1	10466	tags=33%, list=20%, signal=41%
POMEROY_MEDULLOBLASTOMA_PROGNOSIS_UP	POMEROY_MEDULLOBLASTOMA_PROGNOSIS_UP		46	0.338143	1.0155	0.434944	0.666445	1	16792	tags=48%, list=32%, signal=70%
KLEIN_PRIMARY_EFFUSION_LYMPHOMA_UP	KLEIN_PRIMARY_EFFUSION_LYMPHOMA_UP		47	0.332865	1.01431	0.4375	0.669329	1	12917	tags=43%, list=24%, signal=56%
YAMASHITA_LIVER_CANCER_STEM_CELL_DN	YAMASHITA_LIVER_CANCER_STEM_CELL_DN		76	0.314248	1.01381	0.420339	0.67034	1	14778	tags=42%, list=28%, signal=58%
WANG_ESOPHAGUS_CANCER_VS_NORMAL_DN	WANG_ESOPHAGUS_CANCER_VS_NORMAL_DN		98	0.305662	1.01367	0.453933	0.670212	1	17635	tags=51%, list=33%, signal=76%
SASAI_RESISTANCE_TO_NEOPLASTIC_TRANSFROMATION	SASAI_RESISTANCE_TO_NEOPLASTIC_TRANSFROMATION		46	0.333654	1.01365	0.482544	0.669752	1	7059	tags=30%, list=13%, signal=35%
CADWELL_ATG16L1_TARGETS_DN	CADWELL_ATG16L1_TARGETS_DN		62	0.321997	1.01305	0.455285	0.67096	1	17981	tags=52%, list=34%, signal=78%
TAKEDA_TARGETS_OF_NUP98_HOXA9_FUSION_3D_UP	TAKEDA_TARGETS_OF_NUP98_HOXA9_FUSION_3D_UP		172	0.287267	1.01283	0.447257	0.671075	1	15013	tags=41%, list=28%, signal=57%
LEE_LIVER_CANCER_MYC_TGFA_DN	LEE_LIVER_CANCER_MYC_TGFA_DN		62	0.316565	1.01126	0.448837	0.675094	1	13420	tags=35%, list=25%, signal=47%
WU_SILENCED_BY_METHYLATION_IN_BLADDER_CANCER	WU_SILENCED_BY_METHYLATION_IN_BLADDER_CANCER		47	0.334343	1.01091	0.474471	0.675583	1	5390	tags=26%, list=10%, signal=28%
GREENBAUM_E2A_TARGETS_DN	GREENBAUM_E2A_TARGETS_DN		17	0.404528	1.01041	0.456583	0.676588	1	10033	tags=41%, list=19%, signal=51%
SAMOLS_TARGETS_OF_KHSV_MIRNAS_DN	SAMOLS_TARGETS_OF_KHSV_MIRNAS_DN		57	0.31979	1.00999	0.475369	0.677295	1	6684	tags=26%, list=13%, signal=30%
VALK_AML_CLUSTER_16	VALK_AML_CLUSTER_16		25	0.375093	1.00993	0.451656	0.67696	1	12555	tags=44%, list=24%, signal=58%
TORCHIA_TARGETS_OF_EWSR1_FLI1_FUSION_TOP20_DN	TORCHIA_TARGETS_OF_EWSR1_FLI1_FUSION_TOP20_DN		19	0.397958	1.00987	0.446897	0.676591	1	8210	tags=32%, list=15%, signal=37%
CERVERA_SDHB_TARGETS_1_DN	CERVERA_SDHB_TARGETS_1_DN		34	0.356793	1.0084	0.450189	0.68035	1	8397	tags=26%, list=16%, signal=31%
RIZ_ERYTHROID_DIFFERENTIATION_CCNE1	RIZ_ERYTHROID_DIFFERENTIATION_CCNE1		43	0.33589	1.00715	0.444853	0.683463	1	16196	tags=42%, list=30%, signal=60%
HECKER_IFNB1_TARGETS	HECKER_IFNB1_TARGETS		90	0.304871	1.00691	0.461794	0.683661	1	19278	tags=53%, list=36%, signal=84%
YAO_TEMPORAL_RESPONSE_TO_PROGESTERONE_CLUSTER_11	YAO_TEMPORAL_RESPONSE_TO_PROGESTERONE_CLUSTER_11		89	0.3042	1.00673	0.476836	0.683667	1	11918	tags=34%, list=22%, signal=43%
DUAN_PRDM5_TARGETS	DUAN_PRDM5_TARGETS		72	0.31372	1.00639	0.455063	0.684086	1	7620	tags=26%, list=14%, signal=31%
GROSS_ELK3_TARGETS_UP	GROSS_ELK3_TARGETS_UP		26	0.370224	1.00635	0.453815	0.683682	1	9496	tags=27%, list=18%, signal=33%
ROSS_AML_WITH_MLL_FUSIONS	ROSS_AML_WITH_MLL_FUSIONS		74	0.312242	1.00612	0.474771	0.683798	1	10473	tags=32%, list=20%, signal=40%
KAYO_AGING_MUSCLE_UP	KAYO_AGING_MUSCLE_UP		231	0.280052	1.00572	0.482014	0.684431	1	11835	tags=30%, list=22%, signal=39%
TAKADA_GASTRIC_CANCER_COPY_NUMBER_DN	TAKADA_GASTRIC_CANCER_COPY_NUMBER_DN		27	0.366885	1.00479	0.47043	0.686538	1	7596	tags=37%, list=14%, signal=43%
SCHLOSSER_SERUM_RESPONSE_AUGMENTED_BY_MYC	SCHLOSSER_SERUM_RESPONSE_AUGMENTED_BY_MYC		103	0.299201	1.00466	0.455982	0.686433	1	11499	tags=30%, list=22%, signal=38%
PEART_HDAC_PROLIFERATION_CLUSTER_UP	PEART_HDAC_PROLIFERATION_CLUSTER_UP		52	0.326312	1.00431	0.453431	0.686919	1	14761	tags=44%, list=28%, signal=61%
MARTIN_VIRAL_GPCR_SIGNALING_UP	MARTIN_VIRAL_GPCR_SIGNALING_UP		84	0.306789	1.00424	0.478711	0.686589	1	12474	tags=31%, list=23%, signal=40%
WILLERT_WNT_SIGNALING	WILLERT_WNT_SIGNALING		21	0.388225	1.00401	0.456873	0.686691	1	4426	tags=24%, list=8%, signal=26%
BROWNE_HCMV_INFECTION_30MIN_DN	BROWNE_HCMV_INFECTION_30MIN_DN		134	0.293137	1.00367	0.488624	0.687094	1	12453	tags=36%, list=23%, signal=47%
OLSSON_E2F3_TARGETS_UP	OLSSON_E2F3_TARGETS_UP		23	0.380102	1.00253	0.479508	0.689884	1	12029	tags=48%, list=23%, signal=62%
FONTAINE_THYROID_TUMOR_UNCERTAIN_MALIGNANCY_DN	FONTAINE_THYROID_TUMOR_UNCERTAIN_MALIGNANCY_DN		25	0.375042	1.00125	0.460441	0.693102	1	7653	tags=36%, list=14%, signal=42%
MCBRYAN_PUBERTAL_BREAST_4_5WK_UP	MCBRYAN_PUBERTAL_BREAST_4_5WK_UP		252	0.276264	1.00078	0.509764	0.693923	1	12227	tags=32%, list=23%, signal=41%
FONTAINE_PAPILLARY_THYROID_CARCINOMA_UP	FONTAINE_PAPILLARY_THYROID_CARCINOMA_UP		63	0.317587	1.00016	0.5	0.695133	1	7089	tags=24%, list=13%, signal=27%
CAFFAREL_RESPONSE_TO_THC_24HR_5_DN	CAFFAREL_RESPONSE_TO_THC_24HR_5_DN		49	0.327282	1.00013	0.478528	0.694693	1	3871	tags=18%, list=7%, signal=20%
CHESLER_BRAIN_HIGHEST_GENETIC_VARIANCE	CHESLER_BRAIN_HIGHEST_GENETIC_VARIANCE		38	0.33989	0.9994	0.462121	0.696232	1	10294	tags=34%, list=19%, signal=42%
AMIT_SERUM_RESPONSE_20_MCF10A	AMIT_SERUM_RESPONSE_20_MCF10A		16	0.406129	0.999202	0.466006	0.696278	1	14819	tags=63%, list=28%, signal=87%
MAHADEVAN_IMATINIB_RESISTANCE_UP	MAHADEVAN_IMATINIB_RESISTANCE_UP		20	0.393806	0.998948	0.473829	0.696527	1	2673	tags=20%, list=5%, signal=21%
OUELLET_CULTURED_OVARIAN_CANCER_INVASIVE_VS_LMP_UP	OUELLET_CULTURED_OVARIAN_CANCER_INVASIVE_VS_LMP_UP		64	0.314307	0.998893	0.493088	0.696157	1	11159	tags=30%, list=21%, signal=38%
MMS_MOUSE_LYMPH_HIGH_4HRS_UP	MMS_MOUSE_LYMPH_HIGH_4HRS_UP		34	0.351053	0.998876	0.460688	0.695672	1	10777	tags=29%, list=20%, signal=37%
CHANGOLKAR_H2AFY_TARGETS_UP	CHANGOLKAR_H2AFY_TARGETS_UP		46	0.329944	0.998498	0.47096	0.696203	1	16599	tags=50%, list=31%, signal=73%
ALCALAY_AML_BY_NPM1_LOCALIZATION_UP	ALCALAY_AML_BY_NPM1_LOCALIZATION_UP		124	0.293301	0.997061	0.472648	0.699768	1	8081	tags=27%, list=15%, signal=31%
CUI_TCF21_TARGETS_DN	CUI_TCF21_TARGETS_DN		32	0.349816	0.99703	0.453368	0.699321	1	11612	tags=41%, list=22%, signal=52%
WANG_TARGETS_OF_MLL_CBP_FUSION_DN	WANG_TARGETS_OF_MLL_CBP_FUSION_DN		41	0.334286	0.996366	0.48005	0.700687	1	3479	tags=17%, list=7%, signal=18%
MIKKELSEN_IPS_LCP_WITH_H3K4ME3	MIKKELSEN_IPS_LCP_WITH_H3K4ME3		165	0.285909	0.996259	0.498945	0.700476	1	15407	tags=42%, list=29%, signal=59%
ONO_FOXP3_TARGETS_UP	ONO_FOXP3_TARGETS_UP		21	0.382104	0.996215	0.466574	0.700063	1	16762	tags=62%, list=32%, signal=90%
ROY_WOUND_BLOOD_VESSEL_DN	ROY_WOUND_BLOOD_VESSEL_DN		19	0.389868	0.996092	0.47191	0.699884	1	16701	tags=53%, list=31%, signal=77%
KYNG_WERNER_SYNDROM_DN	KYNG_WERNER_SYNDROM_DN		18	0.391985	0.995094	0.473029	0.702271	1	3401	tags=22%, list=6%, signal=24%
TSAI_RESPONSE_TO_RADIATION_THERAPY	TSAI_RESPONSE_TO_RADIATION_THERAPY		30	0.355961	0.994832	0.478146	0.702471	1	10028	tags=37%, list=19%, signal=45%
BOWIE_RESPONSE_TO_EXTRACELLULAR_MATRIX	BOWIE_RESPONSE_TO_EXTRACELLULAR_MATRIX		17	0.400977	0.994831	0.473973	0.701937	1	20514	tags=65%, list=39%, signal=105%
KANNAN_TP53_TARGETS_UP	KANNAN_TP53_TARGETS_UP		55	0.320135	0.994348	0.470024	0.702738	1	9940	tags=29%, list=19%, signal=36%
MEISSNER_BRAIN_HCP_WITH_H3_UNMETHYLATED	MEISSNER_BRAIN_HCP_WITH_H3_UNMETHYLATED		35	0.345894	0.993666	0.486692	0.704195	1	8625	tags=26%, list=16%, signal=31%
KOYAMA_SEMA3B_TARGETS_DN	KOYAMA_SEMA3B_TARGETS_DN		331	0.271783	0.993383	0.513185	0.704463	1	13960	tags=37%, list=26%, signal=50%
NIKOLSKY_OVERCONNECTED_IN_BREAST_CANCER	NIKOLSKY_OVERCONNECTED_IN_BREAST_CANCER		21	0.379463	0.993269	0.490247	0.704222	1	7776	tags=33%, list=15%, signal=39%
PHONG_TNF_RESPONSE_VIA_P38_PARTIAL	PHONG_TNF_RESPONSE_VIA_P38_PARTIAL		157	0.284296	0.993221	0.503712	0.703817	1	10145	tags=31%, list=19%, signal=38%
BOYLAN_MULTIPLE_MYELOMA_C_D_UP	BOYLAN_MULTIPLE_MYELOMA_C_D_UP		129	0.288125	0.992609	0.483871	0.704978	1	14777	tags=40%, list=28%, signal=56%
ABE_VEGFA_TARGETS	ABE_VEGFA_TARGETS		17	0.406263	0.992476	0.486188	0.704807	1	10968	tags=41%, list=21%, signal=52%
MCMURRAY_TP53_HRAS_COOPERATION_RESPONSE_DN	MCMURRAY_TP53_HRAS_COOPERATION_RESPONSE_DN		66	0.31221	0.992179	0.506944	0.705082	1	10641	tags=32%, list=20%, signal=40%
LEE_LIVER_CANCER_CIPROFIBRATE_DN	LEE_LIVER_CANCER_CIPROFIBRATE_DN		65	0.314451	0.992099	0.480792	0.70477	1	16411	tags=45%, list=31%, signal=64%
ELVIDGE_HYPOXIA_UP	ELVIDGE_HYPOXIA_UP		159	0.283709	0.991936	0.490986	0.704728	1	8951	tags=27%, list=17%, signal=32%
ALCALAY_AML_BY_NPM1_LOCALIZATION_DN	ALCALAY_AML_BY_NPM1_LOCALIZATION_DN		175	0.279544	0.991877	0.513771	0.704347	1	11518	tags=30%, list=22%, signal=39%
NIKOLSKY_BREAST_CANCER_12Q24_AMPLICON	NIKOLSKY_BREAST_CANCER_12Q24_AMPLICON		15	0.414947	0.991557	0.480716	0.704694	1	17073	tags=60%, list=32%, signal=88%
HIRSCH_CELLULAR_TRANSFORMATION_SIGNATURE_UP	HIRSCH_CELLULAR_TRANSFORMATION_SIGNATURE_UP		233	0.275611	0.990626	0.510309	0.706787	1	13784	tags=32%, list=26%, signal=43%
MEBARKI_HCC_PROGENITOR_WNT_DN_CTNNB1_DEPENDENT	MEBARKI_HCC_PROGENITOR_WNT_DN_CTNNB1_DEPENDENT		26	0.365399	0.990315	0.490667	0.707142	1	16282	tags=54%, list=31%, signal=78%
ENK_UV_RESPONSE_EPIDERMIS_UP	ENK_UV_RESPONSE_EPIDERMIS_UP		280	0.273727	0.990269	0.528934	0.706738	1	12936	tags=30%, list=24%, signal=40%
GOLDRATH_HOMEOSTATIC_PROLIFERATION	GOLDRATH_HOMEOSTATIC_PROLIFERATION		140	0.285085	0.989602	0.496703	0.708121	1	15621	tags=41%, list=29%, signal=58%
[truncated: 962 more rows]

## Sheet: GO.BP
Enrichments in BRAF+pTERT-														Enrichments in BRAF+pTERT+
Mayo Cohort														Mayo Cohort
[truncated: 5,128 more rows]

## Sheet: MAPK
Enrichments in BRAF+pTERT-														Enrichments in BRAF+pTERT+
[truncated: 3 more rows]
